# Supplementary material for: Liquid foam improves potency and safety of gene therapy vectors
Source: Nat Commun. 2024 May 28;15:4523. doi: 10.1038/s41467-024-48753-9 (PMC11133309; doi:10.1038/s41467-024-48753-9)
Supplement: Supplementary file 4 — Source data [file 41467_2024_48753_MOESM4_ESM.zip]

Archive with 36 entries (36 files):
- Figure_2b_horizontal transfection.csv
- __MACOSX/._Figure_2b_horizontal transfection.csv
- Figure_2c_angled transfection.csv
- __MACOSX/._Figure_2c_angled transfection.csv
- Figure_2d_cell viability.csv
- __MACOSX/._Figure_2d_cell viability.csv
- Figure_3a_Batch 1.csv
- __MACOSX/._Figure_3a_Batch 1.csv
- Figure_3a_Batch 2.csv
- __MACOSX/._Figure_3a_Batch 2.csv
- Figure_3a_Batch 3.csv
- __MACOSX/._Figure_3a_Batch 3.csv
- Figure_3d_particle density.numbers
- __MACOSX/._Figure_3d_particle density.numbers
- Figure_4b_photon counts.csv
- __MACOSX/._Figure_4b_photon counts.csv
- Figure_5b_biodistribution.csv
- __MACOSX/._Figure_5b_biodistribution.csv
- Figure_5d_TissueFAXS.csv
- __MACOSX/._Figure_5d_TissueFAXS.csv
- Figure_7b_photon counts.csv
- __MACOSX/._Figure_7b_photon counts.csv
- Figure_7c_Blood.csv
- __MACOSX/._Figure_7c_Blood.csv
- Figure_7c_peritoneal fluid.csv
- __MACOSX/._Figure_7c_peritoneal fluid.csv
- Supplementary Figure 1_ParticleData1.ods
- __MACOSX/._Supplementary Figure 1_ParticleData1.ods
- Supplementary Figure 1_ParticleData2.ods
- Supplementary Figure 1_ParticleData3.ods
- Supplementary Figure 1_ParticleData4.ods
- Supplementary Figure 1_ParticleData5.ods
- Supplementary Figure 1_ParticleData7.ods
- Supplementary Figure 1_ParticleData8.ods
- Supplementary Figure 1_ParticleData9.ods
- Supplementary Figure1_ParticleData6.ods
