# Supplementary material for: Liquid foam improves potency and safety of gene therapy vectors
Source: Nat Commun. 2024 May 28;15:4523. doi: 10.1038/s41467-024-48753-9 (PMC11133309; doi:10.1038/s41467-024-48753-9)
Supplement: Supplementary file 4 — Source data [file 41467_2024_48753_MOESM4_ESM.zip › Figure_2b_horizontal transfection.csv]

LNP suspension	LNP suspension	LNP suspension	LNP suspension	LNP suspension	LNP suspension	LNP foam (Methylcellulose)	LNP foam (Methylcellulose)	LNP foam (Methylcellulose)	LNP foam (Methylcellulose)	LNP foam (Methylcellulose)	LNP foam (Methylcellulose)	LNP foam (Sodium caseinate)	LNP foam (Sodium caseinate)	LNP foam (Sodium caseinate)	LNP foam (Sodium caseinate)	LNP foam (Sodium caseinate)	LNP foam (Sodium caseinate)	LNP foam (Albumin)	LNP foam (Albumin)	LNP foam (Albumin)	LNP foam (Albumin)	LNP foam (Albumin)	LNP foam (Albumin)
6.2212499e+008	7.0044986e+008	6.8727706e+008	6.4425306e+008	7.3125555e+008	6.9387136e+008	2.0138267e+009	1.9399049e+009	2.1546493e+009	2.0780781e+009	2.0637574e+009	1.7727192e+009	4.6527552e+008	4.5704550e+008	5.4568806e+008	4.3523181e+008	4.9391322e+008	5.4407648e+008	4.9043069e+008	4.9658509e+008	4.9650582e+008	5.5722112e+008	6.3327718e+008	4.6635574e+008
