# Supplementary material for: Liquid foam improves potency and safety of gene therapy vectors
Source: Nat Commun. 2024 May 28;15:4523. doi: 10.1038/s41467-024-48753-9 (PMC11133309; doi:10.1038/s41467-024-48753-9)
Supplement: Supplementary file 4 — Source data [file 41467_2024_48753_MOESM4_ESM.zip › Figure_2c_angled transfection.csv]

LNP suspension	LNP suspension	LNP suspension	LNP suspension	LNP suspension	LNP suspension	LNP foam (Methylcellulose)	LNP foam (Methylcellulose)	LNP foam (Methylcellulose)	LNP foam (Methylcellulose)	LNP foam (Methylcellulose)	LNP foam (Methylcellulose)	LNP foam (Sodium caseinate)	LNP foam (Sodium caseinate)	LNP foam (Sodium caseinate)	LNP foam (Sodium caseinate)	LNP foam (Sodium caseinate)	LNP foam (Sodium caseinate)	LNP foam (Albumin)	LNP foam (Albumin)	LNP foam (Albumin)	LNP foam (Albumin)	LNP foam (Albumin)	LNP foam (Albumin)
110400	82960	90980	140200	118200	84140	4.171e+007	2.328e+007	4.170e+007	5.060e+007	4.773e+007	3.559e+007	1.596e+007	5438000.000	1.466e+007	2.291e+007	4324000.000	2.175e+007	8815000	6724000	9501000	1e+007	1e+007	1e+007
