# Supplementary material for: Liquid foam improves potency and safety of gene therapy vectors
Source: Nat Commun. 2024 May 28;15:4523. doi: 10.1038/s41467-024-48753-9 (PMC11133309; doi:10.1038/s41467-024-48753-9)
Supplement: Supplementary file 4 — Source data [file 41467_2024_48753_MOESM4_ESM.zip › Figure_2d_cell viability.csv]

Horizontal media	Horizontal PBS	Horizontal foam	Angled PBS	Angled foam
90	85	88	71.000	79.000
77	85	81	98.000	98.000
75	75	77	96.000	81.000
81	77	88	90.000	73.000
90	88	69	88.000	96.000
90	67	98	71.000	67.000
