# Supplementary material for: Liquid foam improves potency and safety of gene therapy vectors
Source: Nat Commun. 2024 May 28;15:4523. doi: 10.1038/s41467-024-48753-9 (PMC11133309; doi:10.1038/s41467-024-48753-9)
Supplement: Supplementary file 4 — Source data [file 41467_2024_48753_MOESM4_ESM.zip › Figure_3a_Batch 1.csv]

t [s]	BC [mm⁻²]	M̅B̅A̅ [µm²]	SD M̅B̅A̅ [µm²]	Ravg [µm]	Rrms [µm]	R21 [µm]	R32 [µm]	v	w
11.82	90.522	11047	6595	57	59	61	66	3	18
23.82	96.146	10401	7038	55	58	60	66	3	15
35.82	92.704	10787	7927	56	59	61	68	4	24
47.82	93.144	10736	7625	56	58	61	67	4	25
58.82	93.482	10697	7279	56	58	61	67	3	22
69.82	95.237	10500	6721	56	58	60	65	3	12
81.82	94.014	10637	7095	56	58	60	66	3	14
93.82	93.21	10729	7218	56	58	61	67	3	21
105.82	92.485	10813	7167	56	59	61	67	3	11
117.82	90.166	11091	8488	57	59	62	69	5	59
128.82	93.779	10663	7062	56	58	61	66	3	15
140.82	94.109	10626	6978	56	58	60	66	3	13
151.83	95.697	10450	6824	56	58	60	65	3	13
162.83	92.957	10758	6903	56	59	61	66	3	13
174.83	93.771	10664	6729	56	58	60	66	3	11
185.83	94.224	10613	6774	56	58	60	66	3	9
198.83	91.743	10900	7396	57	59	61	67	3	13
209.83	91.727	10902	7523	57	59	61	68	3	17
220.83	91.456	10934	7373	57	59	61	67	3	12
231.83	93.697	10673	7271	56	58	61	67	3	11
242.83	92.621	10797	7262	56	59	61	67	3	12
254.83	92.623	10796	7334	56	59	61	67	3	20
265.83	92.148	10852	7585	56	59	61	68	3	16
276.83	92.145	10852	7587	56	59	61	68	3	17
287.83	93.743	10667	6916	56	58	61	66	3	8
299.83	93.402	10706	7305	56	58	61	67	3	13
311.83	92.893	10765	7105	56	59	61	67	3	9
322.83	92.701	10787	7247	56	59	61	67	3	12
334.83	92.513	10809	7296	56	59	61	67	3	11
346.83	92.261	10839	7114	57	59	61	67	3	11
360.83	92.25	10840	7175	56	59	61	67	3	11
371.83	93.131	10738	7132	56	58	61	67	3	9
383.83	94.129	10624	7068	56	58	60	66	3	19
395.83	93.722	10670	6822	56	58	60	66	3	9
407.83	94.736	10556	6464	56	58	60	65	3	11
418.83	92.655	10793	7062	56	59	61	67	3	19
429.83	93.94	10645	6574	56	58	60	65	2	9
441.83	91.596	10918	7190	57	59	61	67	3	14
453.83	92.944	10759	6900	56	59	61	66	3	10
465.83	93.048	10747	6667	56	58	61	66	2	8
480.83	90.847	11008	7236	57	59	62	67	3	12
492.83	90.412	11061	7044	57	59	62	67	3	13
503.83	90.13	11095	7197	57	59	62	68	3	9
514.83	90.824	11010	7189	57	59	62	67	3	11
526.83	90.144	11093	7265	57	59	62	68	3	10
537.83	90.198	11087	7183	57	59	62	67	2	9
550.83	90.117	11097	7155	57	59	62	67	2	9
562.83	89.825	11133	7274	57	60	62	68	3	11
574.83	90.236	11082	7337	57	59	62	68	3	17
586.84	90.685	11027	7247	57	59	62	67	3	11
598.84	91.514	10927	7131	57	59	61	67	3	9
610.84	90.301	11074	7586	57	59	62	68	3	16
622.84	91.115	10975	7020	57	59	61	67	2	7
634.84	89.715	11146	7276	57	60	62	68	2	7
646.84	90.753	11019	6986	57	59	61	67	2	8
657.84	90.904	11001	7185	57	59	61	67	3	12
669.84	91.211	10964	7118	57	59	61	67	3	12
681.84	89.706	11147	7339	57	60	62	68	3	10
693.84	89.82	11133	7269	57	60	62	68	3	11
704.84	92.747	10782	6860	56	59	61	66	2	9
715.84	90.619	11035	7114	57	59	62	67	2	8
727.84	89.033	11232	7468	57	60	62	68	3	13
738.84	89.914	11122	7496	57	59	62	68	3	15
750.84	91.285	10955	6914	57	59	61	67	2	9
762.84	89.27	11202	7530	57	60	62	68	4	33
774.84	89.206	11210	7208	57	60	62	68	3	10
786.84	90.455	11055	7215	57	59	62	67	3	9
797.84	89.474	11176	7181	57	60	62	68	3	10
809.84	89.667	11152	7271	57	60	62	68	3	13
821.84	88.528	11296	7533	58	60	62	69	3	11
832.84	90.172	11090	7399	57	59	62	68	3	15
843.84	89.227	11207	7631	57	60	62	68	3	21
856.84	89.04	11231	7353	57	60	62	68	2	8
868.84	89.035	11232	7394	57	60	62	68	3	9
880.84	89.585	11163	7678	57	60	62	68	4	26
892.84	90.413	11060	7043	57	59	62	67	2	8
905.84	90.891	11002	7014	57	59	61	67	2	8
916.84	90.369	11066	7013	57	59	62	67	2	9
928.84	90.178	11089	6887	57	59	62	67	2	8
941.84	89.586	11162	7138	57	60	62	68	2	9
954.84	88.839	11256	6975	58	60	62	67	2	8
966.84	89.732	11144	6956	57	60	62	67	2	6
977.84	87.966	11368	7170	58	60	62	68	2	6
988.84	87.704	11402	7295	58	60	63	68	2	8
1000.84	88.342	11320	7193	58	60	62	68	2	8
1010.84	88.913	11247	7105	58	60	62	68	2	7
1022.85	88.411	11311	7118	58	60	62	68	2	7
1034.85	88.19	11339	7241	58	60	62	68	2	7
1044.85	89.377	11189	7019	57	60	62	67	2	6
1055.85	89.039	11231	6875	58	60	62	67	2	7
1065.85	87.638	11411	7363	58	60	63	68	2	9
1078.85	87.902	11376	7092	58	60	62	68	2	8
1091.85	89.408	11185	7001	57	60	62	67	2	6
1103.85	88.491	11301	7150	58	60	62	68	2	6
1114.85	87.75	11396	7466	58	60	63	69	2	8
1126.85	87.895	11377	7427	58	60	63	69	2	9
1138.85	88.769	11265	7047	58	60	62	68	2	6
1149.85	88.234	11334	7253	58	60	62	68	2	8
1163.85	88.76	11266	7364	58	60	62	68	3	10
1174.85	88.428	11309	7302	58	60	62	68	2	8
1185.85	87.904	11376	7470	58	60	63	69	3	10
1197.85	87.472	11432	7592	58	60	63	69	3	10
1209.85	88.691	11275	7271	58	60	62	68	2	9
1221.85	88.981	11238	7266	58	60	62	68	3	12
1233.85	87.763	11394	7690	58	60	63	69	3	21
1245.85	86.975	11498	7763	58	60	63	69	3	12
1257.85	86.538	11556	7739	58	61	63	69	3	12
1268.85	87.176	11471	7608	58	60	63	69	3	13
1280.85	87.881	11379	7586	58	60	63	69	3	12
1292.85	85.497	11696	7849	59	61	64	70	2	9
1305.85	86.332	11583	7753	58	61	63	69	3	11
1317.85	86.243	11595	7654	58	61	63	69	3	10
1331.85	86.172	11605	7728	58	61	63	69	3	10
1342.85	86.377	11577	7802	58	61	63	69	3	14
1355.85	86.134	11610	7755	58	61	63	70	3	10
1367.85	85.286	11725	7881	59	61	64	70	3	9
1378.85	85.885	11643	7592	59	61	63	69	3	11
1390.85	86.071	11618	7618	58	61	63	69	2	8
1402.85	87.402	11441	7212	58	60	63	68	2	7
1414.85	85.853	11648	7668	58	61	63	69	3	11
1426.85	86.68	11537	7488	58	61	63	69	3	12
1438.85	86.198	11601	7590	58	61	63	69	3	10
1451.85	86.21	11600	7414	58	61	63	69	3	13
1464.85	86.786	11523	7427	58	61	63	69	3	12
1476.86	85.313	11721	7713	59	61	64	70	3	12
1488.86	85.577	11685	7620	59	61	63	69	3	12
1500.86	85.283	11726	7432	59	61	63	69	2	9
1511.86	86.222	11598	7343	58	61	63	69	2	8
1523.86	85.628	11678	7687	59	61	63	70	3	11
1535.86	86.074	11618	7408	59	61	63	69	2	9
1546.86	85.799	11655	7334	59	61	63	69	2	9
1558.86	85.644	11676	7531	59	61	63	69	2	9
1570.86	86.145	11608	7381	58	61	63	69	2	9
1581.86	85.358	11715	7511	59	61	63	69	2	10
1592.86	86.462	11566	7437	58	61	63	69	2	10
1604.86	84.45	11841	7623	59	61	64	70	2	9
1616.86	84.318	11860	7710	59	61	64	70	2	9
1628.86	85.639	11677	7481	59	61	63	69	2	10
1640.86	85.853	11648	7269	59	61	63	69	2	9
1652.86	86.667	11538	7357	58	61	63	69	3	10
1664.86	85.529	11692	7432	59	61	63	69	3	10
1676.86	85.324	11720	7440	59	61	63	69	2	9
1687.86	85.708	11668	7479	59	61	63	69	2	10
1698.86	85.408	11708	7392	59	61	63	69	2	9
1709.86	86.087	11616	7316	59	61	63	69	2	9
1721.86	86.9	11507	7129	58	61	63	68	2	9
1731.86	86.18	11604	7426	58	61	63	69	2	10
1743.86	86.428	11570	7238	58	61	63	69	2	8
1755.86	85.036	11760	7592	59	61	64	70	2	9
1766.86	85.942	11636	7519	59	61	63	69	3	11
1778.86	86.189	11602	7319	58	61	63	69	2	8
1790.86	84.623	11817	7748	59	61	64	70	3	11
1801.86	85.464	11701	7359	59	61	63	69	2	9
1813.86	86.227	11597	7417	58	61	63	69	2	10
1825.86	86.418	11572	7380	58	61	63	69	2	9
1838.86	85.911	11640	7447	59	61	63	69	2	10
1849.86	86.008	11627	7419	59	61	63	69	2	9
1861.86	85.633	11678	7355	59	61	63	69	2	9
1872.86	85.898	11642	7241	59	61	63	69	2	9
1881.86	85.495	11697	7437	59	61	63	69	2	9
1893.86	84.575	11824	7681	59	61	64	70	3	10
1904.86	84.352	11855	7558	59	61	64	70	2	8
1916.87	85.123	11748	7458	59	61	64	69	2	8
1928.87	83.982	11907	7509	59	62	64	70	2	9
1940.87	84.558	11826	7435	59	61	64	69	2	9
1952.87	85.331	11719	7190	59	61	63	69	2	8
1964.87	85.071	11755	7478	59	61	64	69	3	12
1975.87	84.887	11780	7661	59	61	64	70	3	11
1986.87	84.905	11778	7280	59	61	64	69	2	8
1998.87	85.803	11655	7211	59	61	63	69	2	10
2009.87	84.946	11772	7387	59	61	64	69	2	8
2021.87	84.684	11809	7460	59	61	64	69	2	10
2032.87	85.142	11745	7408	59	61	64	69	2	10
2043.87	84.45	11841	7412	59	61	64	69	2	9
2055.87	84.281	11865	7610	59	61	64	70	2	10
2066.87	83.315	12003	7719	59	62	64	70	2	9
2078.87	82.789	12079	7726	60	62	65	70	2	9
2090.87	82.633	12102	7867	60	62	65	71	2	10
2102.87	82.704	12091	7818	60	62	65	71	2	9
2115.87	82.666	12097	7956	60	62	65	71	3	11
2127.87	82.557	12113	7928	60	62	65	71	2	9
2139.87	81.894	12211	7778	60	62	65	71	2	8
2151.87	83.188	12021	7545	60	62	64	70	2	9
2161.87	82.88	12066	7785	60	62	65	70	2	9
2172.87	82.697	12092	7761	60	62	65	70	2	9
2184.87	81.82	12222	7821	60	62	65	71	2	8
2196.87	82.517	12119	7689	60	62	65	70	2	8
2208.87	82.351	12143	7705	60	62	65	70	2	9
2220.87	82.913	12061	7601	60	62	64	70	2	8
2232.87	82.499	12121	7641	60	62	65	70	2	8
2244.87	82.809	12076	7506	60	62	64	70	2	8
2256.87	83.702	11947	7356	59	62	64	69	2	9
2268.87	82.905	12062	7501	60	62	64	70	2	9
2280.87	83.304	12004	7500	59	62	64	70	2	8
2292.87	83.351	11997	7488	59	62	64	70	2	9
2304.87	84.154	11883	7336	59	62	64	69	2	8
2316.87	84.038	11899	7356	59	62	64	69	2	8
2328.87	83.314	12003	7433	60	62	64	70	2	7
2340.87	84.238	11871	7313	59	61	64	69	2	7
2352.88	83.28	12008	7426	60	62	64	70	2	8
2363.88	83.452	11983	7310	60	62	64	69	2	7
2375.88	82.516	12119	7636	60	62	65	70	2	9
2387.88	82.709	12091	7482	60	62	64	70	2	8
2399.88	84.379	11851	7177	59	61	64	69	2	8
2411.88	84.264	11867	7250	59	61	64	69	2	8
2423.88	83.913	11917	7416	59	62	64	69	2	8
2435.88	83.051	12041	7443	60	62	64	70	2	8
2448.88	84.758	11798	7048	59	61	64	69	2	8
2460.88	83.181	12022	7214	60	62	64	69	2	7
2471.88	84.463	11840	7142	59	61	64	69	2	7
2483.88	84.055	11897	7147	59	62	64	69	2	7
2493.88	84.758	11798	6988	59	61	64	69	2	7
2505.88	83.793	11934	7175	59	62	64	69	2	7
2517.88	83.924	11916	6992	59	62	64	69	2	7
2530.88	83.474	11980	7427	60	62	64	70	3	19
2542.88	84.601	11820	6937	59	61	64	68	2	7
2553.88	84.256	11869	7067	59	61	64	69	2	7
2565.88	84.858	11784	7038	59	61	64	69	2	8
2578.88	84.647	11814	6981	59	61	64	69	2	8
2591.88	84.652	11813	6933	59	61	64	68	2	8
2603.88	83.785	11935	7228	59	62	64	69	2	8
2614.88	82.933	12058	7333	60	62	64	70	2	9
2626.88	83.7	11947	7095	59	62	64	69	2	7
2637.88	83.579	11965	7225	59	62	64	69	2	7
2649.88	83.168	12024	7416	60	62	64	70	2	8
2661.88	82.511	12120	7506	60	62	65	70	2	7
2673.88	84.064	11896	7313	59	62	64	69	2	8
2685.88	83.313	12003	7404	60	62	64	70	2	9
2697.88	84.027	11901	7239	59	62	64	69	2	9
2709.88	83.055	12040	7249	60	62	64	69	2	7
2720.88	83.69	11949	7097	59	62	64	69	2	7
2731.88	83.232	12015	7152	60	62	64	69	2	7
2744.88	83.692	11949	7340	59	62	64	69	2	10
2756.88	83.253	12012	7411	60	62	64	70	2	10
2769.88	82.732	12087	7235	60	62	64	69	2	8
2781.88	82.693	12093	7382	60	62	64	70	2	8
2793.89	82.781	12080	7249	60	62	64	70	2	7
2805.89	83.338	11999	7172	60	62	64	69	2	8
2817.89	82.217	12163	7424	60	62	65	70	2	8
2828.89	82.933	12058	7208	60	62	64	69	2	8
2840.89	82.578	12110	7301	60	62	64	70	2	8
2853.89	82.294	12152	7312	60	62	65	70	2	9
2865.89	82.536	12116	7207	60	62	64	70	2	7
2877.89	82.302	12150	7406	60	62	65	70	2	10
2888.89	82.119	12177	7366	60	62	65	70	2	8
2899.89	82.324	12147	7188	60	62	64	70	2	7
2910.89	82.001	12195	7908	60	62	65	71	3	30
2922.89	82.663	12097	7311	60	62	64	70	2	9
2934.89	82.587	12108	7336	60	62	64	70	2	8
2945.89	83.592	11963	7220	59	62	64	69	2	7
2958.89	82.137	12175	7406	60	62	65	70	2	7
2970.89	82.761	12083	7279	60	62	64	70	2	7
2982.89	82.598	12107	7362	60	62	64	70	2	7
2994.89	82.39	12137	7199	60	62	64	70	2	7
3006.89	82.423	12133	7347	60	62	64	70	2	8
3018.89	82.989	12050	7209	60	62	64	69	2	7
3030.89	81.802	12225	7416	60	62	65	70	2	7
3042.89	81.979	12198	7368	60	62	65	70	2	7
3054.89	82.238	12160	7346	60	62	65	70	2	7
3066.89	81.62	12252	7393	60	62	65	70	2	7
3077.89	81.325	12296	7884	60	63	65	71	4	31
3088.89	82.235	12160	7270	60	62	65	70	2	7
3101.89	82.059	12186	7360	60	62	65	70	2	7
3113.89	82.497	12122	7207	60	62	64	69	2	7
3125.89	80.427	12434	7582	61	63	65	71	2	8
3136.89	81.497	12270	7385	60	62	65	70	2	7
3148.89	81.327	12296	7423	60	63	65	70	2	6
3159.89	80.019	12497	8009	61	63	66	71	3	30
3171.89	80.888	12363	7974	60	63	65	71	3	30
3184.89	81.171	12320	7505	60	63	65	70	2	7
3196.89	80.975	12350	7400	60	63	65	70	2	6
3207.89	80.881	12364	7362	60	63	65	70	2	6
3219.89	80.91	12359	7423	60	63	65	70	2	6
3231.89	81.7	12240	7354	60	62	65	70	2	6
3244.90	81.978	12198	7330	60	62	65	70	2	6
3256.90	81.294	12301	7283	60	63	65	70	2	6
3268.90	81.804	12224	7352	60	62	65	70	2	6
3280.90	81.057	12337	7347	60	63	65	70	2	6
3291.90	79.748	12540	7396	61	63	66	71	2	6
3301.90	80.528	12418	7429	61	63	65	70	2	5
3313.90	80.062	12490	7660	61	63	65	71	2	11
3326.90	79.849	12524	7509	61	63	66	71	2	6
3340.90	79.947	12508	7444	61	63	65	71	2	5
3352.90	80.268	12458	7452	61	63	65	71	2	5
3363.90	78.963	12664	8052	61	63	66	72	3	23
3375.90	79.591	12564	7448	61	63	66	71	2	5
3388.90	78.833	12685	7724	61	64	66	71	2	5
3401.90	79.564	12568	7561	61	63	66	71	2	5
3413.90	79.26	12617	7546	61	63	66	71	2	4
3423.90	78.246	12780	7742	61	64	66	72	2	5
3435.90	79.062	12648	7620	61	63	66	71	2	5
3447.90	79.42	12591	7774	61	63	66	71	2	7
3459.90	78.735	12701	7889	61	64	66	72	2	7
3471.90	78.526	12735	7751	61	64	66	72	2	7
3483.90	78.725	12702	8157	61	64	66	72	3	24
3494.90	78.055	12811	7755	61	64	66	72	2	5
3505.90	78.407	12754	7866	61	64	66	72	2	7
3517.90	78.567	12728	7630	61	64	66	71	2	5
3529.90	77.623	12883	7918	62	64	67	72	2	5
3541.90	78.246	12780	7789	61	64	66	72	2	5
3553.90	78.158	12795	7617	61	64	66	72	2	5
3565.90	77.633	12881	7721	62	64	66	72	2	5
3577.90	78.026	12816	7677	62	64	66	72	2	5
3589.90	78.233	12782	7796	61	64	66	72	2	5
3601.90	77.438	12913	7666	62	64	67	72	2	5
3613.90	78.119	12801	7688	61	64	66	72	2	5
3625.90	78.344	12764	7746	61	64	66	72	2	5
3637.90	77.128	12965	7834	62	64	67	72	2	5
3649.90	77.719	12867	7833	62	64	67	72	2	5
3661.90	78.558	12729	7816	61	64	66	72	2	5
3673.90	77.913	12835	7841	62	64	66	72	2	6
3685.91	77.971	12825	7857	61	64	66	72	2	5
3696.91	77.554	12894	7844	62	64	67	72	2	5
3708.91	77.25	12945	7895	62	64	67	72	2	5
3720.91	77.96	12827	7704	62	64	66	72	2	5
3732.91	78.205	12787	7787	61	64	66	72	2	5
3743.91	77.656	12877	7817	62	64	67	72	2	4
3755.91	77.882	12840	7764	62	64	66	72	2	5
3767.91	77.373	12924	7898	62	64	67	72	2	5
3779.91	77.3	12937	7805	62	64	67	72	2	4
3791.91	77.806	12853	7874	62	64	67	72	2	5
3803.91	77.762	12860	7691	62	64	66	72	2	4
3815.91	77.284	12939	7828	62	64	67	72	2	4
3826.91	76.837	13015	7931	62	64	67	72	2	4
3837.91	77.041	12980	7789	62	64	67	72	2	4
3850.91	76.791	13022	7923	62	64	67	73	2	4
3862.91	77.585	12889	7909	62	64	67	72	2	4
3875.91	77.397	12920	7808	62	64	67	72	2	4
3887.91	77.151	12962	7892	62	64	67	72	2	4
3898.91	77.902	12837	7798	61	64	66	72	2	4
3910.91	77.548	12895	7842	62	64	67	72	2	4
3922.91	77.717	12867	7834	62	64	67	72	2	5
3934.91	77.372	12925	7799	62	64	67	72	2	4
3946.91	76.929	12999	7949	62	64	67	73	2	4
3957.91	77.331	12932	7880	62	64	67	72	2	4
3969.91	76.708	13036	7848	62	64	67	72	2	4
3982.91	76.674	13042	7979	62	64	67	73	2	4
3993.91	77.102	12970	7917	62	64	67	72	2	4
4005.91	76.82	13017	7994	62	64	67	73	2	4
4018.91	77.404	12919	7852	62	64	67	72	2	4
4029.91	77.44	12913	7850	62	64	67	72	2	4
4041.91	77.205	12952	7804	62	64	67	72	2	4
4052.91	75.751	13201	8084	62	65	67	73	2	4
4064.91	76.756	13028	7989	62	64	67	73	2	4
4074.91	77.001	12987	7894	62	64	67	72	2	4
4085.91	75.789	13194	7957	62	65	67	73	2	4
4097.91	76.25	13115	7902	62	65	67	73	2	4
4109.91	76.473	13076	7952	62	65	67	73	2	4
4120.92	75.935	13169	7914	62	65	67	73	2	4
4131.92	76.095	13142	7985	62	65	67	73	2	4
4142.92	76.188	13125	8013	62	65	67	73	2	5
4154.92	75.444	13255	7964	62	65	68	73	2	4
4166.92	76.149	13132	7933	62	65	67	73	2	4
4177.92	75.95	13166	7923	62	65	67	73	2	5
4188.92	75.629	13222	8095	62	65	67	73	2	4
4200.92	75.666	13216	7972	62	65	67	73	2	4
4212.92	75.401	13262	8052	62	65	68	73	2	4
4225.92	75.544	13237	7952	62	65	67	73	2	4
4237.92	75.171	13303	7936	63	65	68	73	2	4
4248.92	75.088	13318	7915	63	65	68	73	2	4
4259.92	75.278	13284	7939	63	65	68	73	2	5
4270.92	75.012	13331	8012	63	65	68	73	2	4
4281.92	74.763	13376	8168	63	65	68	73	2	6
4292.92	74.827	13364	8001	63	65	68	73	2	6
4304.92	75.162	13305	7982	63	65	68	73	2	4
4317.92	74.954	13341	8007	63	65	68	73	2	4
4329.92	75.062	13322	7981	63	65	68	73	2	4
4342.92	74.566	13411	8105	63	65	68	73	2	7
4352.92	73.963	13520	8284	63	66	68	74	2	6
4363.92	74.867	13357	8017	63	65	68	73	2	6
4374.92	73.765	13557	8159	63	66	68	74	2	5
4386.92	73.895	13533	8060	63	66	68	74	2	5
4397.92	73.956	13522	8060	63	66	68	74	2	5
4409.92	75.274	13285	7830	63	65	67	73	2	4
4420.92	73.764	13557	8087	63	66	68	74	2	5
4432.92	74.37	13446	8121	63	65	68	74	2	6
4445.92	74.23	13472	8094	63	65	68	74	2	5
4456.92	73.995	13514	8171	63	66	68	74	2	5
4468.92	73.463	13612	8158	63	66	68	74	2	5
4480.92	73.929	13527	8087	63	66	68	74	2	4
4492.92	73.488	13608	8197	63	66	68	74	2	5
4503.92	72.958	13707	8152	64	66	69	74	2	4
4514.92	73.236	13654	8127	63	66	68	74	2	4
4525.92	73.535	13599	8133	63	66	68	74	2	4
4536.92	73.583	13590	8097	63	66	68	74	2	4
4548.92	73.034	13692	8280	64	66	69	74	2	5
4559.93	73.28	13646	8146	63	66	68	74	2	5
4571.93	73.538	13598	8066	63	66	68	74	2	4
4581.93	73.404	13623	8231	63	66	68	74	2	5
4593.93	73.556	13595	8188	63	66	68	74	2	4
4604.93	73.348	13634	8166	63	66	68	74	2	3
4615.93	73.505	13605	8138	63	66	68	74	2	5
4627.93	72.997	13699	8217	64	66	69	74	2	3
4636.93	74.3	13459	8060	63	65	68	74	2	3
4648.93	72.744	13747	8211	64	66	69	74	2	3
4658.93	72.037	13882	8374	64	66	69	75	2	4
4668.93	73.45	13615	8135	63	66	68	74	2	4
4680.93	72.199	13851	8375	64	66	69	75	2	5
4694.93	72.716	13752	8350	64	66	69	75	2	5
4705.93	72.55	13784	8434	64	66	69	75	2	4
4716.93	72.076	13874	8569	64	66	69	75	2	5
4725.93	72.49	13795	8392	64	66	69	75	2	5
4737.93	71.976	13893	8596	64	67	69	75	2	5
4748.93	72.3	13831	8407	64	66	69	75	2	5
4760.93	72.113	13867	8468	64	66	69	75	2	4
4772.93	71.618	13963	8533	64	67	69	75	2	5
4785.93	72.254	13840	8282	64	66	69	75	2	4
4797.93	72.336	13824	8289	64	66	69	75	2	4
4811.93	72.292	13833	8323	64	66	69	75	2	4
4822.93	72.143	13861	8351	64	66	69	75	2	4
4832.93	72.063	13877	8317	64	66	69	75	2	4
4845.93	72.283	13835	8306	64	66	69	75	2	4
4858.93	71.562	13974	8505	64	67	69	75	2	4
4871.93	72.508	13792	8099	64	66	69	74	1	3
4884.93	71.961	13896	8425	64	67	69	75	2	4
4897.93	71.886	13911	8490	64	67	69	75	2	4
4910.93	72.073	13875	8335	64	66	69	75	2	4
4923.93	72.122	13865	8367	64	66	69	75	2	4
4936.93	72.197	13851	8410	64	66	69	75	2	4
4948.93	71.582	13970	8390	64	67	69	75	2	4
4961.93	72.136	13863	8416	64	66	69	75	2	4
4974.93	71.941	13900	8402	64	67	69	75	2	4
4986.94	71.76	13935	8343	64	67	69	75	2	4
4998.94	72.366	13819	8313	64	66	69	75	2	4
5012.94	71.937	13901	8333	64	67	69	75	2	4
5024.94	71.695	13948	8348	64	67	69	75	2	4
5035.94	72.438	13805	8140	64	66	69	74	1	3
5049.94	72.005	13888	8268	64	66	69	75	2	4
5061.94	71.863	13915	8265	64	67	69	75	2	4
5072.94	71.542	13978	8379	64	67	69	75	2	4
5084.94	72.085	13872	8278	64	66	69	75	2	4
5096.94	71.818	13924	8331	64	67	69	75	2	4
5108.94	72.433	13806	8347	64	66	69	75	2	4
5115.94	71.92	13904	8256	64	67	69	75	2	4
5128.94	72.398	13812	8247	64	66	69	74	2	4
5140.94	72.611	13772	8197	64	66	69	74	1	3
5151.94	72.206	13849	8346	64	66	69	75	2	4
5162.94	71.829	13922	8407	64	67	69	75	2	4
5174.94	71.445	13997	8406	64	67	69	75	2	4
5183.94	71.712	13945	8408	64	67	69	75	2	4
5195.94	71.919	13904	8420	64	67	69	75	2	4
5207.94	71.858	13916	8437	64	67	69	75	2	3
5218.94	71.372	14011	8365	64	67	69	75	2	4
5230.94	71.739	13939	8429	64	67	69	75	2	4
5243.94	71.971	13894	8423	64	67	69	75	2	5
5255.94	71.945	13900	8455	64	67	69	75	2	4
5267.94	71.258	14033	8546	64	67	70	75	2	4
5279.94	72.358	13820	8416	64	66	69	75	2	4
5291.94	71.376	14010	8669	64	67	70	76	2	5
5302.94	71.392	14007	8638	64	67	70	75	2	4
5313.94	70.977	14089	8760	64	67	70	76	2	5
5324.94	70.44	14196	8807	65	67	70	76	2	5
5336.94	71.209	14043	8558	64	67	70	75	2	4
5347.94	71.078	14069	8661	64	67	70	76	2	5
5359.94	71.523	13982	8761	64	67	70	76	2	5
5371.94	70.995	14085	8781	64	67	70	76	2	5
5382.94	71.793	13929	8633	64	67	69	75	2	5
5394.94	71.472	13991	8590	64	67	70	75	2	4
5406.94	70.807	14123	8743	64	67	70	76	2	5
5417.94	70.797	14125	8664	64	67	70	76	2	4
5429.94	70.759	14132	8823	64	67	70	76	2	5
5441.94	71.219	14041	8786	64	67	70	76	2	5
5453.95	71.373	14011	8560	64	67	70	75	2	4
5465.95	70.843	14116	8820	64	67	70	76	2	5
5477.95	71.154	14054	8797	64	67	70	76	2	6
5489.95	71.362	14013	8678	64	67	70	76	2	6
5501.95	71.513	13983	8771	64	67	70	76	2	7
5513.95	71.375	14010	8806	64	67	70	76	2	7
5525.95	70.791	14126	8867	64	67	70	76	2	7
5537.95	70.423	14200	8873	65	67	70	76	2	7
5549.95	71.513	13983	8710	64	67	69	75	2	8
5561.95	71.116	14062	8706	64	67	70	76	2	8
5573.95	71.254	14034	8840	64	67	70	76	2	9
5587.95	71.549	13976	8643	64	67	69	75	2	9
5601.95	71.324	14021	8666	64	67	70	75	2	8
5614.95	71.222	14041	8772	64	67	70	76	2	9
5624.95	70.443	14196	8931	64	67	70	76	2	9
5636.95	70.807	14123	8767	64	67	70	76	2	9
5649.95	70.656	14153	8882	64	67	70	76	2	9
5660.95	70.871	14110	8707	64	67	70	76	2	10
5671.95	70.935	14097	8690	64	67	70	76	2	10
5683.95	70.385	14208	8846	65	67	70	76	2	11
5695.95	70.34	14217	8781	65	67	70	76	2	13
5707.95	71.171	14051	8791	64	67	70	76	2	14
5717.95	70.498	14185	8886	64	67	70	76	2	13
5730.95	70.286	14228	8741	65	67	70	76	2	15
5742.95	71.31	14023	8720	64	67	70	75	2	16
5752.95	70.593	14166	8912	64	67	70	76	3	18
5766.95	70.406	14203	9002	65	67	70	76	3	18
5777.95	70.889	14106	8757	64	67	70	76	3	21
5790.95	71.04	14077	8899	64	67	70	76	3	22
5802.95	70.515	14181	8943	65	67	70	76	3	23
5814.95	70.309	14223	8991	65	67	70	76	3	24
5825.95	70.088	14268	9055	65	67	70	76	3	25
5837.95	70.459	14193	9062	65	67	70	76	3	26
5850.95	70.673	14150	9043	64	67	70	76	3	28
5860.95	70.917	14101	8892	64	67	70	76	3	31
5871.95	70.859	14113	9048	64	67	70	76	3	30
5883.96	70.624	14159	9005	64	67	70	76	3	32
5894.96	71.239	14037	8949	64	67	70	76	3	34
5906.96	71.129	14059	8906	64	67	70	76	3	36
5918.96	70.563	14172	9049	65	67	70	76	3	34
5930.96	70.908	14103	8983	64	67	70	76	3	36
5942.96	70.932	14098	8997	64	67	70	76	3	37
5953.96	70.703	14144	9004	64	67	70	76	4	37
5965.96	71.151	14055	9112	64	67	70	76	4	37
5978.96	70.604	14163	9256	64	67	70	76	3	35
5991.96	70.391	14206	9149	65	67	70	76	4	37
6003.96	70.647	14155	9141	64	67	70	76	3	37
6014.96	70.66	14152	9227	64	67	70	76	4	38
6025.96	70.838	14117	9224	64	67	70	76	4	40
6033.96	71.089	14067	9213	64	67	70	76	4	40
6046.96	70.328	14219	9982	64	67	70	78	5	54
6059.96	69.943	14297	10065	65	67	70	78	5	52
6067.96	69.982	14289	9984	65	67	70	78	5	55
6080.96	70.457	14193	10083	64	67	70	78	5	54
6093.96	70.009	14284	9994	65	67	70	78	5	57
6104.96	69.685	14350	10094	65	68	71	78	5	54
6116.96	69.916	14303	10029	65	67	70	78	5	55
6128.96	70.327	14219	9988	64	67	70	77	5	57
6140.96	69.937	14299	10043	65	67	70	78	5	57
6152.96	69.773	14332	10070	65	68	71	78	5	55
6166.96	70.382	14208	10057	64	67	70	78	5	56
6180.96	69.657	14356	10113	65	68	71	78	5	57
6191.96	70.191	14247	10080	64	67	70	78	5	56
6202.96	69.796	14327	10218	65	68	71	78	5	54
6214.96	69.961	14294	9997	65	67	70	78	5	60
6225.96	69.693	14349	10157	65	68	71	78	5	57
6237.96	70.064	14273	10154	64	67	70	78	5	56
6250.96	69.952	14295	10102	65	67	70	78	5	58
6262.96	70.492	14186	9939	64	67	70	77	5	63
6275.96	69.551	14378	10138	65	68	71	78	5	57
6288.96	70.262	14233	10052	64	67	70	78	5	60
6300.96	70.055	14274	10081	65	67	70	78	5	60
6313.96	69.732	14341	10199	65	68	71	78	5	56
6326.96	69.422	14405	10193	65	68	71	78	5	57
6337.97	69.488	14391	10091	65	68	71	78	5	59
6348.97	68.92	14510	10117	65	68	71	78	5	58
6360.97	69.154	14460	10255	65	68	71	78	5	55
6371.97	68.837	14527	10260	65	68	71	78	5	56
6386.97	70.044	14277	10084	65	67	70	78	5	58
6397.97	69.776	14332	10276	65	68	71	78	5	55
6407.97	69.649	14358	10215	65	68	71	78	5	58
6420.97	69.619	14364	10235	65	68	71	78	5	56
6432.97	69.242	14442	10204	65	68	71	78	5	57
6446.97	69.579	14372	10155	65	68	71	78	5	59
6458.97	69.491	14390	10133	65	68	71	78	5	59
6470.97	69.657	14356	10153	65	68	71	78	5	58
6482.97	69.125	14467	10167	65	68	71	78	5	59
6494.97	69.201	14451	10249	65	68	71	78	5	58
6506.97	69.395	14410	10208	65	68	71	78	5	58
6518.97	69.541	14380	10140	65	68	71	78	5	61
6529.97	68.839	14527	10268	65	68	71	78	5	57
6542.97	69.703	14347	10021	65	68	71	78	5	62
6555.97	68.675	14561	10242	65	68	71	78	5	58
6563.97	68.981	14497	10204	65	68	71	78	5	60
6576.97	69.584	14371	10080	65	68	71	78	5	62
6587.97	69.229	14445	10320	65	68	71	78	5	58
6596.97	69.072	14478	10225	65	68	71	78	5	60
6607.97	69.515	14385	10146	65	68	71	78	5	60
6619.97	69.106	14471	10141	65	68	71	78	5	62
6632.97	69.266	14437	10147	65	68	71	78	5	62
6645.97	69.219	14447	10142	65	68	71	78	5	62
6658.97	69.242	14442	10180	65	68	71	78	5	61
6671.97	68.729	14550	10265	65	68	71	78	5	60
6684.97	69.21	14449	10180	65	68	71	78	5	61
6695.97	69.003	14492	10139	65	68	71	78	5	64
6707.97	68.607	14576	10332	65	68	71	79	5	59
6719.97	68.62	14573	10171	65	68	71	78	5	63
6731.97	68.906	14513	10155	65	68	71	78	5	63
6743.97	69.117	14468	10106	65	68	71	78	5	66
6754.97	68.778	14540	10184	65	68	71	78	5	63
6766.98	69.28	14434	10042	65	68	71	78	5	67
6779.98	69.001	14493	10087	65	68	71	78	5	67
6791.98	69.303	14429	10036	65	68	71	78	5	67
6802.98	69.131	14465	10147	65	68	71	78	5	66
6813.98	69.323	14425	10131	65	68	71	78	5	66
6824.98	68.795	14536	10133	65	68	71	78	5	66
6837.98	68.855	14523	10293	65	68	71	78	5	64
6847.98	68.83	14529	10230	65	68	71	78	5	65
6859.98	69.214	14448	10170	65	68	71	78	5	66
6872.98	68.58	14581	10325	65	68	71	79	5	62
6883.98	69.074	14477	10313	65	68	71	78	5	64
6895.98	69.288	14433	10202	65	68	71	78	5	66
6907.98	69.148	14462	10236	65	68	71	78	5	65
6919.98	69.157	14460	10261	65	68	71	78	5	65
6930.98	68.595	14578	10308	65	68	71	78	5	63
6941.98	68.97	14499	10341	65	68	71	78	5	64
6954.98	68.829	14529	10430	65	68	71	79	5	62
6966.98	68.839	14527	10360	65	68	71	78	5	64
6978.98	69.345	14421	10200	65	68	71	78	5	69
6989.98	68.345	14632	10481	65	68	71	79	5	60
7000.98	68.872	14520	10249	65	68	71	78	5	65
7009.98	69.244	14442	10338	65	68	71	78	5	63
7019.98	68.663	14564	10381	65	68	71	79	5	63
7032.98	67.816	14746	10523	66	69	72	79	5	60
7044.98	68.074	14690	10494	65	68	71	79	5	61
7055.98	68.966	14500	10301	65	68	71	78	5	64
7067.98	68.403	14619	10391	65	68	71	79	5	63
7079.98	68.956	14502	10272	65	68	71	78	5	64
7092.98	67.699	14771	10517	66	69	72	79	5	59
7102.98	68.398	14620	10381	65	68	71	79	5	62
7114.98	69.289	14432	10096	65	68	71	78	6	70
7127.98	68.589	14580	10357	65	68	71	79	5	63
7139.98	67.938	14719	10353	66	68	71	79	5	62
7150.98	68.961	14501	10310	65	68	71	78	5	64
7162.98	68.335	14634	10429	65	68	71	79	5	60
7173.98	68.523	14594	10187	65	68	71	78	5	66
7185.98	68.114	14681	10290	65	68	71	79	5	64
7196.98	68.151	14673	10376	65	68	71	79	5	61
7209.98	68.047	14696	10272	66	68	71	79	5	65
7221.99	68.648	14567	10146	65	68	71	78	5	67
7232.99	68.05	14695	10258	66	68	71	79	5	63
7245.99	68.335	14634	10225	65	68	71	78	5	64
7257.99	68.561	14585	10156	65	68	71	78	5	65
7268.99	68.148	14674	10251	65	68	71	79	5	64
7280.99	68.154	14673	10235	65	68	71	78	5	65
7291.99	68.664	14564	10144	65	68	71	78	5	66
7303.99	68.134	14677	10179	66	68	71	78	5	65
7315.99	67.831	14743	10195	66	69	71	79	5	65
7327.99	68.208	14661	10148	65	68	71	78	5	65
7339.99	68.236	14655	10127	65	68	71	78	5	66
7351.99	67.716	14768	10346	66	69	72	79	5	60
7364.99	68.293	14643	10188	65	68	71	78	5	64
7377.99	67.851	14738	10251	66	68	72	79	5	62
7389.99	67.964	14714	10249	66	68	71	79	5	62
7400.99	68.311	14639	10219	65	68	71	78	5	62
7412.99	68.07	14691	10177	66	68	71	78	5	65
7425.99	67.81	14747	10261	66	69	72	79	5	62
7436.99	67.572	14799	10310	66	69	72	79	5	61
7449.99	67.828	14743	10128	66	69	71	78	5	66
7460.99	67.511	14812	10270	66	69	72	79	5	63
7473.99	66.841	14961	10451	66	69	72	79	5	60
7484.99	67.894	14729	10338	66	68	72	79	5	62
7494.99	67.053	14913	10406	66	69	72	79	5	61
7506.99	67.839	14741	10263	66	68	71	79	5	65
7518.99	67.456	14825	10295	66	69	72	79	5	65
7530.99	67.312	14856	10340	66	69	72	79	5	64
7542.99	67.271	14865	10356	66	69	72	79	5	63
7555.99	67.142	14894	10282	66	69	72	79	5	65
7567.99	67.672	14777	10262	66	69	72	79	5	66
7578.99	67.317	14855	10376	66	69	72	79	5	64
7591.99	66.755	14980	10458	66	69	72	79	5	62
7603.99	66.714	14989	10447	66	69	72	79	5	62
7614.99	67.004	14925	10470	66	69	72	79	5	63
7627.99	66.941	14939	10393	66	69	72	79	5	65
7639.99	66.539	15029	10403	66	69	72	79	5	64
7652.99	67.234	14873	10414	66	69	72	79	5	64
7665.00	66.648	15004	10464	66	69	72	79	5	64
7677.00	66.891	14950	10452	66	69	72	79	5	63
7688.00	66.45	15049	10549	66	69	72	80	5	62
7700.00	66.689	14995	10556	66	69	72	80	5	63
7712.00	66.721	14988	10443	66	69	72	79	5	66
7726.00	67.197	14882	10449	66	69	72	79	5	65
7737.00	67.168	14888	10456	66	69	72	79	5	66
7751.00	67.11	14901	10468	66	69	72	79	5	66
7766.00	66.939	14939	10444	66	69	72	79	5	66
7777.00	66.934	14940	10508	66	69	72	79	5	66
7788.00	66.818	14966	10571	66	69	72	80	5	65
7798.00	66.411	15058	10617	66	69	72	80	5	65
7811.00	66.587	15018	10520	66	69	72	80	5	67
7824.00	65.948	15164	10628	67	69	73	80	5	67
7837.00	66.402	15060	10576	66	69	72	80	5	68
7849.00	66.253	15094	10577	66	69	72	80	5	69
7862.00	67.25	14870	10508	66	69	72	79	5	70
7875.00	66.507	15036	10583	66	69	72	80	5	70
7887.00	66.522	15033	10515	66	69	72	79	5	71
7900.00	66.239	15097	10596	66	69	72	80	5	70
7913.00	66.371	15067	10594	66	69	72	80	5	71
7926.00	66.672	14999	10607	66	69	72	80	5	71
7939.00	65.748	15210	10715	67	70	73	80	5	70
7952.00	66.339	15074	10657	66	69	72	80	5	71
7966.00	65.98	15156	10710	66	69	73	80	6	72
7977.00	65.814	15194	10709	67	70	73	80	5	71
7990.00	65.753	15209	10680	67	70	73	80	5	72
8002.00	66.561	15024	10666	66	69	72	80	6	72
8014.00	66.149	15117	10625	66	69	72	80	6	74
8024.00	66.272	15089	10702	66	69	72	80	6	72
8037.00	66.281	15087	10700	66	69	72	80	6	73
8049.00	66.263	15091	10741	66	69	72	80	6	74
8061.00	66.854	14958	10619	66	69	72	80	6	76
8075.00	66.306	15081	10651	66	69	72	80	6	78
8088.00	65.791	15200	10709	67	70	73	80	6	75
8098.00	66.345	15073	10740	66	69	72	80	6	74
8110.01	66.126	15123	10763	66	69	73	80	6	73
8122.01	65.851	15186	10789	67	70	73	80	6	73
8137.01	65.534	15259	10869	67	70	73	80	6	73
8149.01	65.868	15182	10815	66	70	73	80	6	75
8161.01	65.906	15173	10692	67	69	73	80	6	78
8175.01	66.26	15092	10814	66	69	72	80	6	75
8187.01	65.823	15192	10754	67	70	73	80	6	77
8200.01	66.109	15127	10779	66	69	73	80	6	76
8212.01	65.719	15216	10826	67	70	73	80	6	75
8224.01	65.853	15185	10813	66	70	73	80	6	76
8235.01	65.166	15345	10871	67	70	73	81	6	76
8249.01	66.015	15148	10841	66	69	73	80	6	76
8259.01	65.443	15281	10850	67	70	73	80	6	76
8271.01	65.314	15311	10835	67	70	73	80	6	78
8284.01	65.536	15259	10865	67	70	73	80	6	76
8297.01	65.252	15325	10825	67	70	73	80	6	78
8310.01	65.742	15211	10764	67	70	73	80	6	79
8322.01	64.937	15400	10859	67	70	73	81	6	77
8336.01	65.054	15372	10851	67	70	73	81	6	78
8349.01	65.55	15255	10815	67	70	73	80	6	80
8361.01	65.529	15260	10816	67	70	73	80	6	80
8374.01	65.383	15294	10811	67	70	73	80	6	81
8386.01	65.435	15282	10790	67	70	73	80	6	81
8399.01	65.81	15195	10786	67	70	73	80	6	82
8411.01	64.735	15448	11040	67	70	73	81	6	76
8421.01	65.119	15356	10897	67	70	73	81	6	81
8434.01	64.706	15454	10999	67	70	73	81	6	78
8446.01	64.715	15452	10893	67	70	73	81	6	80
8458.01	64.77	15439	11047	67	70	73	81	6	77
8469.01	64.499	15504	11014	67	70	73	81	6	78
8481.01	64.849	15420	10896	67	70	73	81	6	83
8493.01	64.942	15398	10961	67	70	73	81	6	80
8504.01	64.85	15420	10948	67	70	73	81	6	80
8515.01	64.838	15423	10893	67	70	73	81	6	81
8527.01	64.843	15422	10977	67	70	73	81	6	79
8537.01	64.263	15561	10945	67	70	74	81	6	80
8550.02	64.326	15546	10996	67	70	73	81	6	80
8562.02	64.859	15418	11041	67	70	73	81	6	79
8575.02	64.99	15387	11005	67	70	73	81	6	82
8587.02	65.127	15355	10937	67	70	73	81	6	83
8598.02	64.7	15456	10970	67	70	73	81	6	82
8610.02	65.533	15259	10838	67	70	73	80	6	86
8623.02	64.823	15427	11046	67	70	73	81	6	81
8635.02	64.768	15440	10967	67	70	73	81	6	82
8647.02	64.937	15400	11047	67	70	73	81	6	80
8659.02	65.238	15328	10959	67	70	73	81	6	83
8671.02	64.66	15465	11148	67	70	73	81	6	78
8682.02	64.607	15478	11222	67	70	73	81	6	77
8694.02	64.581	15485	11144	67	70	73	81	6	78
8706.02	64.481	15508	10968	67	70	73	81	6	81
8718.02	64.602	15479	10963	67	70	73	81	6	80
8730.02	64.561	15489	11048	67	70	73	81	6	79
8742.02	64.789	15435	10922	67	70	73	81	6	83
8754.02	64.434	15520	11113	67	70	74	81	6	76
8766.02	64.724	15450	11086	67	70	73	81	6	76
8778.02	65.024	15379	10898	67	70	73	81	6	81
8790.02	64.202	15576	11005	67	70	74	81	6	78
8802.02	64.031	15617	11095	67	71	74	81	6	75
8814.02	64.228	15570	11070	67	70	74	81	6	75
8826.02	63.689	15701	11064	68	71	74	81	6	76
8838.02	64.332	15544	11031	67	70	74	81	6	76
8850.02	64.119	15596	10915	67	70	74	81	6	78
8862.02	64.303	15551	11070	67	70	74	81	6	75
8874.02	64.292	15554	10959	67	70	73	81	6	77
8886.02	63.638	15714	11076	68	71	74	81	6	73
8898.02	64.282	15556	10992	67	70	74	81	6	75
8910.02	64.185	15580	10999	67	70	74	81	6	75
8922.02	64.171	15583	10949	67	70	74	81	6	75
8934.02	64.065	15609	10889	68	70	74	81	6	77
8946.02	63.76	15684	11041	68	71	74	81	5	73
8958.02	63.979	15630	10906	68	71	74	81	6	78
8970.02	64.079	15606	10918	68	70	74	81	6	76
8982.02	64.265	15561	10869	67	70	73	81	6	75
8994.02	63.985	15629	10963	68	71	74	81	5	73
9006.02	63.687	15702	10949	68	71	74	81	6	73
9018.03	63.514	15745	11035	68	71	74	81	5	72
9030.03	63.952	15637	10937	68	71	74	81	5	73
9042.03	63.915	15646	11102	67	71	74	81	5	70
9054.03	63.415	15769	11055	68	71	74	82	5	70
9066.03	63.768	15682	10947	68	71	74	81	5	73
9078.03	63.088	15851	10977	68	71	74	81	5	71
9090.03	63.379	15778	10954	68	71	74	81	5	71
9102.03	63.427	15766	11050	68	71	74	81	5	70
9114.03	63.963	15634	10967	68	71	74	81	5	71
9126.03	63.716	15695	11057	68	71	74	81	5	68
9138.03	63.979	15630	11009	67	71	74	81	5	70
9150.03	63.616	15719	11152	68	71	74	82	5	66
9162.03	63.66	15709	11079	68	71	74	81	5	69
9174.03	63.594	15725	11033	68	71	74	81	5	70
9186.03	63.47	15756	11023	68	71	74	81	5	69
9198.03	63.643	15713	10993	68	71	74	81	5	70
9210.03	63.673	15705	11005	68	71	74	81	5	70
9222.03	64.006	15623	10859	68	71	74	81	5	72
9234.03	63.586	15727	10846	68	71	74	81	5	72
9246.03	63.672	15706	10828	68	71	74	81	5	72
9258.03	63.529	15741	10982	68	71	74	81	5	69
9270.03	64.062	15610	11092	67	70	74	81	5	66
9282.03	63.56	15733	10955	68	71	74	81	5	67
9294.03	64.058	15611	10964	67	70	74	81	5	67
9306.03	63.678	15704	10989	68	71	74	81	5	68
9318.03	63.696	15699	11013	68	71	74	81	5	67
9330.03	63.822	15669	10908	68	71	74	81	5	68
9342.03	63.569	15731	10913	68	71	74	81	5	67
9354.03	63.611	15720	11060	68	71	74	82	5	65
9366.03	63.844	15663	11026	67	71	74	81	5	64
9378.03	63.744	15688	11031	68	71	74	81	5	63
9390.03	63.399	15773	11104	68	71	74	82	5	62
9402.03	63.221	15818	11015	68	71	74	82	5	63
9414.03	63.048	15861	11010	68	71	74	82	5	63
9426.03	63.284	15802	10939	68	71	74	81	5	64
9438.03	63.211	15820	11035	68	71	74	82	5	62
9450.03	63.71	15696	10908	68	71	74	81	5	63
9462.03	63.343	15787	11066	68	71	74	82	5	60
9474.03	63.827	15667	10984	68	71	74	81	5	61
9486.03	63.581	15728	10957	68	71	74	81	5	61
9498.04	63.197	15823	10938	68	71	74	82	5	62
9510.04	63.383	15777	10919	68	71	74	81	5	60
9522.04	63.419	15768	10904	68	71	74	81	5	61
9534.04	63.344	15787	10927	68	71	74	81	5	60
9546.04	63.409	15771	10917	68	71	74	81	5	59
9558.04	63.768	15682	10855	68	71	74	81	5	60
9571.04	63.232	15815	11024	68	71	74	82	5	56
9583.04	63.263	15807	10923	68	71	74	81	5	58
9595.04	63.493	15750	11008	68	71	74	82	5	56
9607.04	63.094	15849	10900	68	71	74	82	5	58
9619.04	63.664	15708	10930	68	71	74	81	5	57
9633.04	63.022	15868	10972	68	71	74	82	5	56
9646.04	62.812	15920	11100	68	71	74	82	5	53
9659.04	63.536	15739	10975	68	71	74	82	5	54
9671.04	62.928	15891	11093	68	71	74	82	5	52
9684.04	63.104	15847	11042	68	71	74	82	5	53
9697.04	63.008	15871	11101	68	71	74	82	5	52
9710.04	63.495	15749	10987	68	71	74	82	5	54
9723.04	62.818	15919	11058	68	71	74	82	5	52
9734.04	62.919	15894	11104	68	71	74	82	4	51
9747.04	62.873	15905	10998	68	71	74	82	5	53
9758.04	62.746	15937	11176	68	71	75	82	4	49
9770.04	62.563	15984	11092	68	71	75	82	4	50
9783.04	62.332	16043	11136	68	71	75	82	4	49
9796.04	62.711	15946	10972	68	71	74	82	5	51
9809.04	62.6	15975	11013	68	71	75	82	5	51
9822.04	62.787	15927	11115	68	71	75	82	4	48
9834.04	62.684	15953	11043	68	71	75	82	4	49
9848.04	62.286	16055	11011	68	71	75	82	4	50
9860.04	62.079	16108	11089	68	72	75	82	4	48
9872.04	61.847	16169	11100	69	72	75	82	4	49
9881.04	62.079	16109	11072	68	72	75	82	4	49
9894.04	62.377	16032	11016	68	71	75	82	4	49
9907.04	62.38	16031	11084	68	71	75	82	4	48
9918.04	62.672	15956	11046	68	71	75	82	4	48
9928.04	62.575	15981	11077	68	71	75	82	4	47
9940.05	62.319	16046	11073	68	71	75	82	4	47
9952.04	62.21	16075	11065	68	72	75	82	4	47
9964.05	62.028	16122	11125	69	72	75	82	4	47
9976.05	61.982	16134	11087	69	72	75	82	4	47
9988.05	62.271	16059	10983	68	71	75	82	4	48
9999.05	62.308	16049	11132	68	71	75	82	4	46
10010.05	62.41	16023	11106	68	71	75	82	4	46
10021.05	62.22	16072	11069	68	72	75	82	4	46
10034.05	61.666	16216	11118	69	72	75	83	4	46
10047.05	62.399	16026	11052	68	71	75	82	4	46
10060.05	62.424	16020	11193	68	71	75	82	4	45
10073.05	62.276	16057	11112	68	71	75	82	4	47
10085.05	61.842	16170	11148	69	72	75	82	4	46
10097.05	61.427	16279	11197	69	72	75	83	4	45
10108.05	61.831	16173	11216	69	72	75	83	4	45
10120.05	61.983	16133	11198	68	72	75	83	4	45
10133.05	61.688	16211	11304	69	72	75	83	4	44
10146.05	61.596	16235	11242	69	72	75	83	4	44
10158.05	61.769	16189	11232	69	72	75	83	4	44
10169.05	61.47	16268	11273	69	72	75	83	4	43
10180.05	61.514	16256	11295	69	72	75	83	4	44
10192.05	61.75	16194	11190	69	72	75	83	4	45
10204.05	62.102	16102	11187	68	72	75	83	4	45
10214.05	61.957	16140	11188	68	72	75	83	4	45
10225.05	61.882	16160	11241	69	72	75	83	4	44
10236.05	61.608	16232	11244	69	72	75	83	4	45
10248.05	62.343	16040	11156	68	71	75	82	4	45
10260.05	61.741	16197	11187	69	72	75	83	4	45
10272.05	62.152	16089	11181	68	72	75	82	4	45
10284.05	62.228	16070	11188	68	72	75	82	4	44
10292.05	62.56	15985	11114	68	71	75	82	4	46
10303.05	62.784	15928	11052	68	71	74	82	4	47
10313.05	62.028	16122	11171	68	72	75	83	4	45
10324.05	61.619	16229	11272	69	72	75	83	4	43
10334.05	62.385	16029	11088	68	71	75	82	4	47
10345.05	62.299	16052	11244	68	71	75	83	4	44
10357.05	61.802	16181	11215	69	72	75	83	4	45
10369.05	61.916	16151	11242	68	72	75	83	4	44
10382.05	62.413	16022	11127	68	71	75	82	4	46
10396.06	62.41	16023	11102	68	71	75	82	4	47
10408.06	62.46	16010	11130	68	71	75	82	4	47
10421.06	61.982	16134	11298	68	72	75	83	4	45
10433.06	62.483	16004	11174	68	71	75	82	4	47
10446.06	62.181	16082	11262	68	72	75	83	4	46
10459.06	62.713	15946	11175	68	71	75	82	4	48
10472.06	62.335	16042	11203	68	71	75	82	4	48
10485.06	63.034	15865	11046	68	71	74	82	5	51
10498.06	62.243	16066	11151	68	72	75	82	5	50
10510.06	62.593	15976	11272	68	71	75	82	4	48
10521.06	63.112	15845	11103	68	71	74	82	5	51
10531.06	62.227	16070	11247	68	72	75	83	4	49
10541.06	62.458	16011	11155	68	71	75	82	5	51
10552.06	62.563	15984	11179	68	71	75	82	5	51
10565.06	61.891	16157	11268	69	72	75	83	5	51
10575.06	62.21	16075	11292	68	72	75	83	5	50
10588.06	61.936	16146	11294	68	72	75	83	5	50
10601.06	61.464	16270	11351	69	72	75	83	5	50
10614.06	61.801	16181	11322	69	72	75	83	5	52
10625.06	61.873	16162	11400	68	72	75	83	5	50
10636.06	62.153	16089	11349	68	72	75	83	5	51
10648.06	61.808	16179	11421	69	72	75	83	5	51
10662.06	61.597	16235	11374	69	72	75	83	5	52
10675.06	60.957	16405	11457	69	72	76	83	5	51
10686.06	61.858	16166	11313	69	72	75	83	5	55
10697.06	61.136	16357	11413	69	72	75	83	5	54
10711.06	61.391	16289	11408	69	72	75	83	5	54
10723.06	61.304	16312	11399	69	72	75	83	5	54
10737.06	61.074	16374	11381	69	72	75	83	5	56
10749.06	60.855	16432	11493	69	72	76	83	5	54
10761.06	60.969	16402	11530	69	72	76	83	5	54
10773.06	60.847	16435	11522	69	72	76	83	5	55
10785.06	61.076	16373	11477	69	72	76	83	5	56
10795.06	61.103	16366	11519	69	72	76	83	5	56
10808.06	61.275	16320	11632	69	72	76	83	5	54
10819.06	61.075	16373	11584	69	72	76	83	5	56
10830.06	61.589	16237	11479	69	72	75	83	5	58
10843.06	61.17	16348	11571	69	72	76	83	5	57
10856.06	61.498	16261	11614	69	72	75	83	5	56
10869.07	60.825	16441	11729	69	72	76	84	5	55
10882.07	61.486	16264	11645	69	72	75	83	5	57
10894.07	61.099	16367	11707	69	72	76	84	5	56
10907.07	61.379	16292	11711	69	72	75	83	5	57
10919.07	61.323	16307	11721	69	72	75	84	5	58
10933.07	60.716	16470	11802	69	72	76	84	5	57
10946.07	60.97	16401	11706	69	72	76	84	5	60
10959.07	61.04	16383	11755	69	72	76	84	5	60
10972.07	61.174	16347	11707	69	72	76	83	5	62
10984.07	60.875	16427	11742	69	72	76	84	5	61
10995.07	60.652	16487	11701	69	72	76	84	5	62
11006.07	61.141	16356	11740	69	72	76	84	5	62
11019.07	61.287	16317	11748	69	72	75	83	5	63
11032.07	61.086	16370	11768	69	72	76	84	5	63
11045.07	61.156	16352	11797	69	72	76	84	5	64
11057.07	61.655	16219	11668	69	72	75	83	5	65
11070.07	61.551	16247	11741	69	72	75	83	5	65
11083.07	62.114	16100	11745	68	72	75	83	5	66
11096.07	61.769	16189	11740	69	72	75	83	5	67
11109.07	61.084	16371	11842	69	72	76	84	5	66
11121.07	61.664	16217	11844	69	72	75	83	5	67
11134.07	61.957	16140	11703	68	72	75	83	6	69
11147.07	62.077	16109	11783	68	72	75	83	5	69
11159.07	61.163	16350	11801	69	72	76	84	6	70
11168.07	61.577	16240	11791	69	72	75	83	5	69
11181.07	60.907	16418	11853	69	72	76	84	6	70
11194.07	61.365	16296	11773	69	72	75	83	6	72
11205.07	60.61	16499	11870	69	72	76	84	6	70
11219.07	61.317	16309	11874	69	72	75	84	6	71
11232.07	61.218	16335	11896	69	72	76	84	6	71
11245.07	60.717	16470	11994	69	72	76	84	6	71
11258.07	60.61	16499	12010	69	72	76	84	6	70
11270.07	60.397	16557	12006	69	73	76	84	6	71
11282.07	60.121	16633	12072	69	73	76	84	6	72
11297.07	60.3	16584	12046	69	73	76	84	6	72
11310.08	60.041	16655	12043	70	73	76	84	6	74
11322.08	60.499	16529	11969	69	73	76	84	6	75
11336.08	60.396	16557	12010	69	73	76	84	6	75
11347.08	60.898	16421	11955	69	72	76	84	6	77
11359.08	60.029	16659	12031	70	73	76	84	6	76
11371.08	60.51	16526	12065	69	73	76	84	6	76
11379.08	60.156	16623	11972	70	73	76	84	6	78
11392.08	59.986	16671	12101	70	73	76	84	6	76
11405.08	60.718	16470	12005	69	72	76	84	6	78
11418.08	60.476	16536	12105	69	73	76	84	6	77
11431.08	60.616	16497	12118	69	72	76	84	6	77
11444.08	59.807	16720	12132	70	73	76	84	6	79
11455.08	60.066	16648	12092	70	73	76	84	6	79
11466.08	60.083	16644	12055	70	73	76	84	6	81
11481.08	60.326	16577	12068	69	73	76	84	6	82
11491.08	60.999	16394	12075	69	72	76	84	6	81
11504.08	60.41	16554	12118	69	73	76	84	6	82
11515.08	60.622	16496	12105	69	72	76	84	6	84
11526.08	60.403	16555	12149	69	73	76	84	6	83
11538.08	60.795	16449	12197	69	72	76	84	6	83
11551.08	60.666	16484	12209	69	72	76	84	6	83
11564.08	60.28	16589	12208	69	73	76	84	6	85
11573.08	60.279	16590	12219	69	73	76	84	6	85
11585.08	60.467	16538	12224	69	73	76	84	6	85
11598.08	60.783	16452	12226	69	72	76	84	6	86
11611.08	60.173	16619	12234	69	73	76	84	6	85
11624.08	60.37	16564	12227	69	73	76	84	6	86
11637.08	60.523	16523	12342	69	73	76	85	6	85
11648.08	60.467	16538	12271	69	73	76	84	6	86
11659.08	59.767	16732	12355	70	73	76	85	6	87
11671.08	59.357	16847	12408	70	73	77	85	6	86
11684.08	59.748	16737	12399	70	73	76	85	6	89
11695.08	59.928	16687	12537	70	73	76	85	6	87
11706.08	59.959	16678	12453	70	73	76	85	7	89
11718.08	59.401	16835	12545	70	73	77	85	6	88
11731.08	59.063	16931	12518	70	73	77	85	7	89
11743.09	59.898	16695	12464	70	73	76	85	7	92
11755.09	59.869	16703	12495	70	73	76	85	7	92
11766.09	59.289	16867	12640	70	73	77	85	6	89
11779.09	59.288	16867	12645	70	73	77	85	7	91
11791.09	59.657	16762	12656	70	73	77	85	7	93
11803.09	59.414	16831	12667	70	73	77	85	7	90
11814.09	59.138	16910	12703	70	73	77	85	7	91
11826.09	59.05	16935	12782	70	73	77	86	7	91
11838.09	59.181	16897	12745	70	73	77	86	7	93
11848.09	58.513	17090	12800	70	74	77	86	7	92
11859.09	59.289	16866	12734	70	73	77	85	7	93
11870.09	58.759	17019	12845	70	74	77	86	7	93
11883.09	58.816	17002	12885	70	74	77	86	7	93
11896.09	58.994	16951	12936	70	73	77	86	7	93
11909.09	58.379	17129	12922	70	74	77	86	7	92
11921.09	59.011	16946	12912	70	73	77	86	7	94
11933.09	58.837	16996	12966	70	74	77	86	7	93
11944.09	59.083	16925	12958	70	73	77	86	7	95
11958.09	58.565	17075	13004	70	74	77	86	7	93
11969.09	58.766	17017	12913	70	74	77	86	7	95
11981.09	58.976	16956	12996	70	73	77	86	7	93
11991.09	59.085	16925	13009	70	73	77	86	7	93
12003.09	58.497	17095	13054	70	74	77	86	7	93
12014.09	58.608	17062	13102	70	74	77	86	7	90
12024.09	58.868	16987	13034	70	74	77	86	7	93
12036.09	58.481	17099	13023	70	74	77	86	7	93
12049.09	58.388	17127	13139	70	74	77	86	7	90
12062.09	58.592	17067	13074	70	74	77	86	7	91
12074.09	58.168	17192	13156	70	74	78	87	7	89
12088.09	58.579	17071	13130	70	74	77	86	7	91
12101.09	58.192	17185	13117	70	74	78	87	7	90
12114.09	58.75	17021	13033	70	74	77	86	7	92
12127.09	58.915	16974	13085	70	74	77	86	7	91
12140.09	58.994	16951	13016	70	73	77	86	7	91
12153.09	58.633	17055	13019	70	74	77	86	7	91
12165.09	58.819	17001	13074	70	74	77	86	7	91
12177.09	58.633	17055	13017	70	74	77	86	7	92
12190.09	58.45	17109	13037	70	74	77	86	7	91
12201.09	58.577	17072	12993	70	74	77	86	7	91
12213.10	58.439	17112	13030	70	74	77	86	7	91
12224.10	58.134	17202	13077	71	74	78	86	7	91
12235.10	58.768	17016	12983	70	74	77	86	7	92
12247.10	58.325	17145	13070	70	74	78	86	7	90
12259.10	58.368	17133	13131	70	74	78	87	7	90
12271.10	57.621	17355	13211	71	74	78	87	7	87
12285.10	57.7	17331	13283	71	74	78	87	6	86
12295.10	58.583	17070	13096	70	74	77	86	7	90
12307.10	58.651	17050	12997	70	74	77	86	7	92
12326.10	58.157	17195	13004	71	74	78	86	7	93
12338.10	57.639	17349	13106	71	74	78	87	7	90
12348.10	57.663	17342	13136	71	74	78	87	7	89
12360.10	57.462	17403	13208	71	74	78	87	7	87
12372.10	57.326	17444	13170	71	75	78	87	7	88
12385.10	57.237	17471	13133	71	75	78	87	7	89
12398.10	57.531	17382	13121	71	74	78	87	7	89
12411.10	57.226	17475	13153	71	75	78	87	7	87
12424.10	57.345	17438	13071	71	75	78	87	7	90
12437.10	57.421	17415	13098	71	74	78	87	7	89
12449.10	56.957	17557	13160	71	75	78	87	7	88
12460.10	57.111	17510	13054	71	75	78	87	7	90
12471.10	57.641	17349	12980	71	74	78	86	7	91
12484.10	57.188	17486	13082	71	75	78	87	7	90
12496.10	57.271	17461	13049	71	75	78	87	7	90
12508.10	57.948	17257	12984	71	74	78	86	7	91
12519.10	57.256	17466	13072	71	75	78	87	7	88
12532.10	57.704	17330	12969	71	74	78	86	7	93
12545.10	57.736	17320	13035	71	74	78	87	7	90
12557.10	57.319	17446	13147	71	75	78	87	7	87
12570.10	57.361	17434	13090	71	74	78	87	7	88
12582.10	57.505	17390	13108	71	74	78	87	7	90
12594.10	57.114	17509	13133	71	75	78	87	7	87
12606.10	56.922	17568	13048	71	75	78	87	7	90
12618.10	56.483	17704	13302	72	75	79	87	6	85
12626.10	57.329	17443	13071	71	75	78	87	7	89
12637.11	56.701	17636	13223	71	75	79	87	6	85
12652.11	56.731	17627	13263	71	75	79	87	6	85
12664.11	56.306	17760	13255	72	75	79	87	7	87
12678.11	56.512	17695	13193	72	75	79	87	7	88
12691.11	56.059	17838	13363	72	75	79	88	6	83
12704.11	56.327	17754	13324	72	75	79	88	7	86
12716.11	56.028	17848	13348	72	75	79	88	6	85
12729.11	55.81	17918	13446	72	76	79	88	6	83
12742.11	56.299	17762	13433	72	75	79	88	6	84
12754.11	56.382	17736	13250	72	75	79	87	7	87
12767.11	56.444	17717	13419	72	75	79	88	6	84
12780.11	56.215	17789	13475	72	75	79	88	6	83
12793.11	56.154	17808	13498	72	75	79	88	6	83
12806.11	56.196	17795	13350	72	75	79	88	7	87
12814.11	55.694	17955	13460	72	76	79	88	6	84
12827.11	55.615	17981	13469	72	76	79	88	6	83
12834.11	56.203	17793	13308	72	75	79	88	7	89
12844.11	55.917	17884	13411	72	75	79	88	6	85
12857.11	55.842	17908	13469	72	75	79	88	6	84
12868.11	56.053	17840	13361	72	75	79	88	6	86
12879.11	55.905	17888	13444	72	75	79	88	6	85
12892.11	56.372	17739	13432	72	75	79	88	7	87
12905.11	56.325	17754	13499	72	75	79	88	7	86
12915.11	56.293	17764	13469	72	75	79	88	6	85
12928.11	56.699	17637	13431	71	75	79	88	7	87
12941.11	56.136	17814	13553	72	75	79	88	6	85
12954.11	56.828	17597	13510	71	75	79	88	6	85
12966.11	57.023	17537	13455	71	75	78	87	7	86
12979.11	55.867	17900	13633	72	75	79	88	6	82
12990.11	56.449	17715	13666	72	75	79	88	6	82
13001.11	56.438	17719	13664	72	75	79	88	6	82
13014.11	56.515	17694	13601	72	75	79	88	6	84
13027.11	56.583	17673	13730	71	75	79	88	6	83
13040.11	56.456	17713	13735	72	75	79	88	6	83
13052.11	56.778	17612	13651	71	75	79	88	6	84
13063.11	56.728	17628	13719	71	75	79	88	6	83
13075.11	56.877	17582	13640	71	75	79	88	7	85
13088.11	57.029	17535	13609	71	75	78	88	6	85
13101.12	56.567	17678	13733	71	75	79	88	6	84
13114.12	56.258	17775	13774	72	75	79	88	6	83
13126.12	56.585	17672	13768	71	75	79	88	6	84
13141.12	56.163	17805	13867	72	75	79	89	6	84
13153.12	55.639	17973	13904	72	76	79	89	6	82
13166.12	55.858	17903	13981	72	75	79	89	6	82
13179.12	56.768	17616	13779	71	75	79	88	7	85
13192.12	55.99	17860	13872	72	75	79	89	7	85
13204.12	56.862	17586	13797	71	75	79	88	7	86
13218.12	56.473	17708	13759	71	75	79	88	7	87
13231.12	56.33	17752	13873	72	75	79	88	7	87
13243.12	56.213	17789	13861	72	75	79	88	7	85
13256.12	56.433	17720	13903	71	75	79	88	7	85
13269.12	55.935	17878	14007	72	75	79	89	7	84
13281.12	56.35	17746	13849	72	75	79	88	7	87
13294.12	56.62	17662	13807	71	75	79	88	7	89
13305.12	56.66	17649	13795	71	75	79	88	7	90
13317.12	56.507	17697	13982	71	75	79	89	7	85
13329.12	57.003	17543	13916	71	75	79	88	7	88
13337.12	56.22	17787	13963	72	75	79	89	7	87
13350.12	56.361	17743	14077	71	75	79	89	6	84
13364.12	56.584	17673	13976	71	75	79	88	7	87
13377.12	56.864	17586	14042	71	75	79	89	7	85
13388.12	56.329	17753	14006	72	75	79	89	7	88
13400.12	56.724	17629	14018	71	75	79	89	7	87
13413.12	56.633	17657	13984	71	75	79	88	7	87
13426.12	56.216	17789	14080	72	75	79	89	7	85
13439.12	56.668	17647	14051	71	75	79	89	7	86
13451.12	56.298	17762	14100	71	75	79	89	7	85
13463.12	57.036	17533	13992	71	75	79	88	7	88
13476.12	56.485	17704	14051	71	75	79	89	7	86
13487.12	56.546	17685	14076	71	75	79	89	7	86
13500.12	56.58	17674	14082	71	75	79	89	7	86
13510.12	56.274	17770	14113	72	75	79	89	7	86
13518.12	56.845	17592	14099	71	75	79	89	7	86
13533.12	56.671	17646	14071	71	75	79	89	7	87
13545.13	56.283	17767	14146	71	75	79	89	7	85
13558.13	56.892	17577	14064	71	75	79	89	7	86
13571.13	56.244	17780	14033	72	75	79	89	7	87
13584.13	56.935	17564	13998	71	75	79	88	7	88
13595.13	56.823	17599	14115	71	75	79	89	7	87
13605.13	56.762	17617	14159	71	75	79	89	7	86
13618.13	56.75	17621	14113	71	75	79	89	7	87
13631.13	55.942	17876	14167	72	75	79	89	7	86
13643.13	56.278	17769	14134	71	75	79	89	7	86
13657.13	56.038	17845	14132	72	75	79	89	7	85
13670.13	55.992	17860	14127	72	75	79	89	7	87
13682.13	56.164	17805	14155	72	75	79	89	7	86
13695.13	56.512	17695	14045	71	75	79	89	7	90
13708.13	56.378	17737	14116	71	75	79	89	7	88
13721.13	56.482	17705	14064	71	75	79	89	7	88
13734.13	56.602	17667	14039	71	75	79	89	7	91
13745.13	56.395	17732	14021	71	75	79	89	7	90
13756.13	56.503	17698	14101	71	75	79	89	7	87
13767.13	56.247	17779	14053	72	75	79	89	7	90
13781.13	56.246	17779	14078	72	75	79	89	7	89
13794.13	56.299	17762	14104	71	75	79	89	7	89
13807.13	56.218	17788	14060	72	75	79	89	7	91
13819.13	56.335	17751	14143	71	75	79	89	7	89
13832.13	56.406	17729	14162	71	75	79	89	7	89
13844.13	56.565	17679	14157	71	75	79	89	7	89
13854.13	56.416	17725	14154	71	75	79	89	7	89
13863.13	56.151	17809	14194	72	75	79	89	7	88
13875.13	56.238	17782	14243	71	75	79	89	7	89
13888.13	56.135	17814	14233	72	75	79	89	7	89
13899.13	55.911	17886	14500	72	75	80	90	7	83
13912.13	56.247	17779	14284	71	75	79	89	7	88
13923.13	56.568	17678	14243	71	75	79	89	7	89
13937.13	56.011	17854	14320	72	75	79	89	7	87
13949.13	55.927	17880	14602	72	75	80	90	7	82
13961.13	55.782	17927	14806	72	76	80	90	6	79
13974.13	55.907	17887	14674	72	75	80	90	6	80
13987.14	55.736	17942	14615	72	76	80	90	6	81
14000.14	55.492	18021	14768	72	76	80	90	6	78
14011.14	55.053	18164	14795	72	76	80	90	6	78
14023.14	55.381	18057	14569	72	76	80	90	7	84
14034.14	55.519	18012	14594	72	76	80	90	7	83
14047.14	56.199	17794	14504	71	75	79	90	7	84
14060.14	55.496	18019	14815	72	76	80	90	6	79
14073.14	55.961	17870	14526	72	75	79	90	7	86
14084.14	55.662	17965	14711	72	76	80	90	6	80
14095.14	55.517	18013	14569	72	76	80	90	7	84
14107.14	55.045	18167	14794	72	76	80	90	6	80
14119.14	55.904	17888	14595	72	75	80	90	7	84
14131.14	55.698	17954	14797	72	76	80	90	6	80
14144.14	55.467	18029	14888	72	76	80	91	6	78
14156.14	55.947	17874	14807	71	75	80	90	6	80
14170.14	55.825	17913	14757	72	76	80	90	6	80
14181.14	55.608	17983	14882	72	76	80	90	6	78
14191.14	56.043	17843	14624	71	75	79	90	7	83
14204.14	56.385	17735	14574	71	75	79	90	7	83
14217.14	55.627	17977	14883	72	76	80	90	6	78
14229.14	55.676	17961	14667	72	76	80	90	7	83
14241.14	56.096	17827	14684	71	75	79	90	7	83
14255.14	55.582	17991	14720	72	76	80	90	6	81
14266.14	55.938	17877	14747	72	75	80	90	6	81
14276.14	55.519	18012	14988	72	76	80	91	6	77
14288.14	55.975	17865	14862	71	75	80	90	6	79
14301.14	56.047	17842	14662	71	75	79	90	7	82
14313.14	56.049	17842	14743	71	75	79	90	7	82
14325.14	55.951	17873	14802	71	75	80	90	7	81
14336.14	56.078	17832	14754	71	75	80	90	7	82
14348.14	55.842	17908	14848	71	75	80	90	6	78
14360.14	55.732	17943	15037	72	76	80	91	6	76
14373.14	55.658	17967	14782	72	76	80	90	6	81
14386.14	55.677	17961	14909	72	76	80	91	6	78
14398.14	55.695	17955	14868	72	76	80	90	6	79
14410.14	55.099	18149	15236	72	76	80	91	6	72
14424.14	55.708	17951	14881	72	76	80	90	6	79
14437.15	54.975	18190	15022	72	76	80	91	6	78
14445.15	56.056	17839	14830	71	75	80	90	6	80
14458.15	55.538	18006	15004	72	76	80	91	6	77
14471.15	55.122	18141	15145	72	76	80	91	6	75
14482.15	55.451	18034	14803	72	76	80	90	7	81
14493.15	55.205	18114	14990	72	76	80	91	6	78
14505.15	55.79	17924	14897	72	76	80	90	6	80
14516.15	55.653	17969	14913	72	76	80	90	6	81
14527.15	55.381	18057	15089	72	76	80	91	6	76
14540.15	55.874	17897	14978	71	75	80	90	6	79
14555.15	55.69	17957	14970	72	76	80	91	6	80
14566.15	55.319	18077	15183	72	76	80	91	6	77
14578.15	55.811	17917	14897	72	76	80	90	7	83
14590.15	55.849	17906	14916	72	75	80	90	7	83
14602.15	55.905	17888	14893	72	75	80	90	7	84
14612.15	55.3	18083	15056	72	76	80	91	7	81
14625.15	54.812	18244	15105	72	76	80	91	6	80
14637.15	54.839	18235	15200	72	76	80	91	6	79
14647.15	55.268	18094	15015	72	76	80	91	7	82
14660.15	54.619	18309	15238	72	76	81	91	6	79
14673.15	54.619	18309	15281	72	76	81	91	6	79
14686.15	54.69	18285	15148	72	76	80	91	7	81
14698.15	54.967	18193	15191	72	76	80	91	7	81
14710.15	54.313	18412	15307	73	77	81	91	7	81
14720.15	53.786	18592	15471	73	77	81	92	6	78
14733.15	54.552	18331	15318	72	76	81	91	7	80
14746.15	54.539	18336	15401	72	76	81	92	6	78
14757.15	54.873	18224	15190	72	76	80	91	7	85
14769.15	54.016	18513	15541	73	77	81	92	6	77
14781.15	54.925	18207	15250	72	76	80	91	7	83
14793.15	54.37	18392	15274	73	77	81	91	7	83
14803.15	54.667	18292	15340	72	76	81	91	7	83
14815.15	54.52	18342	15314	72	76	81	91	7	83
14827.15	54.773	18257	15226	72	76	80	91	7	84
14840.15	54.442	18368	15210	73	76	81	91	7	86
14852.15	54.987	18186	15106	72	76	80	91	7	87
14863.15	54.691	18285	15290	72	76	80	91	7	84
14871.15	54.633	18304	15251	72	76	81	91	7	85
14884.16	54.767	18259	15257	72	76	80	91	7	85
14896.16	55.079	18156	15226	72	76	80	91	7	88
14909.16	54.563	18327	15236	72	76	81	91	7	86
14922.16	54.991	18185	15281	72	76	80	91	7	86
14935.16	54.493	18351	15352	72	76	81	91	7	85
14948.16	55.451	18034	15146	72	76	80	91	7	90
14961.16	54.343	18402	15457	73	77	81	92	7	84
14974.16	54.349	18399	15326	73	77	81	91	7	89
14988.16	54.534	18337	15367	72	76	81	91	7	87
15000.16	54.98	18189	15334	72	76	80	91	7	88
15012.16	54.946	18200	15315	72	76	80	91	7	88
15025.16	54.64	18302	15365	72	76	80	91	7	88
15038.16	54.271	18426	15592	73	77	81	92	7	84
15050.16	54.334	18405	15600	72	77	81	92	7	83
15060.16	54.537	18336	15482	72	76	81	92	7	88
15072.16	54.506	18346	15575	72	76	81	92	7	85
15085.16	54.074	18493	15675	73	77	81	92	7	85
15098.16	54.801	18248	15454	72	76	80	92	7	86
15111.16	53.712	18618	15655	73	77	81	92	7	84
15122.16	54.411	18379	15579	72	76	81	92	7	85
15132.16	54.793	18251	15498	72	76	80	92	7	86
15143.16	54.588	18319	15536	72	76	81	92	7	86
15154.16	54.724	18274	15378	72	76	80	91	7	90
15167.16	54.788	18252	15512	72	76	80	92	7	87
15179.16	54.817	18243	15439	72	76	80	91	7	88
15188.16	54.367	18393	15345	73	77	81	91	7	92
15200.16	54.118	18478	15466	73	77	81	92	7	91
15213.16	54.339	18403	15729	72	77	81	92	7	87
15224.16	54.665	18293	15482	72	76	80	91	7	90
15235.16	54.598	18316	15399	72	76	80	91	7	92
15246.16	54.564	18327	15455	72	76	81	91	7	92
15259.16	54.761	18261	15370	72	76	80	91	7	94
15269.16	54.515	18344	15502	72	76	81	92	7	91
15283.16	54.774	18257	15474	72	76	80	91	7	91
15294.16	54.688	18286	15347	72	76	80	91	7	94
15306.16	54.543	18334	15496	72	76	81	92	7	92
15320.16	55.226	18107	15279	72	76	80	91	7	96
15331.17	54.448	18366	15484	72	76	81	92	7	92
15343.17	54.402	18382	15498	73	76	81	92	7	92
15354.17	54.744	18267	15329	72	76	80	91	7	96
15364.17	54.604	18314	15379	72	76	80	91	7	95
15373.17	54.525	18340	15441	72	76	81	91	7	93
15384.17	54.365	18394	15471	73	77	81	91	7	94
15395.17	55.136	18137	15334	72	76	80	91	7	98
15407.17	55.083	18154	15388	72	76	80	91	7	96
15417.17	54.504	18347	15567	72	76	81	92	7	92
15429.17	55.335	18072	15354	72	76	80	91	7	96
15443.17	55.136	18137	15408	72	76	80	91	7	95
15454.17	54.729	18272	15503	72	76	80	91	7	94
15464.17	55.347	18068	15428	72	76	80	91	7	96
15475.17	54.561	18328	15540	72	76	81	92	7	94
15485.17	55.324	18075	15416	72	76	80	91	7	97
15496.17	55.177	18124	15453	72	76	80	91	7	96
15508.17	54.65	18298	15640	72	76	81	92	7	94
15520.17	55.025	18174	15582	72	76	80	92	7	94
15533.17	54.589	18319	15478	72	76	81	91	7	96
15542.17	54.808	18245	15594	72	76	80	92	7	94
15554.17	54.844	18234	15549	72	76	80	91	7	95
15567.17	54.532	18338	15643	72	76	81	92	7	94
15580.17	54.689	18285	15600	72	76	81	92	7	95
15593.17	54.382	18388	15564	73	77	81	92	7	95
15606.17	54.919	18209	15402	72	76	80	91	7	100
15618.17	54.737	18269	15643	72	76	80	92	7	96
15630.17	54.574	18324	15619	72	76	81	92	7	97
15641.17	54.383	18388	15630	73	77	81	92	7	98
15653.17	54.212	18446	15854	73	77	81	92	7	93
15663.17	54.609	18312	15694	72	76	81	92	7	96
15676.17	54.578	18323	15748	72	76	81	92	7	96
15688.17	54.883	18220	15574	72	76	80	91	7	100
15701.17	54.692	18284	15720	72	76	81	92	7	99
15713.17	54.301	18416	15732	73	77	81	92	7	99
15724.17	54.506	18347	15715	72	76	81	92	7	98
15735.17	55.256	18098	15635	72	76	80	91	8	102
15747.17	54.212	18446	15771	73	77	81	92	7	99
15759.17	54.325	18408	15676	73	77	81	92	7	101
15771.18	54.61	18312	15616	72	76	80	92	8	104
15785.18	54.767	18259	15599	72	76	80	92	7	103
15798.18	55.029	18172	15599	72	76	80	91	8	104
15809.18	54.386	18387	15841	72	77	81	92	7	100
15820.18	54.749	18265	15708	72	76	80	92	8	103
15833.18	54.786	18253	15738	72	76	80	92	8	104
15845.18	54.353	18398	15753	73	77	81	92	7	102
15858.18	54.457	18363	15788	72	76	81	92	8	105
15870.18	54.209	18447	15900	73	77	81	92	7	102
15882.18	53.592	18660	15946	73	77	81	93	7	101
15895.18	54.28	18423	15816	73	77	81	92	8	104
15907.18	54.333	18405	15857	73	77	81	92	8	104
15919.18	54.089	18488	15791	73	77	81	92	8	106
15931.18	54.265	18428	15849	73	77	81	92	8	105
15942.18	53.876	18561	15959	73	77	81	92	8	103
15953.18	53.698	18623	15949	73	77	81	92	8	104
15965.18	54.362	18395	15800	73	77	81	92	8	107
15978.18	54.161	18464	15972	73	77	81	92	8	104
15991.18	54.141	18470	15819	73	77	81	92	8	106
16005.18	54.107	18482	15888	73	77	81	92	8	106
16016.18	53.679	18629	16036	73	77	81	93	7	103
16027.18	54.189	18454	15861	73	77	81	92	8	107
16038.18	53.901	18553	15908	73	77	81	92	8	107
16050.18	54.247	18434	15874	73	77	81	92	8	108
16061.18	53.774	18596	15973	73	77	81	92	8	105
16072.18	54.454	18364	15902	72	76	81	92	8	105
16082.18	53.714	18617	16011	73	77	81	93	8	104
16094.18	54.005	18517	15951	73	77	81	92	8	107
16106.18	54.013	18514	16007	73	77	81	92	8	105
16118.18	53.556	18672	15990	73	77	81	93	8	106
16129.18	53.988	18523	15911	73	77	81	92	8	107
16142.18	53.191	18800	16041	73	77	82	93	8	105
16154.18	53.963	18531	15851	73	77	81	92	8	109
16165.18	54.082	18491	15874	73	77	81	92	8	109
16177.18	54.342	18402	15942	72	77	81	92	8	107
16188.18	54.143	18470	15935	73	77	81	92	8	107
16199.18	54.452	18365	15890	72	76	81	92	8	107
16209.18	53.631	18646	15934	73	77	81	92	8	105
16222.18	54.118	18478	15959	73	77	81	92	8	106
16235.19	53.716	18616	16089	73	77	81	93	8	104
16246.19	54.098	18485	15988	73	77	81	92	8	106
16258.19	54.111	18481	16061	73	77	81	93	8	105
16269.19	53.741	18608	16000	73	77	81	93	8	104
16280.19	54.016	18513	15952	73	77	81	92	8	106
16293.19	53.579	18664	15928	73	77	81	92	8	106
16304.19	53.718	18616	16037	73	77	81	93	8	105
16314.19	53.785	18592	15989	73	77	81	92	8	106
16325.19	53.534	18680	16062	73	77	81	93	8	104
16337.19	53.588	18661	15997	73	77	81	93	8	105
16347.19	53.434	18715	16078	73	77	81	93	8	104
16360.19	53.367	18738	16088	73	77	82	93	8	104
16373.19	53.236	18784	16033	73	77	82	93	8	104
16386.19	53.355	18742	15988	73	77	81	93	8	105
16399.19	53.274	18771	16141	73	77	82	93	7	102
16411.19	53.448	18710	16041	73	77	81	93	7	103
16422.19	53.44	18712	16110	73	77	81	93	8	105
16436.19	53.246	18781	16026	73	77	82	93	8	104
16449.19	53.034	18856	16046	73	77	82	93	8	105
16461.19	53.087	18837	16134	73	77	82	93	7	102
16472.19	53.089	18836	16091	73	77	82	93	7	102
16483.19	53.043	18852	16104	73	77	82	93	8	103
16495.19	52.782	18946	16199	74	78	82	93	7	101
16508.19	53.127	18823	16111	73	77	82	93	7	103
16522.19	53.379	18734	16027	73	77	81	93	7	103
16532.19	53.45	18709	16014	73	77	81	93	8	105
16543.19	53.662	18635	15991	73	77	81	93	8	105
16554.19	52.861	18917	16097	74	78	82	93	7	103
16566.19	53.268	18773	16076	73	77	82	93	8	104
16578.19	52.901	18903	16090	74	78	82	93	8	103
16589.19	53.329	18752	16004	73	77	81	93	8	106
16603.19	53.189	18801	16163	73	77	82	93	7	100
16616.19	53.02	18861	16107	73	77	82	93	7	102
16628.19	53.17	18808	16102	73	77	82	93	7	102
16639.19	53.199	18797	16047	73	77	82	93	8	104
16650.19	53.607	18654	16029	73	77	81	93	8	105
16663.19	53.7	18622	16008	73	77	81	93	8	105
16676.19	53.418	18720	15996	73	77	81	93	8	106
16688.20	53.774	18596	15974	73	77	81	92	8	108
16699.20	53.956	18534	16012	73	77	81	92	8	106
16709.20	53.656	18637	16030	73	77	81	93	8	106
16720.20	53.637	18644	16086	73	77	81	93	8	103
16732.20	53.682	18628	16049	73	77	81	93	8	105
16745.20	53.694	18624	16140	73	77	81	93	8	103
16757.20	53.473	18701	16149	73	77	81	93	8	104
16769.20	53.724	18614	16181	73	77	81	93	8	104
16781.20	53.618	18650	16062	73	77	81	93	8	106
16792.20	53.293	18764	16082	73	77	82	93	8	107
16804.20	53.685	18627	16050	73	77	81	93	8	106
16815.20	53.241	18783	16210	73	77	82	93	7	102
16827.20	53.33	18751	16175	73	77	82	93	8	103
16839.20	53.217	18791	16186	73	77	82	93	7	103
16852.20	53.362	18740	16145	73	77	82	93	8	104
16864.20	53.215	18792	16199	73	77	82	93	8	104
16876.20	53.447	18710	16134	73	77	81	93	8	105
16888.20	53.137	18819	16216	73	77	82	93	8	103
16900.20	53.341	18747	16213	73	77	82	93	8	104
16912.20	53.526	18683	16138	73	77	81	93	8	107
16924.20	53.486	18697	16260	73	77	82	93	8	104
16936.20	53.245	18781	16320	73	77	82	93	8	102
16947.20	53.205	18795	16299	73	77	82	93	8	104
16960.20	52.767	18951	16344	74	78	82	93	8	104
16971.20	53.221	18790	16334	73	77	82	93	8	104
16984.20	53.178	18805	16389	73	77	82	93	8	104
16997.20	52.663	18989	16432	74	78	82	94	8	103
17011.20	52.49	19051	16365	74	78	82	94	8	106
17023.20	52.696	18977	16377	74	78	82	93	8	107
17035.20	53.314	18757	16419	73	77	82	93	8	105
17046.20	52.79	18943	16452	74	78	82	94	8	104
17059.20	52.775	18948	16500	73	78	82	94	8	103
17070.20	52.926	18894	16530	73	78	82	94	8	103
17082.20	52.761	18953	16687	73	78	82	94	7	100
17094.20	52.806	18937	16537	73	78	82	94	8	103
17107.20	52.476	19056	16662	74	78	82	94	7	101
17119.20	52.869	18915	16607	73	78	82	94	7	102
17131.20	52.928	18894	16576	73	78	82	94	8	103
17143.21	53.048	18851	16548	73	77	82	94	8	105
17155.21	52.959	18883	16622	73	78	82	94	8	103
17166.21	53.079	18840	16502	73	77	82	94	8	106
17179.21	52.92	18896	16619	73	78	82	94	8	104
17190.21	52.466	19060	16636	74	78	82	94	8	104
17201.21	52.74	18961	16732	73	78	82	94	8	103
17212.21	52.867	18915	16608	73	78	82	94	8	106
17224.21	52.679	18983	16695	74	78	82	94	8	105
17235.21	53.387	18731	16569	73	77	82	94	8	107
17247.21	52.761	18953	16673	73	78	82	94	8	104
17259.21	52.82	18932	16688	73	78	82	94	8	104
17270.21	52.781	18946	16705	73	78	82	94	8	106
17281.21	53.237	18784	16694	73	77	82	94	8	106
17294.21	53.334	18750	16605	73	77	82	94	8	108
17307.21	53.158	18812	16698	73	77	82	94	8	107
17316.21	53.137	18819	16613	73	77	82	94	8	110
17329.21	53.057	18848	16583	73	77	82	94	8	110
17339.21	53.595	18659	16555	73	77	82	93	8	110
17352.21	53.473	18701	16652	73	77	82	94	8	109
17363.21	53.43	18716	16653	73	77	82	94	8	109
17374.21	53.416	18721	16728	73	77	82	94	8	108
17385.21	53.039	18854	16682	73	77	82	94	8	108
17397.21	53.813	18583	16541	73	77	81	93	8	111
17407.21	52.963	18881	16752	73	78	82	94	8	107
17420.21	53.15	18815	16768	73	77	82	94	8	108
17431.21	53.091	18835	16712	73	77	82	94	8	110
17443.21	52.65	18993	16738	74	78	82	94	8	111
17454.21	52.638	18998	16855	74	78	82	94	8	108
17466.21	53.044	18852	16877	73	77	82	94	8	108
17477.21	53.109	18829	16820	73	77	82	94	8	109
17490.21	53.193	18799	16797	73	77	82	94	8	110
17502.21	52.8	18939	16879	73	78	82	94	8	108
17514.21	53.023	18860	16837	73	77	82	94	8	110
17526.21	52.771	18950	16890	73	78	82	94	8	110
17537.21	53.072	18842	16907	73	77	82	94	8	110
17550.21	52.684	18981	16975	74	78	82	94	8	110
17562.21	52.552	19029	16952	74	78	82	94	8	109
17572.21	53.381	18733	16809	73	77	82	94	8	111
17585.21	52.611	19007	16998	74	78	82	94	8	110
17594.22	52.452	19065	17016	74	78	82	95	8	109
17605.22	52.973	18878	16997	73	78	82	94	8	110
17617.22	53.156	18813	16974	73	77	82	94	8	110
17630.22	52.812	18935	17085	73	78	82	95	8	108
17643.22	52.768	18951	16997	73	78	82	94	8	110
17655.22	53.203	18796	16957	73	77	82	94	8	112
17667.22	52.858	18919	17053	73	78	82	94	8	111
17679.22	52.811	18935	17078	73	78	82	95	8	110
17691.22	52.321	19113	17176	74	78	83	95	8	109
17702.22	52.395	19086	17223	74	78	83	95	8	107
17714.22	52.879	18911	17078	73	78	82	94	8	111
17727.22	52.615	19006	17147	74	78	82	95	8	111
17738.22	52.995	18870	17109	73	78	82	94	8	110
17750.22	52.732	18964	17140	73	78	82	95	8	110
17760.22	52.738	18962	17261	73	78	82	95	8	108
17770.22	52.76	18954	17160	73	78	82	95	8	110
17782.22	52.45	19066	17269	74	78	82	95	8	108
17793.22	52.584	19017	17244	73	78	82	95	8	109
17805.22	52.84	18925	17120	73	78	82	95	8	112
17817.22	52.907	18901	17183	73	78	82	95	8	110
17829.22	52.481	19054	17209	74	78	82	95	8	110
17842.22	52.343	19105	17297	74	78	83	95	8	109
17853.22	52.068	19206	17309	74	78	83	95	8	109
17865.22	52.822	18932	17293	73	78	82	95	8	109
17877.22	52.546	19031	17336	73	78	82	95	8	109
17889.22	52.077	19202	17420	74	78	83	95	8	108
17902.22	52.29	19124	17381	74	78	83	95	8	107
17914.22	52.545	19031	17320	73	78	82	95	8	110
17926.22	52.379	19092	17442	74	78	83	95	8	107
17936.22	52.45	19066	17457	73	78	83	95	8	106
17949.22	52.358	19099	17484	74	78	83	95	8	107
17962.22	52.411	19080	17419	74	78	83	95	8	107
17973.22	52.12	19186	17514	74	78	83	96	8	107
17983.22	52.787	18944	17437	73	78	82	95	8	108
17997.22	51.96	19245	17538	74	78	83	96	8	107
18008.22	52.042	19215	17570	74	78	83	96	8	106
18019.22	51.711	19338	17612	74	78	83	96	8	105
18032.22	52.048	19213	17629	74	78	83	96	8	106
18042.23	52.012	19226	17606	74	78	83	96	8	107
18054.23	51.715	19337	17739	74	78	83	96	8	105
18066.23	52.19	19161	17623	74	78	83	96	8	106
18077.23	51.973	19241	17645	74	78	83	96	8	107
18091.23	52.068	19206	17645	74	78	83	96	8	107
18101.23	51.908	19265	17722	74	78	83	96	8	105
18114.23	51.996	19232	17778	74	78	83	96	8	106
18126.23	51.836	19292	17801	74	78	83	96	8	105
18140.23	51.81	19301	17792	74	78	83	96	8	106
18153.23	51.878	19276	17883	74	78	83	96	8	106
18166.23	51.685	19348	17799	74	78	83	96	8	106
18179.23	52.199	19157	17849	74	78	83	96	8	106
18192.23	51.527	19407	17868	74	79	83	96	8	106
18205.23	51.927	19258	17896	74	78	83	96	8	107
18215.23	51.881	19275	17826	74	78	83	96	8	107
18228.23	51.53	19406	17943	74	79	83	96	8	106
18239.23	51.431	19443	17951	74	79	83	96	8	106
18251.23	51.432	19443	17953	74	79	83	96	8	106
18263.23	52.028	19220	17851	74	78	83	96	8	108
18277.23	50.904	19645	18130	75	79	84	97	8	104
18289.23	52.106	19192	17919	74	78	83	96	8	108
18299.23	51.482	19424	18155	74	79	83	97	8	104
18312.23	51.541	19402	18080	74	79	83	97	8	105
18323.23	51.704	19341	17973	74	78	83	96	8	108
18335.23	51.462	19432	18116	74	79	83	97	8	106
18347.23	51.726	19333	18131	74	78	83	97	8	107
18359.23	51.701	19342	18092	74	78	83	97	8	107
18372.23	51.624	19371	18067	74	79	83	96	8	109
18382.23	51.357	19471	18179	74	79	84	97	8	107
18393.23	51.814	19300	18008	74	78	83	96	8	110
18405.23	51.558	19396	18143	74	79	83	97	8	109
18417.23	51.825	19296	18164	74	78	83	97	8	109
18429.23	51.359	19471	18244	74	79	84	97	8	107
18439.23	51.766	19318	18143	74	78	83	97	8	109
18453.23	51.734	19330	18133	74	78	83	97	8	110
18464.23	51.529	19406	18146	74	79	83	97	8	109
18476.23	51.346	19476	18214	74	79	84	97	8	109
18488.23	51.387	19460	18258	74	79	84	97	8	110
18501.23	50.87	19658	18328	75	79	84	97	8	108
18513.24	51.532	19405	18234	74	79	83	97	8	110
18526.24	51.602	19379	18270	74	79	83	97	8	109
18538.24	51.222	19523	18325	74	79	84	97	8	109
18550.24	51.558	19396	18297	74	79	83	97	8	111
18562.24	51.201	19531	18337	74	79	84	97	8	108
18575.24	51.208	19528	18332	74	79	84	97	8	110
18586.24	51.358	19471	18334	74	79	84	97	8	111
18597.24	51.693	19345	18340	74	78	83	97	8	110
18610.24	51.312	19489	18406	74	79	84	97	8	112
18623.24	51.958	19246	18387	74	78	83	97	8	111
18636.24	52.216	19151	18255	74	78	83	96	8	114
18648.24	51.326	19483	18385	74	79	84	97	8	113
18658.24	51.319	19486	18361	74	79	83	97	8	114
18670.24	51.641	19365	18367	74	79	83	97	8	114
18683.24	50.938	19632	18607	75	79	84	97	8	111
18694.24	51.478	19426	18316	74	79	83	97	8	115
18706.24	50.979	19616	18564	75	79	84	97	8	113
18718.24	51.957	19247	18397	74	78	83	97	8	115
18729.24	51.496	19419	18481	74	79	83	97	8	114
18741.24	51.384	19461	18468	74	79	83	97	8	115
18753.24	51.413	19450	18511	74	79	83	97	8	114
18763.24	51.564	19393	18492	74	79	83	97	8	115
18775.24	51.804	19303	18508	74	78	83	97	8	115
18785.24	51.657	19359	18497	74	78	83	97	8	116
18798.24	51.324	19484	18589	74	79	84	97	8	114
18811.24	51.436	19442	18636	74	79	84	97	8	114
18823.24	52.034	19218	18599	74	78	83	97	9	117
18833.24	51.453	19435	18710	74	79	84	97	8	113
18844.24	51.869	19279	18617	74	78	83	97	8	116
18855.24	52.162	19171	18555	74	78	83	97	9	117
18867.24	51.893	19270	18668	74	78	83	97	9	118
18878.24	51.973	19241	18630	74	78	83	97	9	117
18890.24	52.018	19224	18494	74	78	83	97	9	120
18901.24	52.231	19146	18509	74	78	83	97	9	119
18913.24	51.849	19287	18683	74	78	83	97	9	118
18925.24	52.009	19227	18626	74	78	83	97	9	119
18933.24	51.43	19444	18722	74	79	83	97	9	118
18945.24	52.008	19228	18586	74	78	83	97	9	120
18957.25	52.128	19183	18728	74	78	83	97	9	119
18969.25	51.866	19281	18650	74	78	83	97	9	120
18981.25	52.263	19134	18622	73	78	83	97	9	121
18992.25	51.686	19347	18782	74	78	83	97	9	121
19004.25	51.875	19277	18795	74	78	83	97	9	120
19016.25	51.765	19318	18783	74	78	83	97	9	121
19029.25	52.573	19021	18689	73	78	83	97	9	123
19042.25	52.773	18949	18729	73	78	83	97	9	123
19055.25	52.766	18952	18738	73	78	83	97	9	122
19069.25	52.242	19142	18782	73	78	83	97	9	123
19082.25	52.155	19174	18830	74	78	83	97	9	122
19094.25	52.481	19055	18695	73	78	83	97	9	124
19107.25	51.646	19363	18802	74	79	83	97	9	122
19120.25	52.479	19055	18749	73	78	83	97	9	124
19132.25	52.464	19061	18645	73	78	83	97	9	125
19143.25	52.437	19070	18693	73	78	83	97	9	124
19156.25	52.393	19087	18679	73	78	83	97	9	125
19169.25	52.672	18986	18607	73	78	83	97	9	127
19182.25	53.055	18849	18576	73	77	82	96	9	127
19196.25	52.569	19023	18617	73	78	83	97	9	127
19208.25	52.941	18889	18507	73	78	82	96	9	129
19222.25	52.386	19089	18703	73	78	83	97	9	126
19233.25	51.699	19343	18762	74	78	83	97	9	126
19244.25	52.568	19023	18689	73	78	83	97	9	127
19256.25	52.654	18992	18625	73	78	83	97	9	127
19266.25	52.084	19200	18801	74	78	83	97	9	126
19278.25	52.812	18935	18666	73	78	82	97	9	128
19289.25	52.206	19155	18755	74	78	83	97	9	126
19301.25	51.781	19312	18855	74	78	83	97	9	127
19313.25	52.19	19161	18785	74	78	83	97	9	126
19323.25	52.045	19214	18768	74	78	83	97	9	128
19334.25	51.722	19334	18918	74	78	83	98	9	125
19346.25	51.827	19295	18932	74	78	83	97	9	127
19358.25	52.019	19224	18882	74	78	83	97	9	128
19369.25	52.006	19229	18891	74	78	83	97	9	127
19381.25	52.101	19194	18939	74	78	83	97	9	127
19394.25	51.632	19368	19021	74	79	83	98	9	126
19407.25	52.063	19207	18909	74	78	83	97	9	129
19419.26	52.332	19109	18813	73	78	83	97	9	129
19432.26	51.809	19302	18955	74	78	83	97	9	129
19443.26	51.662	19357	18963	74	78	83	98	9	128
19455.26	51.819	19298	18940	74	78	83	97	9	129
19467.26	51.568	19392	18999	74	79	83	98	9	129
19479.26	51.775	19314	18965	74	78	83	97	9	130
19490.26	51.361	19470	19046	74	79	84	98	9	129
19502.26	51.551	19398	18996	74	79	83	98	9	129
19514.26	51.354	19473	19041	74	79	84	98	9	130
19527.26	51.497	19419	19105	74	79	84	98	9	129
19539.26	51.637	19366	19015	74	79	83	98	9	130
19550.26	51.511	19413	19023	74	79	83	98	9	132
19562.26	51.989	19235	18960	74	78	83	97	9	132
19575.26	51.34	19478	19075	74	79	84	98	9	131
19586.26	51.071	19581	19167	74	79	84	98	9	129
19596.26	51.138	19555	19152	74	79	84	98	9	131
19608.26	50.917	19640	19221	75	79	84	98	9	130
19620.26	50.843	19668	19142	75	79	84	98	9	131
19632.26	51.308	19490	19158	74	79	84	98	9	131
19645.26	50.962	19623	19235	74	79	84	98	9	130
19657.26	51.39	19459	19048	74	79	83	98	9	133
19668.26	51.637	19366	19101	74	79	83	98	9	133
19680.26	51.46	19433	19073	74	79	83	98	9	135
19692.26	51.536	19404	19181	74	79	83	98	9	134
19705.26	51.45	19436	19242	74	79	84	98	9	133
19716.26	50.838	19670	19409	75	79	84	98	9	131
19728.26	50.981	19615	19234	74	79	84	98	9	133
19739.26	51.19	19535	19225	74	79	84	98	9	133
19752.26	50.966	19621	19432	74	79	84	98	9	131
19763.26	51.069	19581	19373	74	79	84	98	9	131
19776.26	51.243	19515	19375	74	79	84	98	9	133
19787.26	51.333	19481	19348	74	79	84	98	9	133
19798.26	51.226	19521	19393	74	79	84	98	9	133
19810.26	51.063	19584	19441	74	79	84	99	9	132
19822.26	51.122	19561	19429	74	79	84	98	9	133
19835.26	51.076	19579	19361	74	79	84	98	9	135
19847.26	50.851	19665	19479	74	79	84	99	9	134
19859.27	50.73	19712	19507	75	79	84	99	9	132
19871.27	51.261	19508	19421	74	79	84	98	9	133
19883.27	51.119	19562	19502	74	79	84	98	9	134
19897.27	51.218	19525	19498	74	79	84	98	9	135
19909.27	50.996	19609	19439	74	79	84	98	9	134
19920.27	51.199	19532	19462	74	79	84	98	9	134
19931.27	51.334	19480	19406	74	79	84	98	9	136
19943.27	51.35	19474	19490	74	79	84	98	9	136
19954.27	51.767	19317	19456	74	78	83	98	9	137
19966.27	50.9	19646	19522	74	79	84	99	9	137
19978.27	51.113	19564	19581	74	79	84	99	9	136
19990.27	51.469	19429	19458	74	79	84	98	9	139
20002.27	51.282	19500	19632	74	79	84	99	9	136
20013.27	51.111	19565	19650	74	79	84	99	9	136
20026.27	51.465	19431	19575	74	79	84	98	9	138
20038.27	51.02	19600	19612	74	79	84	99	9	138
20050.27	50.788	19690	19709	74	79	84	99	9	137
20060.27	51.134	19556	19765	74	79	84	99	9	136
20072.27	51.178	19540	19712	74	79	84	99	9	138
20082.27	51.587	19385	19672	74	79	84	99	10	139
20093.27	51.276	19502	19770	74	79	84	99	9	137
20104.27	51.223	19523	19851	74	79	84	99	9	137
20118.27	51.01	19604	19973	74	79	84	99	9	134
20129.27	51.485	19423	19702	74	79	84	99	10	139
20140.27	50.327	19870	20137	75	80	85	100	9	134
20152.27	50.758	19701	20075	74	79	84	100	9	134
20165.27	51.381	19462	19766	74	79	84	99	10	140
20177.27	51.057	19586	19916	74	79	84	99	10	140
20188.27	50.755	19703	20087	74	79	84	100	9	136
20198.27	50.774	19695	19994	74	79	84	99	9	138
20209.27	51.197	19532	19929	74	79	84	99	10	139
20222.27	50.927	19636	20118	74	79	84	100	9	136
20232.27	50.962	19623	20105	74	79	84	100	9	137
20244.27	50.755	19703	20053	74	79	84	99	10	139
20258.27	50.983	19615	20076	74	79	84	99	10	140
20269.27	50.499	19802	20133	75	79	84	100	9	138
20281.27	50.505	19800	20254	75	79	85	100	9	137
20294.27	50.439	19826	20192	75	79	85	100	9	138
20307.27	50.316	19874	20360	75	80	85	100	9	136
20319.28	50.439	19826	20295	75	79	85	100	9	136
20331.28	50.034	19987	20440	75	80	85	100	9	133
20342.28	50.583	19770	20342	75	79	84	100	10	141
20354.28	50.625	19753	20371	74	79	84	100	10	141
20367.28	50.819	19678	20433	74	79	84	100	9	138
20377.28	50.968	19620	20403	74	79	84	100	9	138
20390.28	50.335	19867	20564	75	80	85	100	9	137
20402.28	50.64	19747	20389	74	79	84	100	10	141
20413.28	50.902	19646	20364	74	79	84	100	10	142
20426.28	50.396	19843	20403	75	79	85	100	10	143
20439.28	50.448	19822	20419	75	79	84	100	10	144
20452.28	50.341	19865	20522	75	80	85	100	10	142
20463.28	50.273	19891	20516	75	80	85	100	10	144
20474.28	50.255	19899	20594	75	80	85	100	10	144
20486.28	50.024	19990	20745	75	80	85	101	10	142
20496.28	50.497	19803	20657	74	79	85	100	10	143
20508.28	50.448	19822	20714	75	79	85	101	10	143
20518.28	50.62	19755	20763	74	79	85	101	10	144
20530.28	50.521	19794	20812	74	79	85	101	10	144
20543.28	49.817	20073	20914	75	80	85	101	10	144
20557.28	49.94	20024	20983	75	80	85	101	10	143
20570.28	50.483	19809	20837	74	79	85	101	10	145
20583.28	49.89	20044	20976	75	80	85	101	10	144
20597.28	49.91	20036	20945	75	80	85	101	10	144
20610.28	49.815	20074	21038	75	80	85	101	10	143
20624.28	49.839	20065	21023	75	80	85	101	10	145
20637.28	49.782	20088	21049	75	80	85	101	10	144
20648.28	49.614	20156	21130	75	80	85	102	10	143
20660.28	49.565	20176	21157	75	80	85	102	10	144
20671.28	49.912	20035	21086	75	80	85	101	10	148
20682.28	49.688	20126	21128	75	80	85	101	10	146
20691.28	49.53	20190	21230	75	80	85	102	10	145
20704.28	50.009	19996	21031	75	80	85	101	10	147
20715.28	50.137	19946	21106	75	80	85	101	10	147
20727.28	49.797	20082	21164	75	80	85	101	10	148
20739.28	49.694	20123	21156	75	80	85	101	10	149
20750.28	49.91	20036	21223	75	80	85	101	10	148
20762.28	50.386	19847	21126	75	79	85	101	10	150
20775.29	50.011	19996	21394	75	80	85	102	10	147
20787.29	49.875	20050	21417	75	80	85	102	10	146
20798.29	50.178	19929	21348	75	80	85	102	10	148
20810.29	50.179	19929	21359	75	80	85	102	10	147
20823.29	49.848	20061	21375	75	80	85	102	10	148
20836.29	49.272	20295	21498	75	80	86	102	10	148
20848.29	49.849	20061	21397	75	80	85	102	10	150
20860.29	49.983	20007	21488	75	80	85	102	10	148
20874.29	49.995	20002	21531	75	80	85	102	10	149
20885.29	49.811	20076	21514	75	80	85	102	10	149
20896.29	49.755	20098	21624	75	80	85	102	10	148
20906.29	49.807	20078	21596	75	80	85	102	10	148
20918.29	49.528	20191	21777	75	80	86	102	10	146
20930.29	49.692	20124	21823	75	80	86	103	10	146
20942.29	49.265	20298	21830	75	80	86	102	10	150
20954.29	49.169	20338	22026	75	80	86	103	10	147
20964.29	49.389	20247	21889	75	80	86	103	10	150
20976.29	48.899	20451	22023	76	81	86	103	10	148
20988.29	48.9	20450	21993	76	81	86	103	10	150
20999.29	49.124	20357	22078	75	80	86	103	10	148
21012.29	49.074	20378	22116	75	81	86	103	10	150
21023.29	49.049	20388	22060	75	81	86	103	10	151
21032.29	48.455	20638	22392	76	81	87	104	10	146
21043.29	48.896	20452	22288	76	81	86	103	10	151
21053.29	49.136	20352	22216	75	80	86	103	10	155
21065.29	49.323	20275	22448	75	80	86	103	10	159
21078.29	49.4	20243	22322	75	80	86	103	10	155
21089.29	49.052	20387	22380	76	81	86	103	11	163
21101.29	48.433	20647	22583	76	81	87	104	10	158
21115.29	49.425	20233	22350	75	80	86	103	11	163
21126.29	48.778	20501	22677	76	81	86	104	10	158
21140.29	49.029	20396	22630	75	81	86	104	11	161
21151.29	49.355	20261	22535	75	80	86	103	11	163
21162.29	48.987	20414	22574	76	81	86	103	11	165
21174.29	49.088	20372	22628	75	81	86	104	11	164
21186.29	49.073	20378	22692	75	81	86	104	11	164
21196.29	48.609	20572	22800	76	81	86	104	11	163
21208.29	48.781	20500	22788	76	81	86	104	11	165
21220.29	48.564	20591	22902	76	81	86	104	11	165
21231.29	49.533	20189	22810	75	80	86	104	11	166
21243.30	49.219	20317	22859	75	80	86	104	11	166
21255.30	48.782	20499	22990	76	81	86	104	11	165
21267.30	49.048	20388	23002	75	81	86	104	11	167
21280.30	48.863	20465	22906	76	81	86	104	11	168
21291.30	48.72	20525	23041	76	81	86	104	11	166
21302.30	49.302	20283	22903	75	80	86	104	11	169
21314.30	49.027	20397	23069	75	81	86	104	11	168
21325.30	48.73	20521	23094	76	81	86	104	11	166
21337.30	48.932	20437	23088	75	81	86	104	11	167
21350.30	48.889	20455	23114	75	81	86	104	11	167
21361.30	48.783	20499	23257	76	81	86	104	11	168
21372.30	48.121	20781	23316	76	81	87	105	11	166
21384.30	48.964	20423	23213	75	81	86	104	11	168
21394.30	48.851	20470	23289	76	81	86	104	11	168
21406.30	48.18	20755	23468	76	81	87	105	11	165
21418.30	48.539	20602	23305	76	81	86	105	11	168
21429.30	49.01	20404	23299	75	81	86	104	11	168
21441.30	49.027	20397	23137	75	81	86	104	11	171
21451.30	48.79	20496	23268	76	81	86	104	11	170
21462.30	48.85	20471	23302	76	81	86	104	11	170
21474.30	48.695	20536	23250	76	81	86	104	11	171
21486.30	48.692	20537	23431	76	81	86	105	11	170
21500.30	48.497	20620	23443	76	81	87	105	11	169
21513.30	48.184	20754	23593	76	81	87	105	11	166
21526.30	48.356	20680	23416	76	81	87	105	11	170
21539.30	48.353	20681	23513	76	81	87	105	11	169
21552.30	48.699	20534	23394	76	81	86	105	11	171
21565.30	48.337	20688	23571	76	81	87	105	11	168
21576.30	48.294	20706	23633	76	81	87	105	11	169
21588.30	47.876	20887	23749	76	82	87	105	11	167
21600.30	48.753	20512	23730	76	81	86	105	11	171
21614.30	48.488	20624	23640	76	81	86	105	11	172
21627.30	47.972	20845	23724	76	81	87	105	11	168
21639.30	48.339	20687	23613	76	81	87	105	11	173
21650.30	48.201	20746	23692	76	81	87	105	11	172
21662.30	48.253	20724	23737	76	81	87	105	11	172
21674.30	48.194	20749	23864	76	81	87	105	11	170
21685.31	48.279	20713	23871	76	81	87	105	11	172
21699.31	48.638	20560	23637	76	81	86	105	11	174
21711.31	49.073	20378	23669	75	81	86	105	11	175
21723.31	48.235	20732	23903	76	81	87	105	11	172
21736.31	48.447	20641	23864	76	81	87	105	11	173
21747.31	48.655	20553	23938	76	81	86	105	11	173
21758.31	47.959	20851	24206	76	81	87	106	11	167
21769.31	48.256	20723	24059	76	81	87	106	11	169
21780.31	48.92	20442	24053	75	81	86	106	11	171
21792.31	48.546	20599	24108	76	81	87	106	11	172
21803.31	48.791	20495	24088	75	81	86	106	11	171
21813.31	48.261	20721	24173	76	81	87	106	11	171
21825.31	48.948	20430	24068	75	81	86	106	11	174
21838.31	48.791	20496	24165	75	81	87	106	11	171
21849.31	48.664	20549	24300	76	81	87	106	11	170
21861.31	48.051	20811	24424	76	81	87	106	11	167
21873.31	48.378	20670	24266	76	81	87	106	11	172
21884.31	48.137	20774	24527	76	81	87	107	11	167
21893.31	48.106	20788	24286	76	81	87	106	11	171
21905.31	48.409	20657	24391	76	81	87	106	11	168
21917.31	48.186	20753	24605	76	81	87	107	11	166
21928.31	47.609	21004	24818	76	82	88	107	11	161
21939.31	48.016	20826	24754	76	81	87	107	11	163
21950.31	48.16	20764	24586	76	81	87	107	11	167
21960.31	47.855	20897	24732	76	82	87	107	11	165
21973.31	47.462	21069	24974	76	82	88	108	11	161
21985.31	48.617	20569	24562	76	81	87	106	11	171
21999.31	47.68	20973	25065	76	82	88	108	11	160
22012.31	47.558	21027	24934	76	82	88	107	11	162
22025.31	48.529	20606	24806	76	81	87	107	11	165
22035.31	48.214	20741	24946	76	81	87	107	11	163
22048.31	48.074	20801	25003	76	81	87	107	11	163
22058.31	48.2	20747	24999	76	81	87	107	11	165
22068.31	48.176	20757	25058	76	81	87	108	11	163
22080.31	48.245	20727	25151	76	81	87	108	11	163
22092.31	47.721	20955	25364	76	82	88	108	11	159
22104.31	47.877	20887	25235	76	82	87	108	11	162
22116.31	48.097	20791	25079	76	81	87	107	11	165
22129.31	47.341	21123	25389	76	82	88	108	11	159
22142.32	47.725	20953	25212	76	82	88	108	11	164
22153.32	47.607	21005	25498	76	82	88	108	11	159
22165.32	48.177	20757	25383	76	81	87	108	11	160
22177.32	47.871	20889	25300	76	82	87	108	11	164
22187.32	47.818	20912	25449	76	82	88	108	11	162
22198.32	48.191	20751	25387	76	81	87	108	11	165
22209.32	47.667	20979	25456	76	82	88	108	11	163
22223.32	48.063	20806	25376	76	81	87	108	11	164
22236.32	47.021	21267	25684	77	82	88	109	11	162
22247.32	47.315	21135	25930	76	82	88	109	11	158
22258.32	46.354	21573	26008	77	83	89	109	11	156
22270.32	46.61	21455	25818	77	83	89	109	11	158
22282.32	46.854	21343	26010	77	82	88	109	11	159
22295.32	46.61	21455	26009	77	83	89	109	11	158
22307.32	47.166	21202	25769	77	82	88	109	11	160
22319.32	46.772	21380	25930	77	82	88	109	11	158
22330.32	46.745	21393	26026	77	83	89	110	11	155
22339.32	47.347	21120	25869	76	82	88	109	11	159
22350.32	46.523	21495	26029	77	83	89	110	11	157
22361.32	46.348	21576	26198	77	83	89	110	11	155
22372.32	46.762	21385	26269	77	83	89	110	11	157
22384.32	47.498	21054	25970	76	82	88	109	11	161
22398.32	47.127	21219	26031	77	82	88	109	11	160
22410.32	46.929	21309	26109	77	82	88	109	11	160
22422.32	46.833	21352	26274	77	82	89	110	11	158
22435.32	47.474	21064	26115	76	82	88	109	11	161
22446.32	47.485	21059	26052	76	82	88	109	11	162
22458.32	47.358	21116	26094	76	82	88	109	11	161
22470.32	46.785	21374	26423	77	82	89	110	11	157
22481.32	47.444	21078	26276	76	82	88	109	11	162
22493.32	47.157	21206	26257	77	82	88	109	11	163
22505.32	47.12	21222	26352	77	82	88	110	11	161
22517.32	47.001	21276	26454	77	82	88	110	11	161
22528.32	46.935	21306	26312	77	82	88	110	11	162
22539.32	46.641	21440	26478	77	83	89	110	11	160
22551.32	46.974	21288	26444	77	82	88	110	11	162
22562.32	46.959	21295	26485	77	82	88	110	11	162
22574.32	46.902	21321	26609	77	82	89	110	11	162
22586.32	46.273	21611	26792	77	83	89	111	11	161
22598.33	47.42	21088	26696	76	82	88	110	11	164
22610.33	46.972	21289	26487	77	82	88	110	11	168
22621.33	46.763	21384	26723	77	83	89	110	11	163
22633.33	46.964	21293	26771	77	82	88	110	11	164
22645.33	46.503	21504	26970	77	83	89	111	11	161
22657.33	46.795	21370	26662	77	82	89	110	11	167
22669.33	46.35	21575	27120	77	83	89	111	11	159
22682.33	46.686	21420	26732	77	83	89	110	11	166
22694.33	47.029	21264	26960	76	82	89	111	11	163
22705.33	46.643	21440	27006	77	83	89	111	11	165
22717.33	46.994	21279	26684	77	82	88	110	11	169
22728.33	46.981	21285	26669	77	82	88	110	11	167
22740.33	46.904	21320	26936	77	82	89	111	11	164
22752.33	47.641	20990	26775	76	82	88	110	11	168
22766.33	46.898	21323	26909	77	82	89	111	11	167
22777.33	47.299	21142	26801	76	82	88	110	11	169
22788.33	47.072	21244	26971	77	82	88	111	11	167
22801.33	47.058	21251	26955	77	82	88	111	11	167
22813.33	47.126	21220	26943	76	82	88	111	11	167
22825.33	46.913	21316	27012	77	82	89	111	11	165
22837.33	47.149	21209	26934	76	82	88	111	11	167
22850.33	46.698	21414	26971	77	83	89	111	11	167
22863.33	46.572	21472	27415	77	83	89	112	11	164
22877.33	46.974	21288	27162	77	82	89	111	11	170
22890.33	47.242	21168	27074	76	82	88	111	11	170
22903.33	46.427	21539	27360	77	83	89	111	11	168
22916.33	46.349	21575	27306	77	83	89	111	11	168
22926.33	47.157	21206	27188	76	82	88	111	11	170
22938.33	46.838	21350	27387	77	82	89	111	11	167
22951.33	46.619	21451	27306	77	83	89	111	11	168
22965.33	46.627	21447	27522	77	83	89	112	11	167
22978.33	46.969	21291	27182	77	82	89	111	12	172
22988.33	46.832	21353	27402	77	82	89	111	11	168
23000.33	47.436	21081	27330	76	82	88	111	11	168
23010.33	46.953	21298	27470	76	82	89	112	11	168
23023.33	47.141	21213	27389	76	82	89	111	11	170
23035.33	47.24	21169	27390	76	82	89	111	11	169
23045.33	46.708	21410	27399	77	83	89	111	11	169
23058.34	47.161	21204	27342	76	82	88	111	11	170
23070.34	46.826	21356	27415	77	82	89	112	11	168
23082.34	46.94	21304	27455	76	82	89	112	11	168
23093.34	47.105	21229	27576	76	82	89	112	11	166
23106.34	46.578	21470	27554	77	83	89	112	11	167
23118.34	46.799	21368	27471	77	82	89	112	11	168
23130.34	46.81	21363	27490	77	82	89	112	11	168
23142.34	47.008	21273	27398	76	82	89	111	11	169
23155.34	47.469	21066	27235	76	82	88	111	12	172
23166.34	47.027	21264	27399	76	82	89	111	11	171
23178.34	47.039	21259	27358	76	82	89	111	11	170
23190.34	47.388	21102	27283	76	82	88	111	11	171
23202.34	46.898	21323	27286	77	82	89	111	12	172
23213.34	46.693	21416	27685	77	83	89	112	11	166
23226.34	46.984	21284	27232	77	82	89	111	12	173
23237.34	46.85	21345	27508	76	82	89	112	11	169
23249.34	46.762	21385	27635	77	83	89	112	11	167
23262.34	46.722	21403	27403	77	83	89	111	11	169
23275.34	46.447	21530	27705	77	83	89	112	11	166
23287.34	46.021	21729	27680	77	83	89	112	11	167
23300.34	46.429	21538	27536	77	83	89	112	11	170
23312.34	46.228	21632	27600	77	83	89	112	11	168
23324.34	46.453	21527	27415	77	83	89	111	11	171
23336.34	46.268	21613	27489	77	83	89	111	11	170
23347.34	46.647	21438	27391	77	83	89	111	11	171
23359.34	46.546	21484	27431	77	83	89	111	11	171
23371.34	46.579	21469	27327	77	83	89	111	11	170
23383.34	46.872	21335	27251	77	82	89	111	11	171
23394.34	46.593	21463	27431	77	83	89	112	11	167
23406.34	46.462	21523	27477	77	83	89	112	11	167
23416.34	46.822	21358	27324	77	82	89	111	11	170
23428.34	46.626	21447	27275	77	83	89	111	11	170
23439.34	46.596	21461	27360	77	83	89	111	11	167
23451.34	47.136	21215	27197	76	82	88	111	12	173
23463.34	46.298	21599	27489	77	83	89	112	11	167
23475.34	46.936	21306	27260	77	82	89	111	11	170
23486.34	47.026	21265	27349	76	82	89	111	11	170
23497.34	46.851	21344	27369	77	82	89	111	11	170
23509.35	47.162	21204	27318	76	82	88	111	11	170
23521.35	46.915	21315	27210	77	82	89	111	11	171
23534.35	46.977	21287	27095	77	82	88	111	12	172
23547.35	46.54	21487	27254	77	83	89	111	11	169
23559.35	47.15	21209	27164	76	82	88	111	11	170
23571.35	46.867	21337	27283	77	82	89	111	11	168
23583.35	46.762	21385	27312	77	83	89	111	11	166
23595.35	46.993	21280	27069	77	82	88	111	11	171
23608.35	46.858	21341	27146	77	82	89	111	11	168
23620.35	46.796	21369	27126	77	82	89	111	11	167
23632.35	46.816	21360	27234	77	82	89	111	11	165
23643.35	46.899	21322	27045	77	82	89	111	11	168
23656.35	46.724	21402	27282	77	83	89	111	11	170
23667.35	46.892	21326	27315	77	82	89	111	11	170
23680.35	46.551	21482	27444	77	83	89	112	11	168
23691.35	47.089	21236	27299	76	82	89	111	11	170
23703.35	46.939	21304	27325	76	82	89	111	11	170
23714.35	46.96	21295	27359	76	82	89	111	11	169
23725.35	46.603	21458	27394	77	83	89	112	11	167
23739.35	46.967	21292	27213	76	82	89	111	11	170
23751.35	46.725	21402	27468	77	83	89	112	11	169
23761.35	46.702	21412	27515	77	83	89	112	11	169
23774.35	46.929	21309	27403	76	82	89	111	11	171
23787.35	46.594	21462	27514	77	83	89	112	11	171
23798.35	46.584	21467	27508	77	83	89	112	11	170
23810.35	46.865	21338	27471	76	82	89	112	11	170
23822.35	46.346	21577	27526	77	83	89	112	11	169
23835.35	46.703	21412	27487	77	83	89	112	11	170
23845.35	46.97	21290	27442	76	82	89	111	11	171
[truncated: 1,623 more rows]
