# Supplementary material for: Liquid foam improves potency and safety of gene therapy vectors
Source: Nat Commun. 2024 May 28;15:4523. doi: 10.1038/s41467-024-48753-9 (PMC11133309; doi:10.1038/s41467-024-48753-9)
Supplement: Supplementary file 4 — Source data [file 41467_2024_48753_MOESM4_ESM.zip › Figure_3a_Batch 2.csv]

t [s]	BC [mm⁻²]	M̅B̅A̅ [µm²]	SD M̅B̅A̅ [µm²]	Ravg [µm]	Rrms [µm]	R21 [µm]	R32 [µm]	v	w
11.61	100.6	9940	6053	54	56	58	63	3	11
22.61	99.486	10052	6173	55	57	58	63	3	13
34.61	99.374	10063	6445	55	57	59	64	4	25
47.61	100.053	9995	6095	55	56	58	63	3	12
59.61	97.5	10256	6751	55	57	59	65	4	25
71.61	99.544	10046	6170	55	57	58	63	3	15
84.61	99.859	10014	6262	55	56	58	63	3	15
97.61	98.82	10119	6455	55	57	59	64	4	23
108.61	99	10101	6477	55	57	59	64	4	24
120.61	100.33	9967	6285	54	56	58	63	4	29
132.61	97.616	10244	6616	55	57	59	64	4	30
144.61	97.529	10253	6783	55	57	59	65	5	50
155.61	97.975	10207	6749	55	57	59	65	5	51
166.61	98.484	10154	6669	55	57	59	64	5	58
178.61	98.466	10156	6626	55	57	59	64	5	61
190.61	96.808	10330	8068	55	57	60	67	9	166
202.61	97.784	10227	8249	55	57	59	66	11	222
214.61	96.084	10408	8289	55	58	60	67	10	181
225.61	96.854	10325	8407	55	57	60	67	10	180
237.61	96.653	10346	8166	55	57	60	67	9	147
249.61	98.278	10175	7847	55	57	59	66	10	192
261.61	96.752	10336	8632	55	57	60	67	13	277
273.61	95.116	10513	9199	56	58	60	69	12	270
285.61	96.223	10393	9067	55	58	60	68	14	311
298.61	94.894	10538	9316	56	58	60	69	13	301
309.61	96.734	10338	9160	55	57	60	68	14	334
320.61	96.397	10374	9262	55	57	60	68	14	338
332.61	96.508	10362	9200	55	57	60	68	15	362
344.61	95.814	10437	9399	55	58	60	68	14	339
356.61	96.042	10412	9312	55	58	60	68	15	355
368.62	96.166	10399	9431	55	58	60	68	15	344
379.62	95.337	10489	9415	56	58	60	69	14	337
390.62	94.694	10560	9331	56	58	60	69	14	315
399.62	95.891	10429	9158	55	58	60	68	14	317
409.62	94.896	10538	9349	56	58	60	69	14	302
421.62	96.236	10391	9120	55	58	60	68	14	323
432.62	94.579	10573	9340	56	58	60	69	13	298
444.62	95.974	10419	9071	55	58	60	68	15	339
456.62	95.456	10476	9225	56	58	60	68	14	324
471.62	95.47	10474	9282	56	58	60	68	14	322
483.62	96.031	10413	9169	55	58	60	68	15	340
493.62	96.36	10378	9184	55	57	60	68	15	349
505.62	94.717	10558	9364	56	58	60	69	14	321
515.62	96.119	10404	9260	55	58	60	68	15	348
525.62	95.66	10454	9274	55	58	60	68	15	342
537.62	96.549	10357	9262	55	57	60	68	15	351
549.62	95.712	10448	9507	55	58	60	69	14	318
561.62	95.008	10525	9494	56	58	60	69	14	311
574.62	96.412	10372	9205	55	57	60	68	15	352
585.62	95.28	10495	9476	56	58	60	69	14	313
598.62	94.208	10615	9682	56	58	61	69	14	289
609.62	94.616	10569	9463	56	58	60	69	14	306
621.62	94.652	10565	9779	56	58	60	70	13	269
633.62	95.037	10522	9576	56	58	60	69	14	299
642.62	94.053	10632	9834	56	58	61	70	13	271
654.62	93.407	10706	10138	56	58	61	70	13	249
664.62	94.02	10636	9775	56	58	61	70	13	284
676.62	93.44	10702	10009	56	58	61	70	13	263
688.62	94.978	10529	9643	56	58	60	69	14	301
702.62	93.271	10721	9934	56	58	61	70	13	273
711.62	94.384	10595	9840	56	58	61	70	14	290
723.62	95.123	10513	9600	56	58	60	69	15	325
737.62	94.371	10596	9865	56	58	61	70	14	294
750.62	93.497	10696	9955	56	58	61	70	14	288
761.62	92.912	10763	10067	56	59	61	70	13	281
773.62	92.539	10806	10063	56	59	61	70	13	281
784.62	92.569	10803	10067	56	59	61	70	13	280
795.62	93.083	10743	9934	56	58	61	70	14	297
805.62	92.876	10767	10060	56	59	61	70	14	285
819.62	93.372	10710	9950	56	58	61	70	14	303
832.63	94.047	10633	10001	56	58	61	70	14	297
844.63	93.236	10726	10009	56	58	61	70	14	296
856.63	93.487	10697	9989	56	58	61	70	14	304
868.63	92.048	10864	10244	56	59	61	71	13	275
880.63	93.73	10669	9835	56	58	61	69	15	325
891.63	93.726	10669	9941	56	58	61	70	14	311
903.63	93.169	10733	9952	56	58	61	70	14	310
915.63	92.582	10801	10081	56	59	61	70	13	282
927.63	93.648	10678	9887	56	58	61	70	14	304
939.63	91.922	10879	10264	56	59	61	71	13	273
951.63	92.181	10848	10325	56	59	61	71	13	272
963.63	91.3	10953	10367	57	59	62	71	13	264
974.63	91.66	10910	10358	56	59	62	71	13	265
986.63	92.13	10854	10334	56	59	61	71	13	263
997.63	91.866	10885	10060	56	59	61	70	14	295
1008.63	92.169	10850	10047	56	59	61	70	14	291
1019.63	93.016	10751	9897	56	58	61	70	14	300
1031.63	92.113	10856	9991	56	59	61	70	14	293
1043.63	91.872	10885	10379	56	59	61	71	13	265
1055.63	92.212	10845	9996	56	59	61	70	14	302
1067.63	92.444	10817	9978	56	59	61	70	14	307
1079.63	92.06	10863	10324	56	59	61	71	14	280
1091.63	91.908	10880	10383	56	59	61	71	14	279
1103.63	91.952	10875	10010	56	59	61	70	14	306
1115.63	92.333	10830	10092	56	59	61	70	14	306
1127.63	91.685	10907	10089	56	59	61	71	14	303
1139.63	91.998	10870	10077	56	59	61	70	14	306
1151.63	91.411	10940	10215	57	59	62	71	14	299
1163.63	91.929	10878	10056	56	59	61	70	14	315
1174.63	92.412	10821	10037	56	59	61	70	15	325
1185.63	91.576	10920	10432	56	59	62	71	14	281
1198.63	92.413	10821	10092	56	59	61	70	15	315
1209.63	90.995	10990	10444	57	59	62	71	14	281
1220.63	92.79	10777	10062	56	59	61	70	15	325
1232.63	91.732	10901	10082	57	59	61	70	15	324
1244.63	90.959	10994	10456	57	59	62	71	14	286
1256.63	91.898	10882	10339	56	59	61	71	14	294
1267.63	92.331	10831	10050	56	59	61	70	15	328
1280.63	92.005	10869	10187	56	59	61	71	14	312
1291.63	92.76	10780	9973	56	59	61	70	15	341
1305.64	91.926	10878	10121	56	59	61	70	14	315
1317.64	92.512	10809	10089	56	59	61	70	15	330
1329.64	91.723	10902	10138	57	59	61	70	15	322
1339.64	92.61	10798	10080	56	59	61	70	15	331
1350.64	92.11	10857	10188	56	59	61	70	15	322
1363.64	91.767	10897	10128	57	59	61	70	15	323
1372.64	91.111	10976	10221	57	59	62	71	14	311
1385.64	92.094	10858	10184	56	59	61	70	14	313
1397.64	91.236	10961	10268	57	59	62	71	14	304
1409.64	91.872	10885	10237	56	59	61	71	14	311
1421.64	91.916	10880	10183	57	59	61	70	15	324
1435.64	92.59	10800	10201	56	59	61	70	15	324
1451.64	92.078	10860	10204	56	59	61	70	15	322
1464.64	91.446	10935	10263	57	59	61	71	15	320
1475.64	91.579	10919	10227	57	59	61	71	15	322
1487.64	92.447	10817	10240	56	59	61	70	15	331
1499.64	91.291	10954	10391	57	59	62	71	15	316
1510.64	90.848	11007	10457	57	59	62	71	14	310
1520.64	91.072	10980	10434	57	59	62	71	15	313
1532.64	90.958	10994	10531	57	59	62	71	14	306
1543.64	90.927	10998	10413	57	59	62	71	15	316
1555.64	91.781	10896	10396	56	59	61	71	15	329
1567.64	90.389	11063	10528	57	59	62	71	14	306
1579.64	91.523	10926	10435	57	59	61	71	15	326
1591.64	90.698	11026	10505	57	59	62	71	15	320
1605.64	91.622	10914	10421	57	59	61	71	15	333
1618.64	90.718	11023	10563	57	59	62	71	15	315
1630.64	90.835	11009	10499	57	59	62	71	15	330
1641.64	91.392	10942	10480	57	59	62	71	15	332
1653.64	90.752	11019	10521	57	59	62	71	15	331
1664.64	90.388	11063	10522	57	59	62	71	15	334
1674.64	91.914	10880	10531	56	59	61	71	15	335
1687.64	91.03	10985	10495	57	59	62	71	15	340
1699.64	89.933	11119	10761	57	59	62	72	14	309
1710.64	90.519	11047	10600	57	59	62	71	15	331
1722.64	90.121	11096	10694	57	59	62	72	15	324
1734.64	90.438	11057	10699	57	59	62	72	15	319
1746.64	90.539	11045	10754	57	59	62	72	15	314
1758.65	90.756	11019	10767	57	59	62	72	15	324
1766.65	90.881	11003	10654	57	59	62	71	15	328
1777.65	90.669	11029	10743	57	59	62	72	15	326
1788.65	89.903	11123	10851	57	60	62	72	15	313
1800.65	89.989	11113	10839	57	59	62	72	15	314
1811.65	89.789	11137	10862	57	60	62	72	15	314
1822.65	89.402	11185	10894	57	60	62	72	15	311
1833.65	90.215	11085	10802	57	59	62	72	15	322
1843.65	91.002	10989	10785	57	59	62	71	15	329
1853.65	87.307	11454	15330	57	60	64	79	19	479
1865.65	87.672	11406	15337	57	60	63	79	19	480
1878.65	86.818	11518	15407	57	61	64	80	19	474
1890.65	87.025	11491	15420	57	60	64	80	19	477
1902.65	86.811	11519	15483	57	61	64	80	19	473
1914.65	87.367	11446	15456	57	60	64	80	19	486
1926.65	87.225	11465	15407	57	60	64	79	20	494
1937.65	86.41	11573	15692	58	61	64	80	19	477
1949.65	86.278	11590	15611	58	61	64	80	19	482
1960.65	86.43	11570	15640	58	61	64	80	19	481
1972.65	85.549	11689	15840	58	61	64	81	19	471
1984.65	86.083	11617	15611	58	61	64	80	19	488
1996.65	86.069	11619	15699	58	61	64	80	19	488
2007.65	85.444	11704	15840	58	61	64	81	19	482
2019.65	86.068	11619	15831	58	61	64	81	19	485
2029.65	85.196	11738	15863	58	61	64	81	19	483
2041.65	85.539	11691	15915	58	61	64	81	20	487
2051.65	85.36	11715	15977	58	61	64	81	19	477
2062.65	85.427	11706	15876	58	61	64	81	19	486
2073.65	85.339	11718	15949	58	61	64	81	19	481
2084.65	85.599	11682	15761	58	61	64	80	20	500
2096.65	85.184	11739	15835	58	61	64	81	20	491
2108.65	85.116	11749	15861	58	61	64	81	20	488
2121.65	86.135	11610	15589	58	61	64	80	20	503
2133.65	86.297	11588	15710	58	61	64	80	20	492
2143.65	85.707	11668	15629	58	61	64	80	20	490
2156.65	85.253	11730	15692	58	61	64	80	19	483
2166.65	85.233	11733	15784	58	61	64	80	20	480
2177.65	85.068	11755	15746	58	61	64	81	19	478
2188.65	85.04	11759	15645	58	61	64	80	19	478
2200.65	84.631	11816	15811	58	61	65	81	19	469
2211.66	85.007	11764	15598	58	61	64	80	19	482
2224.66	84.887	11780	15667	58	61	64	80	19	473
2234.66	85.299	11724	15614	58	61	64	80	20	482
2246.66	85.513	11694	15574	58	61	64	80	19	472
2258.66	84.86	11784	15905	58	61	65	81	19	444
2270.66	84.627	11816	15805	58	61	65	81	19	445
2283.66	84.922	11775	15816	58	61	65	81	19	449
2296.66	84.468	11839	15789	58	61	65	81	19	446
2308.66	84.211	11875	15791	58	61	65	81	19	450
2321.66	83.9	11919	15959	58	62	65	81	18	438
2332.66	84.462	11840	15934	58	61	65	81	19	448
2343.66	84.476	11838	15801	58	61	65	81	19	455
2355.66	84.497	11835	15890	58	61	65	81	19	448
2367.66	84.268	11867	16002	58	61	65	81	19	446
2380.66	84.241	11871	15931	58	61	65	81	19	447
2392.66	83.995	11905	16244	58	62	65	82	19	464
2407.66	82.986	12050	16341	59	62	65	82	19	452
2419.66	84.159	11882	16183	58	61	65	82	19	467
2431.66	83.957	11911	16199	58	62	65	82	19	469
2441.66	83.868	11924	16299	58	62	65	82	19	468
2453.66	83.973	11909	16267	58	62	65	82	19	470
2465.66	83.99	11906	16219	58	62	65	81	19	480
2477.66	83.972	11909	16192	58	62	65	81	19	480
2491.66	84.285	11865	16254	58	61	65	81	20	487
2504.66	84.274	11866	16311	58	61	65	82	20	482
2517.66	83.762	11939	16484	58	62	65	82	20	488
2529.66	84.077	11894	16538	58	62	65	82	20	495
2545.66	83.708	11946	16483	58	62	65	82	20	500
2557.66	83.722	11944	16581	58	62	65	82	20	500
2569.66	83.275	12008	16616	59	62	65	82	20	498
2581.66	83.514	11974	16074	59	62	65	81	19	454
2592.66	83.557	11968	16170	59	62	65	82	19	450
2604.66	83.269	12009	16839	59	62	65	83	20	495
2616.66	83.398	11991	16305	59	62	65	82	19	443
2626.66	83.084	12036	16407	59	62	65	82	19	442
2638.66	84.097	11891	16341	58	62	65	82	19	455
2649.66	83.871	11923	16368	58	62	65	82	19	452
2660.67	83.93	11915	16437	58	62	65	82	19	453
2669.67	83.774	11937	16404	58	62	65	82	19	460
2681.67	83.581	11964	16457	58	62	65	82	19	452
2695.67	84.108	11889	16512	58	62	65	82	19	462
2708.67	83.889	11920	16546	58	62	65	82	19	459
2720.67	83.499	11976	16587	58	62	65	82	19	456
2732.67	83.288	12007	16701	59	62	65	83	19	451
2742.67	83.545	11970	16660	58	62	65	82	19	454
2754.67	84.008	11904	16758	58	62	65	83	19	457
2766.67	83.439	11985	16786	59	62	65	83	19	460
2778.67	84.117	11888	16720	58	62	65	82	19	465
2788.67	82.737	12086	16890	59	62	65	83	19	453
2800.67	84.179	11879	16731	58	61	65	82	20	479
2814.67	84.121	11888	16612	58	62	65	82	20	489
2823.67	85.677	11672	12163	58	61	64	75	17	392
2836.67	85.561	11688	12164	58	61	64	75	17	397
2848.67	85.753	11661	12156	58	61	64	75	17	397
2861.67	85.035	11760	12302	58	61	64	75	17	389
2873.67	85.813	11653	12265	58	61	64	75	17	398
2885.67	84.926	11775	12326	59	61	64	75	17	397
2897.67	85.313	11721	12355	58	61	64	75	17	396
2912.67	85.324	11720	12380	58	61	64	75	17	394
2923.67	82.976	12052	19913	58	62	66	87	23	669
2934.67	82.195	12166	18138	59	62	66	85	21	523
2946.67	81.975	12199	18234	59	62	66	85	21	517
2958.67	82.478	12124	18211	59	62	66	85	21	519
2969.67	82.901	12063	18104	59	62	66	85	21	531
2981.67	82.78	12080	18302	59	62	66	85	21	527
2993.67	82.302	12150	18277	59	62	66	85	21	526
3005.67	81.323	12297	18542	59	63	66	86	20	498
3019.67	81.348	12293	18535	59	63	66	86	20	510
3030.67	82.301	12151	18445	59	62	66	86	20	512
3042.67	81.308	12299	18810	59	63	66	87	20	492
3054.67	81.617	12252	18688	59	62	66	86	20	512
3066.67	81.116	12328	18857	59	63	66	87	20	505
3078.67	81.155	12322	18828	59	63	66	86	21	514
3091.67	80.907	12360	18952	59	63	66	87	20	504
3102.67	81.485	12272	18978	59	63	66	87	20	507
3114.67	81.37	12290	19086	59	63	66	87	20	506
3126.68	81.159	12321	19029	59	63	66	87	20	511
3138.68	81.493	12271	19042	59	62	66	87	20	513
3149.68	81.096	12331	19363	59	63	67	88	20	493
3161.68	81.359	12291	19164	59	63	66	87	21	514
3172.68	81.732	12235	19171	59	62	66	87	21	520
3184.68	80.788	12378	19370	59	63	67	87	20	509
3193.68	80.421	12434	19469	59	63	67	88	20	504
3205.68	81.212	12313	19499	59	63	66	88	21	512
3216.68	81.254	12307	19470	59	63	66	88	21	517
3228.68	79.701	12547	19884	59	63	67	89	20	484
3241.68	80.29	12455	19882	59	63	67	89	20	492
3254.68	79.436	12589	21695	59	63	67	92	22	582
3266.68	80.204	12468	21680	59	63	67	92	22	594
3278.68	79.357	12601	22067	59	63	68	93	22	589
3291.68	79.857	12522	22770	59	63	67	93	23	657
3303.68	79.108	12641	22877	60	63	68	94	23	651
3315.68	79.492	12580	23037	59	63	68	94	23	643
3327.68	79.571	12567	23035	59	63	67	94	23	652
3339.68	79.526	12575	22879	59	63	67	93	24	665
3351.68	79.453	12586	22895	59	63	67	94	23	650
3362.68	79.821	12528	22866	59	63	67	93	24	667
3374.68	79.413	12592	22777	59	63	68	93	23	645
3384.68	80.057	12491	22704	59	63	67	93	24	669
3396.68	78.42	12752	22990	60	64	68	94	23	632
3408.68	79.372	12599	22934	59	63	68	94	23	638
3420.68	79.16	12633	19719	60	63	68	89	18	380
3433.68	79.035	12653	19738	60	63	68	89	18	382
3444.68	79.509	12577	19695	59	63	67	89	18	386
3455.68	78.588	12725	19929	60	64	68	90	18	380
3470.68	78.835	12685	20171	60	64	68	90	18	390
3482.68	79.121	12639	20091	60	63	68	90	18	394
3497.68	79.471	12583	20262	59	63	67	90	18	396
3509.68	79.753	12539	20178	59	63	67	90	18	411
3522.68	79.871	12520	20579	59	63	67	91	18	392
3534.68	79.388	12596	20607	59	63	68	91	18	390
3547.68	79.006	12657	20593	59	63	68	91	18	381
3557.68	79.958	12507	20404	59	63	67	90	18	402
3569.68	79.851	12523	20056	59	63	67	90	18	395
3581.69	79.878	12519	20475	59	63	67	91	18	399
3591.69	80.29	12455	20340	59	63	67	90	18	378
3603.69	79.91	12514	20211	59	63	67	90	18	388
3615.69	80.281	12456	20188	59	63	67	90	18	391
3627.69	79.1	12642	23767	59	63	68	95	23	611
3638.69	79.69	12549	23613	59	63	67	95	23	618
3651.69	79.268	12615	23509	59	63	68	95	23	621
3663.69	79.389	12596	23678	59	63	68	95	23	618
3675.69	79.328	12606	23426	59	63	67	94	23	635
3688.69	79.067	12647	23578	60	63	68	95	23	626
3699.69	78.669	12711	24297	60	64	68	96	23	621
3710.69	78.506	12738	24120	60	64	68	96	23	639
3722.69	79.373	12599	20791	60	63	67	91	19	429
3733.69	79.287	12612	23736	59	63	68	95	23	626
3745.69	79.204	12626	21038	60	63	68	91	19	429
3757.69	78.204	12787	25479	60	64	68	98	24	702
3770.69	78.066	12810	26148	60	64	68	99	24	701
3783.69	77.913	12835	26089	60	64	68	99	25	711
3795.69	78.412	12753	26096	60	64	68	99	25	719
3808.69	77.278	12940	26404	60	64	69	100	24	698
3820.69	78.16	12794	26108	60	64	68	99	25	717
3830.69	78.937	12668	23865	60	64	68	95	23	626
3839.69	77.005	12986	26271	60	64	69	100	25	708
3851.69	78.116	12801	25736	60	64	68	98	25	716
3863.69	78.017	12818	25900	60	64	68	99	25	708
3876.69	77.241	12947	26132	60	64	69	99	24	690
3888.69	76.955	12995	26194	60	64	69	100	24	683
3900.69	76.32	13103	26270	60	65	69	100	24	681
3914.69	77.109	12969	26084	60	64	69	99	24	696
3926.69	76.508	13070	26206	60	65	69	100	24	689
3937.69	77.352	12928	26378	60	64	69	100	24	692
3949.69	76.995	12988	26329	60	64	69	100	24	694
3961.69	76.655	13045	26486	60	64	69	100	24	690
3972.69	76.825	13017	26440	60	64	69	100	25	701
3984.69	77.422	12916	26535	60	64	69	100	25	704
3996.69	76.999	12987	26529	60	64	69	100	25	703
4008.69	77.077	12974	26694	60	64	69	100	25	700
4019.69	76.764	13027	26563	60	64	69	100	25	713
4031.70	77.283	12939	26810	60	64	69	100	25	706
4043.70	76.951	12995	26971	60	64	69	101	25	702
4054.70	76.652	13046	26990	60	64	69	101	25	708
4066.70	76.401	13089	27039	60	65	69	101	25	708
4075.70	77.75	12862	27165	60	64	69	101	25	707
4084.70	76.406	13088	27205	60	65	69	101	25	707
4096.70	76.819	13018	27340	60	64	69	101	25	703
4108.70	77.069	12975	27521	60	64	69	102	25	698
4120.70	77.144	12963	27365	60	64	69	101	25	710
4129.70	77.074	12975	27576	60	64	69	102	25	700
4141.70	76.915	13001	27580	60	64	69	102	25	707
4153.70	77.405	12919	27353	60	64	69	101	25	718
4164.70	77.431	12915	27519	60	64	69	102	25	713
4176.70	76.603	13054	27650	60	64	69	102	25	709
4188.70	76.277	13110	27693	60	65	69	102	25	708
4201.70	76.558	13062	28024	60	64	69	103	25	699
4216.70	76.488	13074	28019	60	65	69	103	25	714
4228.70	76.667	13043	28195	60	64	69	103	25	713
4238.70	76.548	13064	28197	60	64	69	103	25	710
4250.70	76.166	13129	28386	60	65	69	103	25	707
4262.70	75.767	13198	28550	60	65	70	104	25	703
4273.70	76.018	13155	28557	60	65	69	104	25	705
4285.70	76.678	13042	28465	60	64	69	103	25	715
4297.70	76.494	13073	28665	60	65	69	104	25	708
4309.70	76.165	13129	28688	60	65	69	104	25	709
4321.70	76.099	13141	28663	60	65	69	104	25	712
4334.70	75.018	13330	28922	61	65	70	105	25	701
4347.70	74.575	13409	29101	61	65	70	105	25	695
4358.70	74.116	13492	29137	61	66	70	105	25	695
4369.70	75.289	13282	28949	61	65	70	105	25	706
4380.70	74.679	13391	29102	61	65	70	105	25	702
4393.70	74.554	13413	29234	61	65	70	105	25	696
4405.70	74.189	13479	29290	61	66	70	105	24	695
4417.70	74.383	13444	29415	61	65	70	106	24	692
4427.70	74.92	13347	26558	61	65	70	101	23	604
4439.70	74.758	13377	29499	61	65	70	106	24	689
4451.70	74.154	13485	29394	61	66	70	106	25	696
4463.70	74.76	13376	26901	61	65	70	101	23	591
4474.70	74.839	13362	23298	61	65	70	96	18	382
4485.71	75.166	13304	23266	61	65	70	96	18	388
4497.71	74.634	13399	23455	61	65	70	97	18	386
4509.71	75.623	13224	23350	61	65	69	96	18	393
4521.71	75.361	13269	23452	61	65	70	97	18	392
4533.71	75.434	13257	23477	61	65	69	96	19	399
4544.71	74.594	13406	23652	61	65	70	97	18	394
4556.71	75.152	13306	23643	61	65	70	97	19	401
4569.71	75.306	13279	23600	61	65	69	96	19	407
4580.71	74.679	13391	23701	61	65	70	97	19	402
4592.71	74.573	13410	23852	61	65	70	97	19	405
4603.71	74.359	13448	24074	61	65	70	98	19	402
4615.71	74.446	13433	23890	61	65	70	97	19	408
4626.71	74.28	13462	23895	61	65	70	97	19	410
4640.71	74.287	13461	24042	61	65	70	97	19	409
4652.71	73.999	13514	24240	61	66	70	98	19	408
4665.71	74.207	13476	24181	61	65	70	98	19	410
4677.71	74.671	13392	27994	61	65	70	103	23	611
4689.71	74.79	13371	27935	61	65	70	103	23	620
4700.71	74.421	13437	28115	61	65	70	103	23	618
4711.71	74.382	13444	28155	61	65	70	104	23	614
4721.71	74.036	13507	28342	61	66	70	104	23	611
4733.71	74.135	13489	28223	61	66	70	104	23	618
4745.71	74.235	13471	28001	61	65	70	103	23	620
4757.71	73.757	13558	28353	61	66	70	104	23	602
4769.71	74.088	13498	28183	61	66	70	104	23	611
4780.71	73.81	13548	28143	61	66	70	104	23	605
4792.71	73.579	13591	27986	61	66	71	103	23	588
4804.71	73.604	13586	27739	61	66	71	103	23	589
4815.71	74.093	13497	27776	61	66	70	103	22	574
4826.71	73.623	13583	27905	61	66	71	103	22	577
4838.71	73.395	13625	28337	61	66	71	104	23	592
4849.71	74.701	13387	28008	61	65	70	103	23	599
4861.71	74.038	13507	28276	61	66	70	104	23	587
4873.71	72.673	13760	28325	62	66	71	104	23	584
4885.71	73.141	13672	28349	61	66	71	104	23	585
4897.71	72.775	13741	28262	62	66	71	104	23	587
4908.71	73.002	13698	28420	62	66	71	104	23	588
4920.71	73.665	13575	28050	61	66	71	104	22	578
4932.71	72.529	13788	28278	62	66	71	104	22	564
4944.72	72.066	13876	28415	62	66	71	105	22	562
4956.72	72.568	13780	28241	62	66	71	104	22	577
4968.72	73.069	13686	28329	61	66	71	104	22	576
4980.72	72.334	13825	28708	62	66	71	105	22	562
4992.72	72.752	13745	28467	62	66	71	105	22	576
5002.72	72.514	13790	28940	62	66	71	105	23	583
5013.72	73.127	13675	28373	61	66	71	104	22	580
5025.72	73.215	13658	28406	61	66	71	104	23	586
5036.72	72.532	13787	28653	62	66	71	105	22	580
5047.72	72.728	13750	29464	61	66	71	107	23	594
5060.72	72.073	13875	29497	62	66	71	106	23	600
5072.72	71.761	13935	29418	62	67	72	106	23	604
5084.72	72.513	13791	29461	62	66	71	106	23	607
5096.72	72.331	13825	30728	62	66	71	108	24	646
5107.72	72.509	13791	30814	62	66	71	109	24	641
5119.72	72.112	13867	30967	62	66	72	109	24	638
5130.72	73.135	13673	30905	61	66	71	109	24	645
5142.72	72.159	13858	31057	62	66	72	109	24	637
5154.72	71.799	13928	30974	62	67	72	109	24	641
5166.72	72.433	13806	31083	62	66	71	109	24	644
5178.72	71.587	13969	31363	62	67	72	110	24	635
5191.72	72.542	13785	31194	62	66	71	109	23	625
5202.72	72.279	13835	31078	62	66	72	109	23	630
5214.72	72.653	13764	31029	61	66	71	109	24	636
5226.72	72.356	13820	31189	62	66	71	109	24	633
5239.72	72.637	13767	31103	61	66	71	109	24	639
5251.72	72.629	13769	31276	61	66	71	110	24	639
5262.72	72.508	13792	31323	62	66	71	110	24	638
5275.72	72.575	13779	31152	61	66	71	109	24	648
5287.72	72.553	13783	31326	61	66	71	110	24	643
5298.72	72.096	13870	31261	62	66	72	109	24	649
5309.72	71.975	13894	31232	62	67	72	109	24	652
5321.72	72.139	13862	31573	62	66	72	110	24	648
5331.72	71.649	13957	31586	62	67	72	110	24	645
5343.72	71.164	14052	31979	62	67	72	111	24	639
5355.72	72.639	13767	31695	61	66	71	110	24	650
5367.72	72.373	13817	31864	62	66	71	110	24	648
5380.73	71.323	14021	31974	62	67	72	111	24	645
5393.73	71.225	14040	32147	62	67	72	111	24	648
5405.73	71.259	14033	32092	62	67	72	111	24	646
5418.73	71.353	14015	32325	62	67	72	111	24	645
5430.73	72.607	13773	29357	62	66	71	106	22	560
5441.73	71.742	13939	29616	62	67	72	107	22	558
5454.73	71.044	14076	32711	62	67	72	112	24	647
5466.73	71.27	14031	32515	62	67	72	112	24	660
5478.73	70.695	14145	33066	62	67	72	113	24	646
5491.73	70.898	14105	33110	62	67	72	113	24	650
5503.73	69.788	14329	33347	62	68	73	114	24	639
5515.73	70.114	14262	33380	62	67	73	114	24	643
5527.73	69.808	14325	33132	63	68	73	113	24	644
5538.73	69.944	14297	33271	62	67	73	113	24	644
5550.73	70.034	14279	33144	62	67	73	113	24	652
5562.73	70.206	14244	31324	62	67	73	110	23	579
5573.73	70.136	14258	31352	62	67	73	110	23	588
5582.73	70.378	14209	31420	62	67	72	110	23	592
5594.73	70.699	14144	31485	62	67	72	110	23	596
5606.73	70.133	14259	33835	62	67	73	114	24	674
5618.73	70.288	14227	33786	62	67	73	114	25	683
5628.73	70.496	14185	33888	62	67	73	114	25	685
5640.73	70.204	14244	34633	62	67	73	116	25	686
5652.73	70.202	14245	34771	62	67	73	116	25	687
5664.73	69.633	14361	34824	63	68	73	116	25	689
5677.73	69.44	14401	34847	63	68	73	116	25	698
5690.73	69.522	14384	35155	63	68	73	116	25	703
5700.73	69.483	14392	35565	63	68	73	117	25	690
5712.73	69.226	14445	35609	63	68	73	118	25	688
5724.73	69.002	14492	35678	63	68	73	117	25	700
5738.73	68.863	14522	35819	63	68	74	118	25	700
5750.73	69.261	14438	36070	63	68	73	118	25	697
5765.73	69.065	14479	36126	63	68	73	118	25	699
5778.73	68.799	14535	36258	63	68	74	118	25	701
5790.73	68.499	14599	36424	63	68	74	119	25	698
5802.73	69.116	14469	35961	63	68	73	118	25	708
5814.73	68.977	14498	35977	63	68	73	118	25	708
5824.73	69.072	14478	36316	63	68	74	119	25	700
5836.73	69.073	14477	36545	63	68	74	119	25	695
5847.74	68.876	14519	36484	63	68	74	119	25	701
5861.74	68.849	14524	36695	63	68	74	119	25	699
5873.74	68.344	14632	36840	63	68	74	120	25	696
5883.74	68.825	14530	36647	63	68	74	119	25	709
5896.74	68.484	14602	36777	63	68	74	119	25	708
5908.74	68.378	14625	36966	63	68	74	120	25	703
5920.74	68.776	14540	36728	63	68	74	119	25	702
5931.74	67.908	14726	37064	63	68	74	120	25	692
5945.74	67.763	14757	36991	63	69	74	120	25	700
5957.74	67.341	14850	37289	63	69	75	120	25	690
5968.74	68.36	14628	37327	63	68	74	121	25	695
5980.74	68.419	14616	37078	63	68	74	120	25	710
5992.74	68.183	14666	37234	63	68	74	120	25	707
6004.74	67.818	14745	37518	63	69	74	121	25	708
6015.74	68.09	14687	37509	63	68	74	121	25	706
6028.74	67.775	14755	37745	63	69	74	121	25	710
6040.74	67.731	14764	37775	63	69	74	121	25	714
6052.74	67.25	14870	38244	63	69	75	122	25	703
6063.74	67.866	14735	38040	63	68	74	122	25	715
6076.74	67.406	14836	38565	63	69	75	123	25	702
6087.74	67.579	14797	38527	63	69	74	123	25	707
6099.74	67.576	14798	38290	63	69	74	122	25	714
6111.74	66.473	15044	38956	64	69	75	123	25	695
6123.74	67.529	14808	38985	63	69	75	124	25	697
6134.74	66.781	14974	39252	64	69	75	124	25	690
6146.74	66.739	14984	39322	64	69	75	124	25	691
6157.74	65.959	15161	39598	64	69	75	125	25	685
6169.74	66.704	14992	39477	64	69	75	125	25	690
6181.74	66.518	15034	39265	64	69	75	124	25	697
6194.74	66.214	15103	39777	64	69	75	125	25	685
6206.74	65.948	15164	40100	64	69	76	126	25	679
6218.74	66.345	15073	39953	64	69	75	126	25	687
6230.74	66.058	15138	40145	64	69	75	126	25	685
6242.74	66.389	15063	40372	64	69	75	126	25	682
6254.74	66.101	15128	40414	64	69	75	126	25	683
6267.74	66.542	15028	40194	64	69	75	126	25	694
6279.74	66.557	15025	40064	64	69	75	126	25	701
6291.75	66.193	15107	40418	64	69	76	127	25	690
6303.75	66.452	15048	40374	64	69	75	126	25	694
6316.75	65.45	15279	41109	64	70	76	128	24	672
6328.75	66.354	15071	40627	64	69	75	127	25	690
6340.75	66.502	15037	40390	64	69	75	126	25	700
6352.75	66.681	14997	40294	63	69	75	126	25	705
6366.75	66.926	14942	40624	63	69	75	127	25	697
6378.75	66.409	15058	40880	64	69	75	128	25	691
6391.75	65.883	15179	40951	64	70	76	128	25	689
6404.75	66.397	15061	40931	64	69	75	128	25	696
6416.75	66.189	15108	41039	64	69	76	128	25	693
6426.75	65.738	15212	40918	64	70	76	127	25	696
6438.75	66.026	15146	41074	64	69	76	128	25	695
6451.75	66.185	15109	41158	64	69	76	128	25	693
6463.75	66.006	15150	41317	64	69	76	128	25	689
6474.75	65.285	15318	41845	64	70	76	129	24	673
6486.75	65.652	15232	41310	64	70	76	129	24	662
6497.75	66.066	15136	40863	64	69	76	128	25	677
6508.75	66.174	15112	41291	64	69	76	129	24	665
6519.75	65.22	15333	41648	64	70	76	129	24	654
6530.75	65.465	15275	41499	64	70	76	129	24	658
6542.75	64.744	15445	42021	64	70	77	131	24	631
6555.75	65.014	15381	42108	64	70	77	131	24	628
6564.75	64.903	15408	42117	64	70	77	131	24	628
6574.75	64.781	15437	42136	64	70	77	131	23	626
6583.75	65.067	15369	41869	64	70	76	131	24	634
6594.75	64.638	15471	42152	64	70	77	131	23	625
6605.75	64.565	15488	41775	64	70	77	130	24	636
6618.75	65.233	15330	41869	64	70	76	131	24	633
6628.75	64.718	15452	41897	64	70	77	131	24	632
6639.75	63.82	15669	42363	65	71	77	131	23	620
6653.75	63.382	15777	42777	65	71	78	132	23	609
6667.75	63.155	15834	42904	65	71	78	133	23	606
6676.75	63.046	15861	43091	65	71	78	133	23	601
6688.75	63.438	15763	42569	65	71	78	132	23	617
6702.75	63.713	15695	42885	65	71	77	133	23	609
6714.75	63.195	15824	42854	65	71	78	133	23	608
6725.75	63.177	15828	43178	65	71	78	134	23	601
6737.75	63.241	15813	42964	65	71	78	133	23	608
6749.76	63.78	15679	43215	64	71	78	134	23	602
6758.76	63.692	15701	43270	64	71	78	134	23	603
6769.76	63.606	15722	43329	64	71	78	134	23	600
6781.76	63.617	15719	43717	64	71	78	135	23	601
6792.76	63.717	15694	43441	64	71	78	134	23	608
6804.76	63.365	15782	43712	65	71	78	135	23	601
6817.76	63.32	15793	44024	65	71	78	136	23	586
6830.76	63.19	15825	44017	65	71	78	136	23	587
6840.76	62.698	15949	44459	65	71	78	137	22	577
6852.76	62.405	16024	44774	65	71	79	137	22	570
6863.76	62.453	16012	44869	65	71	78	137	22	570
6875.76	62.654	15961	44671	65	71	78	137	22	577
6887.76	62.179	16083	45362	65	72	79	139	22	563
6904.76	62.171	16085	45066	65	72	79	138	22	572
6916.76	62.544	15989	45052	65	71	79	138	22	576
6928.76	62.315	16048	45531	65	71	79	139	22	566
6942.76	61.666	16216	45540	65	72	79	139	22	567
6950.76	61.635	16224	45570	65	72	79	139	22	569
6961.76	60.817	16443	46166	66	72	80	140	22	555
6972.76	61.634	16225	46181	65	72	79	141	22	557
6984.76	61.697	16208	46221	65	72	79	141	22	560
6996.76	61.463	16270	46598	65	72	80	141	22	551
7007.76	61.376	16293	46524	65	72	80	141	22	555
7017.76	61.401	16286	46606	65	72	80	141	22	554
7027.76	61.005	16392	46577	65	72	80	141	22	556
7039.76	61.26	16324	46764	65	72	80	142	22	553
7046.76	61.19	16343	46993	65	72	80	142	22	549
7058.76	61.096	16368	47238	65	72	80	143	22	547
7070.76	61.307	16311	47413	65	72	80	143	22	544
7081.76	61.317	16309	47245	65	72	80	143	22	551
7093.76	61.329	16305	47859	65	72	80	144	22	538
7105.76	60.749	16461	48130	65	72	80	145	22	537
7118.76	60.463	16539	48400	66	73	80	145	22	531
7129.76	60.358	16568	48584	66	73	80	146	22	531
7141.76	60.505	16527	48447	65	73	80	145	22	537
7153.76	60.768	16456	48549	65	72	80	146	22	537
7164.76	60.721	16469	48824	65	72	80	146	22	535
7175.76	60.51	16526	48957	65	73	80	147	22	534
7187.77	60.019	16662	49615	66	73	81	148	21	520
7199.77	60.311	16581	49753	65	73	81	149	21	520
7211.77	60.54	16518	49301	65	73	80	147	22	537
7219.77	60.418	16551	49611	65	73	81	148	22	527
7231.77	60.34	16573	49929	65	73	81	149	21	524
7243.77	60.202	16611	50051	65	73	81	149	21	523
7256.77	59.591	16781	50806	66	73	81	151	21	510
7267.77	60.176	16618	50627	65	73	81	151	21	515
7280.77	59.475	16814	51172	66	73	82	152	21	504
7292.77	59.676	16757	51313	66	73	81	152	21	504
7304.77	59.049	16935	51872	66	73	82	153	21	496
7317.77	59.465	16817	51862	66	73	82	153	21	499
7329.77	59.668	16759	52040	65	73	81	154	21	500
7341.77	58.779	17013	52809	66	74	82	155	21	488
7351.77	58.971	16958	52826	66	73	82	155	21	491
7362.77	58.913	16974	52823	66	74	82	155	21	493
7373.77	59.397	16836	52509	66	73	82	155	21	502
7384.77	59.069	16929	53289	66	73	82	156	21	490
7396.77	59.167	16901	53286	66	73	82	156	21	493
7408.77	58.704	17035	53483	66	74	82	157	21	492
7420.77	58.966	16959	53659	66	73	82	157	21	492
7432.77	58.185	17187	54160	66	74	83	158	21	486
7444.77	58.39	17126	54223	66	74	83	158	21	487
7456.77	58.904	16977	53926	66	74	82	158	21	495
7467.77	58.225	17175	54831	66	74	83	159	21	481
7479.77	58.028	17233	55383	66	74	83	161	21	474
7489.77	58.068	17221	55288	66	74	83	161	21	476
7500.77	58.119	17206	55569	66	74	83	161	21	473
7512.77	58.421	17117	55358	66	74	83	161	21	480
7524.77	58.492	17096	55820	66	74	83	162	21	475
7537.77	58.489	17097	56367	66	74	83	164	20	469
7548.77	57.935	17261	56646	66	74	83	164	20	466
7560.77	58.088	17215	56506	66	74	83	164	20	470
7572.77	58.274	17160	56864	66	74	83	165	20	467
7583.77	58.094	17214	56788	66	74	83	164	20	469
7595.77	58.48	17100	56980	66	74	83	165	20	469
7608.77	58.515	17090	57050	66	74	83	165	20	468
7620.78	58.212	17179	57555	66	74	83	166	20	462
7633.78	57.404	17420	58273	66	74	84	168	20	452
7645.78	58.062	17223	58486	66	74	83	169	20	450
7657.78	57.893	17273	58342	66	74	84	168	20	454
7669.78	57.997	17242	58575	66	74	84	169	20	452
7683.78	57.563	17372	59137	66	74	84	170	20	445
7694.78	57.367	17432	59171	66	74	84	170	20	446
7705.78	57.601	17361	59464	66	74	84	171	20	443
7714.78	56.993	17546	59938	66	75	84	172	20	437
7727.78	57.089	17516	59985	66	75	84	172	20	438
7739.78	57.219	17477	60528	66	75	84	173	20	432
7750.78	56.855	17588	60449	66	75	84	173	20	434
7761.78	56.961	17556	60953	66	75	84	174	20	430
7773.78	56.698	17637	60445	66	75	85	172	20	438
7782.78	56.721	17630	60839	66	75	85	173	20	434
7794.78	56.202	17793	61445	67	75	85	174	20	428
7805.78	56.798	17606	61263	66	75	85	175	20	432
7817.78	55.946	17874	61959	67	75	85	176	20	425
7826.78	56.258	17775	62068	66	75	85	176	20	425
7837.78	56.165	17805	62428	66	75	85	177	20	421
7849.78	55.743	17940	62380	67	76	86	177	20	423
7862.78	55.75	17937	62498	67	76	86	177	20	424
7874.78	55.676	17961	62868	67	76	86	178	20	420
7885.78	55.665	17965	63098	67	76	86	178	20	420
7897.78	55.679	17960	63449	67	76	86	179	19	416
7908.78	54.898	18215	64034	67	76	86	180	19	410
7920.78	55.057	18163	64017	67	76	86	180	19	412
7932.78	55.303	18082	63950	67	76	86	180	19	414
7946.78	54.991	18185	64395	67	76	86	181	19	410
7959.78	55.127	18140	64252	67	76	86	180	19	413
7971.78	54.77	18258	64491	67	76	86	181	19	411
7983.78	54.528	18339	64642	67	76	87	181	19	409
7994.78	54.599	18315	64766	67	76	87	181	19	409
8006.78	54.184	18456	65039	68	77	87	182	19	406
8018.78	54.351	18399	65094	67	77	87	182	19	405
8030.78	54.694	18284	65444	67	76	87	184	19	401
8043.78	54.443	18368	65280	67	76	87	183	19	403
8056.78	54.832	18238	65297	67	76	87	183	19	403
8068.78	54.61	18312	65668	67	76	87	184	19	398
8081.78	54.395	18384	65684	67	76	87	184	19	398
8092.79	54.285	18421	65529	67	77	87	183	19	399
8104.79	54.079	18492	65154	68	77	87	182	19	401
8115.79	54.195	18452	65631	67	77	87	183	19	395
8126.79	54.116	18479	65783	67	77	87	184	19	392
8138.79	54.091	18487	65638	67	77	87	183	19	392
8150.79	54.073	18494	65787	67	77	87	184	19	389
8162.79	53.743	18607	66818	68	77	88	187	19	377
8174.79	53.638	18644	66577	68	77	88	186	19	379
8186.79	53.594	18659	66472	68	77	88	185	19	380
8198.79	54.115	18479	66210	67	77	87	185	19	382
8210.79	53.567	18668	66125	68	77	87	184	19	383
8222.79	53.084	18838	66791	68	77	88	185	19	375
8234.79	53.661	18635	67016	68	77	88	187	19	373
8246.79	53.937	18540	66247	67	77	87	185	19	380
8258.79	53.714	18617	66609	68	77	88	186	19	376
8270.79	53.537	18679	66639	68	77	88	186	19	376
8282.79	53.258	18776	66638	68	77	88	185	19	375
8294.79	54.048	18502	66527	67	77	88	186	19	376
8306.79	53.346	18746	66620	68	77	88	185	19	375
8318.79	53.823	18579	66914	67	77	88	187	19	372
8330.79	53.346	18746	66888	68	77	88	186	19	371
8342.79	52.997	18869	66930	68	77	88	186	19	370
8354.79	53.92	18546	66234	68	77	87	185	19	378
8366.79	53.077	18841	66366	68	77	88	184	19	375
8378.79	53.92	18546	66104	68	77	87	185	19	378
8390.79	53.534	18680	65848	68	77	88	183	19	379
8402.79	53.545	18676	66340	68	77	88	185	19	373
8414.79	53.588	18661	66271	68	77	88	185	19	373
8426.79	53.576	18665	66526	68	77	88	185	19	370
8438.79	53.278	18769	66403	68	77	88	185	18	369
8450.79	53.807	18585	65785	68	77	87	184	19	375
8462.79	53.76	18601	65388	68	77	87	182	19	378
8474.79	54.141	18470	63568	68	77	87	178	19	399
8486.79	54.161	18464	63341	68	77	87	178	19	400
8498.79	54.434	18371	62882	68	76	87	177	19	405
8510.79	54.63	18305	63053	67	76	86	177	19	401
8522.79	54.472	18358	62794	68	76	86	177	19	402
8534.79	54.533	18337	62866	68	76	86	177	19	399
8546.79	54.641	18301	62458	68	76	86	176	19	402
8558.79	54.586	18320	62528	68	76	86	176	19	400
8570.80	54.955	18197	61516	67	76	86	174	19	411
8582.80	54.314	18412	62018	68	77	86	175	19	402
8594.80	54.84	18235	61803	67	76	86	175	19	403
8606.80	54.204	18449	62257	68	77	87	175	19	395
8618.80	54.669	18292	62000	68	76	86	175	19	396
8630.80	54.636	18303	61263	68	76	86	173	19	403
8642.80	53.597	18658	62515	68	77	87	175	19	384
8654.80	54.326	18407	61314	68	77	86	173	19	397
8666.80	53.777	18595	61777	68	77	87	174	19	388
8677.80	54.063	18497	61459	68	77	87	173	19	390
8689.80	54.293	18419	61374	68	77	86	173	19	387
8701.80	54.149	18468	61180	68	77	86	173	19	387
8713.80	54.402	18382	61384	68	76	86	174	19	383
8725.80	54.312	18412	60709	68	77	86	172	19	388
8737.80	54.058	18499	60743	68	77	87	172	19	386
8749.80	54.499	18349	60738	68	76	86	172	19	384
8761.80	53.973	18528	60455	68	77	87	171	19	385
8773.80	53.88	18560	60418	68	77	87	171	19	383
8785.80	53.626	18648	60449	68	77	87	171	19	379
8797.80	54.423	18375	59768	68	76	86	170	19	388
8809.80	54.191	18453	60035	68	77	86	170	19	382
8821.80	53.322	18754	60913	69	77	87	172	18	369
8833.80	54.127	18475	59413	68	77	86	168	19	387
8845.80	53.822	18580	60676	68	77	87	172	18	369
8857.80	53.827	18578	60389	68	77	87	171	19	371
8869.80	53.66	18636	60416	68	77	87	171	18	368
8881.80	53.196	18798	60142	69	77	87	170	18	370
8893.80	53.726	18613	60069	68	77	87	170	18	368
8905.80	53.569	18668	59900	69	77	87	170	18	369
8917.80	54.028	18509	59425	68	77	86	169	19	373
8929.80	53.201	18796	59866	69	77	87	169	18	366
8941.80	53.814	18583	59628	68	77	86	169	18	367
8953.80	54.108	18482	59334	68	77	86	169	18	368
8965.80	54.299	18417	59094	68	77	86	168	18	369
8977.80	54.427	18373	58871	68	76	86	168	18	370
8989.80	54.159	18464	59070	68	77	86	169	18	365
9000.80	54.149	18468	58799	68	77	86	168	18	367
9012.80	54.652	18298	58679	68	76	86	168	18	367
9024.80	53.95	18536	58740	68	77	86	167	18	363
9036.80	54.301	18416	58272	68	77	86	166	18	367
9048.81	54.05	18501	58200	68	77	86	166	18	366
9060.81	54.366	18394	57540	68	77	86	165	19	372
9072.81	54.759	18262	57447	68	76	86	165	18	371
9084.81	54.836	18236	57467	68	76	86	165	18	370
9096.81	54.381	18389	57517	68	77	86	165	18	366
9108.81	54.678	18289	57225	68	76	86	164	18	368
9120.81	54.384	18388	57518	68	77	86	165	18	362
9131.81	54.865	18227	56712	68	76	85	163	18	371
9144.81	55.094	18151	56422	68	76	85	163	18	372
9156.81	54.914	18210	56276	68	76	85	162	18	371
9168.81	54.931	18205	56290	68	76	85	163	18	369
9180.81	54.768	18259	55780	68	76	85	161	19	374
9192.81	54.761	18261	55986	68	76	85	162	18	369
9204.81	54.929	18205	55581	68	76	85	161	18	372
9215.81	55.028	18173	55363	68	76	85	160	18	373
9227.81	54.473	18358	55532	68	76	86	161	18	369
9237.81	54.435	18371	55279	68	76	86	160	18	371
9251.81	55.65	17970	55057	67	76	85	160	18	372
9261.81	55.104	18147	54805	68	76	85	159	18	374
9271.81	55.04	18168	54379	68	76	85	158	19	378
9284.81	55.266	18094	54364	68	76	85	158	19	376
9293.81	55.113	18145	54122	68	76	85	157	19	378
9305.81	55.247	18100	54169	68	76	85	158	18	375
9318.81	55.473	18027	53637	68	76	85	157	19	380
9327.81	55.069	18159	53747	68	76	85	157	19	377
9339.81	55.415	18046	53381	68	76	85	156	19	380
9350.81	54.98	18188	53826	68	76	85	157	18	372
9362.81	55.255	18098	53309	68	76	85	156	19	378
9373.81	55.26	18096	52948	68	76	85	155	19	381
9385.81	55.249	18100	52842	68	76	85	155	19	380
9397.81	55.213	18112	52925	68	76	85	155	19	377
9409.81	54.951	18198	52533	68	76	85	154	19	380
9421.81	54.616	18310	52939	69	76	85	155	18	373
9435.81	55.201	18116	52186	68	76	85	153	19	382
9448.81	54.783	18254	52323	69	76	85	153	19	378
9459.81	54.642	18301	52416	69	76	85	154	18	375
9470.81	55.132	18138	52151	68	76	85	153	19	377
9482.81	54.829	18239	52167	68	76	85	153	18	375
9496.82	54.845	18233	52213	68	76	85	153	18	373
9508.82	55.376	18058	51796	68	76	84	153	19	377
9519.82	54.815	18243	52037	68	76	85	153	18	371
9532.82	55.121	18142	51771	68	76	85	152	18	374
9544.82	55.218	18110	51648	68	76	85	152	18	374
9556.82	55.307	18081	51484	68	76	84	152	18	375
9568.82	55.728	17944	51122	68	76	84	151	19	379
9580.82	55.776	17929	51312	68	76	84	152	18	375
9591.82	56.153	17809	51438	68	75	84	152	18	372
9604.82	55.548	18003	51435	68	76	84	152	18	370
9615.82	56.234	17783	51109	68	75	84	152	18	373
9628.82	55.756	17935	51317	68	76	84	152	18	368
9640.82	55.464	18030	51259	68	76	84	152	18	367
9653.82	54.563	18327	51558	68	76	85	153	18	359
9663.82	55.378	18058	50887	68	76	84	151	18	369
9673.82	55.792	17924	50911	68	76	84	151	18	368
9683.82	55.432	18040	50906	68	76	84	151	18	366
9694.82	55.59	17989	50887	68	76	84	151	18	366
9706.82	55.51	18015	50413	68	76	84	150	18	371
9718.82	55.268	18094	50211	68	76	84	150	18	372
9731.82	55.209	18113	50252	68	76	84	150	18	371
9743.82	55.933	17879	49745	68	75	84	149	18	376
9755.82	55.256	18098	50005	68	76	84	149	18	370
9767.82	55.073	18158	49170	68	76	84	147	18	382
9781.82	55.904	17888	49493	68	75	84	148	18	377
9794.82	55.751	17937	48560	68	76	84	146	19	390
9805.82	55.264	18095	49469	68	76	84	148	18	373
9817.82	55.36	18064	49529	68	76	84	148	18	371
9828.82	56.124	17818	48086	68	75	84	145	19	394
9839.82	55.651	17969	48998	68	76	84	147	18	377
9849.82	55.971	17866	48781	68	75	84	147	18	381
9861.82	55.904	17888	48640	68	75	84	146	18	381
9873.82	56.354	17745	48309	68	75	83	146	19	386
9885.82	56.021	17850	47788	68	75	84	144	19	393
9898.82	55.43	18041	48891	68	76	84	147	18	376
9911.82	55.724	17946	47600	68	76	84	144	19	395
9924.82	55.556	18000	48529	68	76	84	146	18	379
9936.83	55.753	17936	48240	68	76	84	145	19	384
9948.83	55.505	18016	48411	68	76	84	146	18	380
9960.83	55.755	17936	48202	68	76	84	145	19	384
9970.83	55.762	17933	47552	68	76	84	144	19	395
9982.83	56.431	17721	47478	68	75	83	144	19	395
9994.83	55.504	18017	47894	68	76	84	144	19	387
10006.83	56.37	17740	47444	68	75	83	144	19	395
10016.83	55.621	17979	47670	68	76	84	144	19	390
10028.83	55.91	17886	47639	68	75	84	144	19	391
10040.83	55.928	17880	47832	68	75	84	145	19	387
10053.83	55.399	18051	47898	68	76	84	145	18	385
10063.83	55.831	17911	47351	68	76	84	144	19	393
10073.83	55.335	18072	47810	68	76	84	144	19	391
10085.83	55.084	18154	47811	69	76	84	144	19	390
10097.83	55.333	18073	47617	68	76	84	144	19	393
10109.83	55.52	18012	47642	68	76	84	144	19	392
10121.83	55.698	17954	47150	68	76	84	143	19	398
10133.83	55.379	18057	47362	68	76	84	143	19	395
10146.83	55.288	18087	47311	69	76	84	143	19	395
10158.83	55.137	18137	47022	69	76	84	142	19	399
10169.83	55.461	18031	47021	68	76	84	143	19	399
10179.83	55.38	18057	47077	68	76	84	143	19	397
10191.83	55.5	18018	46689	68	76	84	142	19	407
10203.83	54.972	18191	47083	69	76	84	143	19	400
10215.83	55.168	18126	47152	69	76	84	143	19	399
10227.83	55.466	18029	46830	68	76	84	142	19	402
10240.83	54.79	18252	47128	69	76	84	143	19	397
10253.83	55.471	18028	46741	68	76	84	142	19	402
10264.83	55.019	18176	46705	69	76	84	142	19	402
10277.83	54.813	18244	46887	69	76	84	142	19	398
10287.83	54.617	18309	47200	69	76	85	143	19	392
10299.83	55.002	18181	46819	69	76	84	142	19	398
10310.83	55.191	18119	46610	69	76	84	142	19	402
10322.83	54.799	18248	46529	69	76	84	142	19	400
10335.83	54.941	18201	46756	69	76	84	142	19	398
10348.83	54.601	18315	47000	69	76	84	143	19	394
10360.83	54.763	18260	46577	69	76	84	142	19	400
10372.84	55.08	18155	46590	69	76	84	142	19	400
10382.84	54.873	18224	46688	69	76	84	142	19	398
10394.84	54.459	18363	46519	69	76	85	142	19	400
10406.84	54.319	18410	46725	69	77	85	142	19	397
10416.84	54.754	18264	46802	69	76	84	142	19	397
10429.84	54.966	18193	46205	69	76	84	141	19	406
10439.84	54.874	18224	46767	69	76	84	142	19	396
10450.84	55.217	18110	46326	69	76	84	141	19	403
10462.84	54.817	18242	46690	69	76	84	142	19	396
10473.84	54.928	18206	46400	69	76	84	141	19	400
10484.84	54.688	18286	46395	69	76	84	141	19	400
10496.84	54.782	18254	46552	69	76	84	142	19	397
10508.84	54.812	18244	46452	69	76	84	142	19	398
10520.84	54.387	18387	46231	69	77	85	141	19	401
10531.84	54.693	18284	46317	69	76	85	141	19	399
10541.84	54.961	18195	46014	69	76	84	141	19	405
10552.84	54.465	18360	46263	69	76	85	141	19	400
10564.84	53.912	18549	46667	69	77	85	142	19	395
10576.84	54.124	18476	46492	69	77	85	142	19	397
10588.84	53.757	18602	46569	70	77	85	142	18	396
10601.84	53.944	18538	46648	69	77	85	142	18	395
10613.84	53.892	18556	46178	69	77	85	141	19	403
10623.84	54.25	18433	46383	69	77	85	141	19	400
10636.84	53.997	18520	46121	69	77	85	141	19	404
10647.84	54.48	18355	45857	69	76	84	140	19	410
10659.84	54.013	18514	46422	69	77	85	141	19	401
10670.84	53.779	18595	46225	70	77	85	141	19	405
10682.84	53.99	18522	46192	69	77	85	141	19	407
10693.84	53.347	18745	46933	70	77	85	142	18	395
10705.84	53.95	18536	46395	70	77	85	141	19	405
10715.84	53.954	18534	46082	70	77	85	140	19	410
10727.84	54.229	18440	46448	69	77	85	141	19	406
10739.84	53.629	18647	46343	70	77	85	141	19	408
10752.84	53.826	18578	46031	70	77	85	140	19	414
10764.84	53.797	18589	45733	70	77	85	139	19	418
10772.84	53.869	18564	45705	70	77	85	139	19	420
10783.84	53.279	18769	46172	70	77	85	140	19	413
10796.84	53.843	18573	45764	70	77	85	139	19	421
10808.84	53.666	18634	45862	70	77	85	139	19	420
10819.84	54.154	18466	45635	70	77	85	139	19	425
10832.85	53.868	18564	45472	70	77	85	139	19	428
10844.85	53.373	18736	46159	70	77	85	140	19	422
10857.85	54.44	18369	45755	69	76	84	139	19	431
10869.85	53.96	18532	46167	70	77	85	140	19	421
10880.85	53.34	18748	46379	70	77	85	140	19	417
10891.85	53.432	18715	45993	70	77	85	139	19	424
10904.85	53.32	18755	46082	70	77	85	139	19	424
10915.85	53.748	18605	46373	70	77	85	140	19	419
10927.85	52.767	18951	46478	71	78	86	140	19	416
10938.85	52.984	18874	46350	70	78	85	140	19	417
10949.85	53.099	18833	46043	70	77	85	139	19	423
10961.85	52.37	19095	46471	71	78	86	140	19	415
10973.85	52.531	19037	46525	71	78	86	140	19	414
10989.85	52.959	18883	46291	70	78	85	140	19	419
10997.85	52.468	19059	46648	71	78	86	141	19	413
11010.85	52.66	18990	46334	71	78	86	140	19	417
11027.85	52.896	18905	45857	70	78	85	139	19	426
11039.85	52.88	18911	46071	70	78	85	140	19	421
11054.85	53.05	18850	45931	70	77	85	139	19	424
11067.85	53.228	18787	45761	70	77	85	139	19	426
11079.85	53.3	18762	45795	70	77	85	139	19	425
11091.85	53.37	18737	45839	70	77	85	139	19	424
11102.85	53.179	18804	45975	70	77	85	140	19	421
11113.85	52.98	18875	45655	70	78	85	139	19	425
11124.85	53.555	18672	45566	70	77	85	139	19	428
11136.85	53.242	18782	45289	70	77	85	138	19	432
11148.85	53.561	18670	45389	70	77	85	138	19	431
11159.85	53.539	18678	45549	70	77	85	139	19	428
11171.85	53.143	18817	45605	70	77	85	139	19	425
11182.85	53.46	18706	45139	70	77	85	138	19	433
11193.85	53.098	18833	45223	70	77	85	138	19	430
11203.85	53.136	18820	45401	70	77	85	138	19	426
11214.85	52.815	18934	45128	71	78	85	138	19	430
11227.85	52.54	19033	45005	71	78	86	137	19	430
11238.85	53.264	18774	44735	70	77	85	137	19	435
11250.86	53.052	18850	45047	70	77	85	138	19	429
11262.86	53.194	18799	44274	70	77	85	136	19	445
11272.86	53.301	18761	44268	70	77	85	136	19	445
11283.86	53.425	18718	44286	70	77	85	136	19	445
11295.86	52.915	18898	44403	71	78	85	136	19	442
11304.86	52.896	18905	44196	70	78	85	136	19	444
11316.86	53.21	18793	44019	70	77	85	136	19	448
11328.86	52.924	18895	44226	70	78	85	136	19	443
11340.86	53.498	18692	44056	70	77	85	136	19	446
11352.86	53.026	18858	44475	70	77	85	137	19	435
11363.86	52.666	18988	44653	71	78	86	137	19	432
11374.86	52.738	18962	44360	71	78	85	136	19	439
11386.86	52.87	18914	44248	71	78	85	136	19	441
11399.86	52.675	18984	44123	71	78	86	136	19	444
11411.86	53.44	18713	44071	70	77	85	136	19	446
11423.86	52.445	19068	44128	71	78	86	136	19	440
11434.86	53.319	18755	43925	70	77	85	135	19	450
11446.86	53.115	18827	43746	70	77	85	135	19	452
11459.86	53.116	18827	44052	70	77	85	136	19	448
11468.86	52.856	18919	43952	71	78	85	136	19	449
11479.86	52.891	18907	43932	71	78	85	135	19	449
11493.86	53.438	18713	43850	70	77	85	135	20	454
11506.86	52.486	19053	44060	71	78	86	136	19	447
11520.86	53.286	18767	43659	70	77	85	135	20	456
11531.86	52.812	18935	43756	71	78	85	135	20	457
11542.86	53.508	18689	43430	70	77	85	135	20	461
11554.86	53.52	18685	43329	70	77	85	134	20	468
11565.86	53.697	18623	43202	70	77	85	134	20	470
11579.86	53.466	18703	43436	70	77	85	135	20	462
11589.86	53.352	18743	43275	70	77	85	134	20	466
11599.86	53.483	18697	43324	70	77	85	134	20	465
11612.86	53.917	18547	43290	70	77	84	134	20	468
11624.86	53.729	18612	43332	70	77	85	134	20	467
11638.86	53.227	18787	43499	70	77	85	134	20	462
11651.86	53.306	18759	43406	70	77	85	135	20	461
11661.86	53.449	18709	43338	70	77	85	134	20	464
11673.86	53.627	18647	43323	70	77	85	134	20	464
11685.86	54.174	18459	43096	70	77	84	134	20	469
11697.87	53.524	18683	43176	70	77	85	134	20	465
11711.87	53.209	18794	43164	70	77	85	134	20	463
11723.87	53.125	18824	43474	70	77	85	135	20	456
11736.87	53.393	18729	43360	70	77	85	134	20	458
11747.87	53.839	18574	43095	70	77	85	134	20	460
11758.87	53.111	18828	43351	70	77	85	134	20	454
11769.87	52.964	18881	42907	71	78	85	133	20	462
11781.87	54.033	18507	42591	70	77	84	133	20	468
11792.87	53.749	18605	42705	70	77	85	133	20	465
11804.87	54.232	18439	42345	70	77	84	132	20	470
11816.87	53.848	18571	42260	70	77	84	132	20	470
11828.87	53.69	18625	42717	70	77	85	133	20	459
11840.87	53.091	18835	43081	70	77	85	134	19	452
11853.87	53.366	18738	42747	70	77	85	133	20	458
11865.87	53.659	18636	42262	70	77	84	132	20	467
11877.87	54.223	18442	41238	70	77	84	130	20	498
11889.87	53.772	18597	41419	70	77	84	130	20	493
11901.87	54.38	18389	41179	70	77	84	130	20	499
11913.87	54.105	18483	41061	70	77	84	129	20	500
11925.87	53.757	18602	41104	70	77	84	130	20	499
11936.87	54.217	18444	41102	70	77	84	129	20	500
11948.87	54.346	18401	40831	70	77	84	129	21	504
11963.87	53.881	18559	41276	70	77	84	130	20	494
11975.87	53.664	18634	40843	70	77	84	129	20	502
11987.87	54.01	18515	41031	70	77	84	130	20	495
11995.87	53.833	18576	40864	70	77	84	129	20	497
12007.87	53.594	18659	40949	70	77	84	129	20	496
12021.87	53.587	18661	40721	70	77	84	129	20	498
12033.87	53.129	18822	40733	71	77	85	129	20	490
12047.87	53.079	18840	40859	71	77	85	129	20	488
12059.87	52.764	18952	40645	71	78	85	129	20	491
12071.87	52.995	18870	40775	71	78	85	129	20	486
12083.87	52.897	18905	40766	71	78	85	129	20	487
12095.87	52.958	18883	40618	71	78	85	128	20	494
12107.87	52.934	18892	40201	71	78	85	128	20	501
12118.87	52.762	18953	40441	71	78	85	128	20	494
12129.87	52.56	19026	40257	71	78	85	128	20	496
12141.88	53.515	18686	40005	71	77	84	127	20	504
12153.88	52.659	18990	40719	71	78	85	129	20	475
12165.88	52.275	19129	40876	71	78	85	129	20	469
12176.88	52.863	18917	40846	71	78	85	129	20	471
12189.88	52.595	19013	40587	71	78	85	129	20	474
12201.88	53.469	18703	40449	71	77	84	128	20	476
12211.88	52.797	18941	40380	71	78	85	128	20	476
12222.88	52.737	18962	40256	71	78	85	128	20	477
12233.88	52.838	18926	40629	71	78	85	129	20	475
12244.88	51.969	19242	40576	72	78	85	128	20	468
12255.88	53.139	18819	39879	71	77	85	127	20	483
12266.88	52.529	19037	40402	71	78	85	128	20	478
12274.88	52.614	19006	40212	71	78	85	128	20	472
12285.88	53.162	18810	39928	71	77	84	127	20	488
12296.88	52.786	18944	40043	71	78	85	127	20	486
12309.88	53.178	18805	40263	71	77	84	128	20	479
12320.88	53.121	18825	40217	71	77	85	128	20	481
12333.88	52.918	18897	40556	71	78	85	128	20	474
12343.88	52.966	18880	40753	71	78	85	129	20	480
12354.88	52.998	18869	40716	71	77	85	129	20	479
12366.88	52.775	18948	40719	71	78	85	129	20	481
12377.88	52.553	19028	40503	71	78	85	128	20	486
12389.88	53.161	18811	40589	71	77	85	129	20	485
12402.88	52.695	18977	40751	71	78	85	129	20	479
12415.88	52.951	18885	40556	71	78	85	128	20	485
12428.88	52.281	19127	40917	71	78	85	129	20	478
12440.88	52.306	19118	40812	71	78	85	129	20	481
12451.88	52.881	18910	40878	71	78	85	129	20	482
12464.88	52.551	19029	40879	71	78	85	129	20	482
12476.88	52.146	19177	41223	71	78	85	130	20	472
12488.88	52.162	19171	40931	72	78	85	129	20	481
12500.88	52.117	19188	41023	72	78	85	129	20	479
12511.88	52.383	19090	41048	71	78	85	129	20	479
12523.88	51.429	19444	41632	72	79	86	130	20	466
12534.88	51.506	19415	41162	72	79	86	129	20	477
12544.88	51.711	19338	41142	72	78	86	129	20	477
12555.88	51.636	19366	41087	72	79	86	129	20	480
12568.88	51.822	19297	40983	72	78	86	129	20	481
12581.89	51.04	19592	42466	72	79	87	132	19	437
12593.89	51.181	19538	42139	72	79	86	132	19	443
12604.89	50.931	19634	42226	72	79	86	132	19	443
12615.89	51.684	19348	42121	72	78	86	132	19	445
12627.89	51.352	19474	42398	72	79	86	132	19	439
12639.89	51.091	19573	42312	72	79	86	132	19	441
12651.89	51.462	19432	42306	72	79	86	132	19	443
12663.89	50.448	19822	42824	73	79	87	133	19	432
12676.89	50.588	19768	42658	72	79	87	133	19	436
12688.89	50.746	19706	42966	72	79	87	133	19	444
12699.89	51.123	19561	42711	72	79	86	133	19	450
12710.89	50.842	19669	42746	72	79	87	132	19	450
12722.89	51.028	19597	42725	72	79	87	133	19	449
12733.89	50.559	19779	43074	72	79	87	133	19	443
12744.89	49.877	20049	43243	73	80	87	133	19	440
12756.89	50.449	19822	43233	72	79	87	134	19	441
12770.89	50.329	19869	43074	73	80	87	133	19	446
12781.89	50.39	19845	43056	73	79	87	133	19	446
12793.89	50.294	19883	42156	73	80	87	131	20	479
12805.89	49.91	20036	42534	73	80	87	132	20	469
12817.89	50.808	19682	42000	72	79	87	131	20	485
12829.89	50.329	19869	41955	73	80	87	131	20	485
12840.89	50.132	19948	42274	73	80	87	131	20	479
12852.89	50.333	19868	42307	73	80	87	131	20	479
12864.89	50.673	19735	42103	72	79	87	131	20	483
12874.89	50.737	19709	42365	72	79	87	132	20	478
12886.89	51.163	19545	42276	72	79	86	132	20	480
12898.89	50.374	19852	42252	73	79	87	132	20	477
12909.89	50.508	19799	41973	72	79	87	131	20	483
12922.89	51.134	19557	41762	72	79	86	131	20	488
12933.89	51.003	19607	41833	72	79	87	131	20	487
12945.89	50.451	19821	42164	73	79	87	131	20	480
12958.89	50.906	19644	41907	72	79	87	131	20	486
12968.89	51.02	19600	41793	72	79	86	131	20	489
12980.89	50.834	19672	41909	72	79	87	131	20	486
12992.89	51.287	19498	41647	72	79	86	130	20	491
13002.89	50.674	19734	41828	72	79	87	131	20	486
13013.89	50.81	19681	41895	72	79	87	131	20	486
13025.90	51.013	19603	41854	72	79	87	131	20	484
13037.90	50.522	19793	41813	73	79	87	130	20	486
13050.90	50.843	19668	41754	72	79	87	130	20	486
13062.90	50.898	19647	41490	72	79	86	130	20	493
13075.90	50.542	19786	41745	73	79	87	130	20	486
13087.90	50.97	19619	41244	72	79	86	130	20	497
13099.90	50.622	19754	41736	73	79	87	130	20	487
13111.90	50.316	19874	41602	73	80	87	130	20	487
13122.90	51.149	19551	41355	72	79	86	130	20	494
13134.90	50.437	19827	41539	73	79	87	130	20	490
13146.90	50.812	19681	41425	72	79	87	130	20	492
13159.90	50.536	19788	41525	73	79	87	130	20	490
13170.90	50.591	19766	41478	73	79	87	130	20	492
13182.90	50.826	19675	41510	72	79	87	130	20	492
13194.90	50.425	19832	41535	73	79	87	130	20	490
13206.90	50.687	19729	41691	73	79	87	130	20	489
13218.90	50.279	19889	41812	73	80	87	130	20	486
13231.90	50.365	19855	41579	73	79	87	130	20	489
13242.90	50.883	19653	41536	72	79	87	130	20	489
13254.90	50.358	19858	41399	73	80	87	130	20	492
13266.90	50.445	19824	41523	73	79	87	130	20	489
13280.90	51.032	19596	41294	72	79	86	130	20	494
13289.90	50.06	19976	42070	73	80	87	131	20	476
13301.90	50.407	19838	41666	73	79	87	130	20	489
13313.90	51.137	19555	41287	72	79	86	129	20	496
13325.90	51.126	19559	41281	72	79	86	130	20	494
13337.90	50.989	19612	41409	72	79	86	130	20	491
13349.90	50.557	19780	41177	73	79	87	129	20	493
13363.90	50.829	19674	41779	72	79	87	131	20	481
13378.90	50.961	19623	42230	72	79	87	132	20	461
13390.90	50.873	19657	41954	72	79	87	131	20	464
13403.90	51.03	19596	42105	72	79	87	131	20	461
13414.90	51.308	19490	42009	72	79	86	131	20	463
13425.90	51.078	19578	41867	72	79	86	131	20	467
13438.90	51.346	19476	41899	72	79	86	131	20	467
13449.90	51.183	19538	41711	72	79	86	131	20	468
13461.91	51.411	19451	41804	72	79	86	131	20	469
13472.91	51.29	19497	41684	72	79	86	131	20	470
13484.91	50.979	19616	41338	72	79	86	130	20	489
13495.91	51.189	19535	41777	72	79	86	131	20	470
13506.91	50.853	19664	41273	72	79	87	130	20	492
13517.91	50.793	19688	41295	72	79	86	130	20	495
13529.91	50.886	19652	41592	72	79	87	130	20	494
13543.91	50.971	19619	41360	72	79	87	130	20	506
13555.91	50.515	19796	41824	73	79	87	130	20	497
13567.91	51.12	19562	41720	72	79	86	130	20	502
13576.91	51.278	19501	41588	72	79	86	130	20	504
13587.91	50.801	19685	41814	72	79	87	131	20	499
13598.91	51.017	19601	41752	72	79	86	130	20	505
13610.91	50.628	19752	41991	73	79	87	131	20	499
13623.91	51.066	19582	41952	72	79	86	131	20	500
13634.91	51.148	19551	41661	72	79	86	130	20	507
13646.91	50.452	19821	42140	73	79	87	131	20	494
13656.91	50.865	19660	42096	72	79	87	131	20	497
13668.91	50.459	19818	42315	73	79	87	131	20	490
13677.91	51.117	19563	41755	72	79	86	131	20	502
13689.91	50.612	19758	42055	72	79	87	131	20	495
13702.91	50.925	19637	42080	72	79	87	131	20	493
13713.91	50.231	19908	42577	73	80	87	132	20	483
13724.91	51.108	19566	42040	72	79	87	131	20	492
13736.91	50.155	19938	42737	73	80	87	132	20	477
13747.91	50.337	19866	41895	73	80	87	131	20	496
13759.91	50.491	19806	42428	72	79	87	132	20	484
13771.91	50.363	19856	42265	73	80	87	131	20	489
13783.91	50.776	19694	41880	72	79	87	131	20	498
13792.91	50.916	19640	42088	72	79	87	131	20	491
13803.91	50.734	19711	42319	72	79	87	132	20	487
13815.91	50.423	19832	42412	73	79	87	132	20	484
13827.91	50.539	19787	42395	72	79	87	132	20	484
13837.91	50.523	19793	42501	73	79	87	132	20	484
13848.91	50.982	19615	42224	72	79	86	131	20	492
13858.91	50.505	19800	42414	73	79	87	132	20	487
13870.91	51.597	19381	41850	72	79	86	131	20	499
13881.91	50.971	19619	41943	72	79	87	131	20	497
13893.92	50.794	19687	43031	72	79	87	133	20	468
13904.92	50.99	19612	42310	72	79	87	132	20	491
13915.92	50.784	19691	42144	72	79	87	131	20	494
13927.92	49.982	20007	43015	73	80	88	133	20	464
13940.92	50.288	19885	42646	73	80	87	132	20	479
13952.92	50.58	19771	42493	72	79	87	132	20	476
13963.92	50.524	19793	42316	72	79	87	132	20	487
13975.92	50.055	19978	43044	73	80	87	133	20	461
13987.92	50.526	19792	42309	72	79	87	132	20	484
14001.92	50.247	19902	42790	73	80	87	133	20	469
14016.92	50.664	19738	42893	72	79	87	133	20	465
14029.92	50.529	19791	42750	72	79	87	133	20	470
14040.92	50.14	19944	43179	73	80	87	133	20	459
14052.92	50.494	19804	43131	72	79	87	134	20	461
14068.92	49.666	20134	43012	73	80	88	133	20	463
14079.92	50.583	19769	42492	72	79	87	132	20	481
14090.92	50.099	19961	42696	73	80	87	133	20	472
14102.92	49.896	20042	43159	73	80	88	134	20	462
14114.92	50.064	19975	42957	73	80	87	133	20	469
14128.92	50.397	19842	42722	72	79	87	133	20	469
14135.92	49.951	20020	42957	73	80	88	133	20	470
14147.92	50.152	19939	42798	73	80	87	133	20	475
14159.92	50.344	19863	42286	72	80	87	132	20	486
14169.92	50.133	19947	42361	73	80	87	132	20	486
14180.92	50.567	19776	42282	72	79	87	132	20	482
14189.92	49.836	20066	42725	73	80	88	133	20	477
14200.92	50.081	19968	42462	73	80	87	132	20	485
14214.92	49.888	20045	42309	73	80	88	132	20	482
14224.92	50.454	19820	42288	72	79	87	132	20	490
14235.92	49.515	20196	42473	73	80	88	132	20	482
14246.92	51.03	19596	41799	72	79	87	131	20	500
14259.92	49.998	20001	42096	73	80	87	131	20	492
14270.92	49.906	20038	42310	73	80	88	132	20	483
14282.92	50.224	19911	42423	73	80	87	132	20	480
14294.92	50.3	19881	42669	73	80	87	132	20	479
14308.93	49.641	20145	42668	73	80	88	132	20	480
14320.93	49.913	20035	42385	73	80	87	132	20	486
14333.93	49.702	20120	42500	73	80	88	132	20	483
14346.93	50.042	19983	42335	73	80	87	132	20	486
14358.93	50.659	19740	41745	72	79	87	131	20	503
14369.93	49.845	20062	42004	73	80	88	131	20	495
14380.93	50.046	19982	41724	73	80	87	130	20	503
14394.93	49.503	20201	41978	73	80	88	131	20	495
14406.93	50.232	19907	41735	73	80	87	131	20	500
14418.93	50.755	19702	41387	72	79	87	130	20	507
14430.93	50.074	19970	41836	73	80	87	131	20	496
14442.93	49.876	20050	41835	73	80	88	131	20	493
14452.93	49.84	20064	41878	73	80	88	131	20	491
14463.93	49.696	20122	41915	73	80	88	131	20	489
14474.93	49.957	20017	42008	73	80	88	131	20	486
14486.93	49.682	20128	41807	73	80	88	131	20	487
14498.93	49.632	20148	41630	73	80	88	130	20	490
14510.93	49.256	20302	41976	73	80	88	131	20	480
14524.93	50.393	19844	41275	73	79	87	130	20	496
14537.93	49.855	20058	41622	73	80	88	130	20	486
14549.93	49.894	20042	41573	73	80	88	130	20	484
14561.93	50.31	19877	41443	73	80	87	130	20	485
14573.93	49.659	20137	41608	73	80	88	130	20	480
14585.93	49.25	20305	41493	74	80	88	130	20	478
14597.93	49.278	20293	41562	73	80	88	130	20	476
14611.93	49.191	20329	41465	74	80	88	130	20	479
14624.93	49.601	20161	41376	73	80	87	130	20	479
14634.93	48.969	20421	41273	74	81	88	129	20	478
14649.93	49.426	20232	41330	74	80	88	130	20	476
14660.93	48.971	20420	41312	74	81	88	130	20	473
14672.93	49.506	20200	41220	74	80	87	129	20	475
14683.93	49.257	20302	41208	74	80	88	129	20	472
14695.93	49.042	20391	41390	74	81	88	130	20	466
14705.93	49.013	20403	41173	74	81	88	130	20	467
14715.93	49.681	20129	40868	73	80	87	129	20	474
14727.93	49.497	20203	41013	73	80	88	129	20	470
14739.93	49.638	20146	40929	73	80	87	129	20	469
14751.93	49.158	20343	42007	74	80	88	131	20	479
14762.93	48.665	20549	42207	74	81	89	132	19	460
14774.94	49.182	20332	42157	73	80	88	132	19	460
14784.94	49.813	20075	41963	73	80	88	132	19	464
14796.94	48.962	20424	42177	74	81	88	132	19	460
14807.94	48.334	20689	42385	74	81	89	132	19	453
14819.94	48.64	20559	42186	74	81	89	132	19	455
14832.94	49.198	20326	41958	73	80	88	131	19	462
14845.94	48.371	20674	42440	74	81	89	132	19	450
14857.94	48.621	20567	42177	74	81	89	132	19	452
14868.94	48.951	20429	42164	74	81	88	132	19	453
14885.94	48.691	20537	42460	74	81	89	133	19	446
14897.94	48.264	20720	42578	74	81	89	133	19	443
14908.94	48.75	20513	42024	74	81	89	132	19	453
14920.94	48.477	20628	42457	74	81	89	133	19	444
14933.94	48.277	20714	42330	74	81	89	132	19	445
14945.94	48.456	20637	42337	74	81	89	132	19	444
14956.94	48.543	20600	42000	74	81	89	132	19	450
14968.94	48.488	20624	41956	74	81	89	132	19	450
14979.94	48.891	20454	42076	74	81	88	132	19	449
14989.94	48.711	20529	42087	74	81	89	132	19	447
15001.94	48.658	20552	41907	74	81	89	131	19	452
15012.94	49.16	20342	41748	73	80	88	131	19	457
15024.94	48.806	20489	42353	74	81	89	132	19	456
15035.94	48.306	20702	42514	74	81	89	132	19	453
15047.94	48.713	20528	42446	74	81	89	132	19	455
15056.94	48.191	20751	42601	74	81	89	133	19	450
15067.94	48.252	20725	42880	74	81	89	133	19	444
15074.94	48.408	20658	42557	74	81	89	133	19	440
15085.94	48.698	20535	42544	74	81	89	133	19	442
15097.94	47.623	20998	43018	75	82	90	133	19	438
15108.94	48.29	20708	42472	74	81	89	133	19	442
15120.94	47.985	20840	42641	74	81	89	133	19	439
15129.94	48.22	20738	42685	74	81	89	133	19	438
15139.94	47.557	21027	42756	75	82	90	133	19	435
15153.94	47.729	20952	42955	74	82	90	134	19	432
15163.94	47.8	20921	42617	74	82	90	133	19	437
15177.94	47.757	20939	42827	74	82	90	133	19	432
15188.94	48.256	20723	42621	74	81	89	133	19	438
15199.94	47.61	21004	42912	74	82	90	134	19	429
15210.95	47.661	20982	42610	74	82	90	133	19	434
15222.95	47.796	20922	42548	74	82	89	133	19	436
15233.95	48.66	20551	42001	74	81	89	132	19	448
15245.95	47.96	20851	42435	74	81	89	133	19	439
15257.95	48.095	20792	42667	74	81	89	133	19	435
15268.95	47.779	20930	42933	74	82	90	133	19	430
15281.95	47.627	20997	42671	75	82	90	133	19	434
15292.95	48.175	20758	42226	74	81	89	132	19	443
15305.95	48.084	20797	42540	74	81	89	133	19	438
15317.95	47.767	20935	42882	74	82	90	133	19	431
15329.95	48.125	20779	42422	74	81	89	133	19	438
15339.95	48.023	20824	42661	74	81	89	133	19	433
15350.95	47.206	21184	42879	75	82	90	134	19	426
15361.95	47.742	20946	42586	74	82	90	133	19	433
15373.95	47.884	20884	42345	74	82	89	133	19	438
15385.95	47.817	20913	42676	74	82	90	133	19	430
15395.95	47.824	20910	42414	74	82	90	133	19	432
15407.95	47.475	21064	42709	75	82	90	133	19	428
15420.95	47.669	20978	43085	74	82	90	134	18	410
15432.95	48.541	20601	42949	74	81	89	134	18	414
15444.95	48.597	20577	42977	74	81	89	134	18	414
15456.95	48.573	20588	43057	74	81	89	134	18	413
15468.95	48.825	20482	43001	73	81	89	134	18	416
15479.95	48.087	20795	43100	74	81	89	134	18	416
15491.95	48.401	20661	42975	74	81	89	134	19	421
15503.95	47.607	21005	43553	74	82	90	135	18	411
15515.95	47.699	20965	43123	74	82	90	134	18	419
15530.95	47.425	21086	43275	75	82	90	134	18	419
15543.95	47.31	21137	43580	75	82	90	135	18	414
15555.95	48.05	20812	42201	74	81	89	132	19	454
15567.95	47.951	20855	42653	74	81	89	133	19	444
15578.95	47.617	21001	42664	75	82	90	133	19	446
15589.95	47.547	21032	42962	75	82	90	133	19	439
15601.95	47.442	21079	43088	75	82	90	134	19	439
15613.95	47.737	20948	42834	74	82	90	133	19	446
15625.95	47.779	20930	42864	74	82	89	133	19	448
15635.95	47.33	21128	43037	75	82	90	133	19	444
15647.96	48.158	20765	42669	74	81	89	133	19	453
15659.96	47.891	20881	42813	74	82	89	133	19	450
15674.96	48.173	20759	42793	74	81	89	133	19	453
15686.96	47.827	20909	42921	74	82	89	133	19	447
15701.96	48.369	20675	42779	74	81	89	133	19	453
15713.96	48.041	20816	42806	74	81	89	133	19	451
15727.96	47.995	20836	42599	74	81	89	132	19	454
15739.96	47.598	21009	42749	75	82	89	133	19	450
15751.96	48.015	20827	42580	74	81	89	132	19	453
15764.96	47.688	20970	42777	75	82	89	133	19	449
15771.96	47.839	20904	42792	74	82	89	133	19	447
15783.96	48.078	20800	42476	74	81	89	132	19	452
15793.96	47.21	21182	42977	75	82	90	133	19	442
15806.96	47.886	20883	42262	74	82	89	132	19	456
15818.96	47.024	21266	42508	75	82	90	132	19	449
15830.96	47.348	21120	42520	75	82	90	132	19	452
15842.96	47.101	21231	42780	75	82	90	133	19	447
15855.96	47.067	21246	42702	75	82	90	133	19	449
15867.96	47.411	21092	42830	75	82	90	133	19	452
15879.96	47.95	20855	42781	74	81	89	133	19	455
15891.96	47.604	21007	42548	75	82	89	132	19	460
15904.96	47.985	20840	42803	74	81	89	133	19	459
15914.96	48.35	20683	42451	74	81	89	132	20	465
15926.96	48.676	20544	42278	74	81	89	132	20	471
15938.96	48.694	20536	42107	74	81	89	131	20	477
15949.96	47.618	21000	42814	75	82	90	133	19	460
15962.96	48.989	20413	41132	74	81	88	128	21	535
15974.96	48.398	20662	42533	74	81	89	132	20	471
15986.96	48.264	20719	41666	75	81	89	129	21	522
15997.96	47.712	20959	41505	75	82	89	129	21	526
16009.96	48.012	20828	41642	75	81	89	129	21	524
16018.96	47.9	20877	41488	75	82	89	129	21	530
16030.96	48.019	20825	41370	75	81	89	128	21	532
16041.96	48.177	20757	41374	75	81	88	129	21	531
16051.96	48.155	20766	41345	75	81	88	128	21	532
16063.96	48.166	20762	41032	75	81	88	128	21	538
16075.97	47.916	20870	41727	75	82	89	129	21	522
16087.97	48.023	20823	41387	75	81	89	129	21	527
16096.97	48.366	20676	41045	75	81	88	128	21	536
16106.97	47.169	21200	42464	75	82	90	132	20	472
16119.97	47.288	21147	42685	75	82	90	132	20	467
16133.97	46.92	21313	42466	75	82	90	132	20	470
16145.97	46.876	21333	42681	75	82	90	132	20	465
16158.97	46.805	21365	43205	75	82	90	133	20	473
16169.97	47.06	21250	42984	75	82	90	133	20	477
16180.97	47.131	21218	42842	75	82	90	132	20	481
16192.97	47.532	21039	42848	75	82	89	132	20	482
16203.97	46.659	21432	43249	76	83	90	133	20	472
16215.97	47.315	21135	42793	75	82	90	132	20	480
16227.97	47.054	21252	42766	75	82	90	132	20	479
16238.97	47.567	21023	42659	75	82	89	132	20	484
16250.97	47.644	20989	42599	75	82	89	132	20	485
16261.97	47.495	21055	42487	75	82	90	132	20	482
16274.97	47.655	20984	42379	75	82	89	131	20	484
16287.97	48.512	20614	41790	74	81	88	130	20	502
16299.97	47.841	20902	42281	75	82	89	131	20	490
16308.97	47.894	20879	42176	75	82	89	131	20	490
16319.97	47.994	20836	42264	75	81	89	131	20	489
16331.97	47.817	20913	42243	75	82	89	131	20	488
16343.97	47.599	21009	42277	75	82	89	131	20	486
16355.97	46.601	21459	43218	76	83	90	134	19	442
16365.97	46.932	21308	43082	75	82	90	134	19	443
16377.97	47.327	21129	42997	75	82	90	133	19	446
16389.97	46.339	21580	43417	76	83	91	134	19	433
16400.97	46.574	21471	43571	75	83	91	135	19	429
16411.97	46.355	21573	43380	76	83	91	134	19	430
16427.97	46.271	21612	43838	76	83	91	135	18	418
16439.97	46.129	21678	43768	76	83	91	135	18	418
16448.97	46.347	21577	43941	75	83	91	135	18	416
16461.97	46.289	21603	43671	76	83	91	135	18	419
16472.97	46.325	21587	43631	76	83	91	135	18	418
16485.97	46.707	21410	43512	75	83	91	135	18	418
16497.97	46.035	21723	43708	76	83	91	135	18	412
16508.98	46.141	21673	44035	76	83	91	136	18	406
16520.98	46.273	21611	43961	76	83	91	135	18	405
16533.98	46.521	21496	43708	75	83	91	135	18	408
16545.98	46.193	21648	43790	76	83	91	136	18	395
16559.98	46.274	21610	43932	75	83	91	136	18	391
16572.98	45.938	21768	43728	76	83	91	135	18	392
16585.98	45.879	21796	43707	76	83	91	135	18	388
16597.98	45.668	21897	43778	76	83	92	136	18	385
16609.98	45.872	21800	44059	76	83	91	136	18	379
16621.98	46.352	21574	43633	75	83	91	135	18	384
16635.98	45.838	21816	43363	76	83	91	135	17	371
16647.98	45.938	21768	43407	76	83	91	135	17	370
16660.98	46.356	21572	43281	75	83	91	135	17	371
16672.98	45.974	21752	43660	76	83	91	136	17	363
16684.98	46.301	21598	43492	75	83	91	135	17	365
16695.98	46.175	21657	43612	75	83	91	136	17	361
16706.98	46.179	21655	43424	75	83	91	135	17	361
16718.98	45.795	21836	43759	76	83	92	136	17	354
16728.98	45.571	21944	43939	76	84	92	136	17	352
16738.98	45.532	21963	43875	76	84	92	136	17	351
16749.98	45.912	21781	44073	76	83	92	137	17	345
16760.98	45.654	21904	44141	76	83	92	137	17	344
16771.98	45.479	21988	44237	76	84	92	137	17	341
16783.98	45.322	22065	44901	76	84	92	138	16	331
16795.98	45.776	21846	44288	76	83	92	137	17	340
16807.98	46.13	21678	44325	75	83	92	137	17	338
16819.98	44.704	22369	45408	77	84	93	139	16	322
16831.98	45.341	22055	45218	76	84	92	139	16	327
16843.98	45.485	21985	45545	76	84	92	140	16	321
16855.98	44.358	22544	46279	77	85	93	141	16	312
16867.98	45.449	22003	45337	76	84	92	139	16	324
16879.98	44.761	22341	45805	76	84	93	140	16	317
16891.98	45.015	22215	46091	76	84	93	141	16	315
16903.98	44.705	22369	46670	76	84	93	141	16	309
16915.98	44.366	22540	46850	77	85	94	142	16	304
16927.98	44.722	22360	47198	76	84	93	143	16	306
16939.98	44.566	22438	47125	76	85	93	142	16	309
16950.99	44.396	22525	47871	77	85	94	144	16	306
16960.99	44.712	22365	48172	76	84	94	144	16	308
16974.99	45.135	22156	47984	76	84	93	144	16	308
16986.99	44.785	22329	48133	76	84	93	144	16	307
16998.99	45.083	22181	48870	76	84	93	146	16	305
17011.99	44.748	22348	49431	76	84	93	146	16	314
17023.99	44.705	22369	48945	76	84	93	145	16	307
17035.99	44.531	22456	49895	76	85	94	147	16	310
17046.99	44.162	22644	49802	77	85	94	147	16	300
17056.99	44.63	22406	49508	76	84	94	146	16	305
17068.99	44.317	22565	49515	76	85	94	146	16	304
17082.99	43.999	22728	50524	77	85	94	148	16	308
17095.99	44.469	22487	50202	76	85	94	147	16	313
17107.99	44.324	22561	50551	76	85	94	148	16	312
17119.99	44.907	22268	50398	76	84	93	148	17	316
17131.99	43.87	22794	51281	77	85	94	149	16	306
17143.99	44.973	22236	50916	76	84	93	149	16	313
17155.99	44.732	22356	51448	76	84	94	150	16	308
17168.99	44.539	22452	51672	76	85	94	150	16	307
17181.99	44.639	22402	51693	76	84	94	150	16	309
17193.99	44.001	22727	51948	77	85	94	150	16	307
17204.99	44.289	22579	52014	76	85	94	151	16	308
17216.99	43.854	22803	52189	77	85	95	151	16	306
17227.99	44.001	22727	52640	76	85	95	152	16	304
17239.99	44.947	22249	52413	76	84	94	152	16	309
17251.99	44.578	22433	52394	76	85	94	151	17	310
17263.99	44.907	22268	52487	76	84	94	152	17	311
17275.99	44.155	22647	53173	76	85	94	152	16	305
17286.99	43.643	22913	53858	77	85	95	153	16	300
17298.99	43.864	22798	53299	77	85	95	153	16	306
17311.99	43.658	22905	54043	77	85	95	154	16	300
17323.99	43.953	22752	53758	76	85	95	153	16	307
17335.99	44.057	22698	53800	76	85	95	153	17	308
17348.99	44.483	22481	53768	76	85	94	154	17	310
17361.99	43.715	22875	54507	77	85	95	155	16	304
17373.99	43.608	22931	54555	77	85	95	155	16	304
17385.99	44.049	22702	54297	76	85	95	154	17	308
17401.00	44.497	22473	54498	76	85	94	155	17	307
17414.00	44.271	22588	54813	76	85	95	156	17	306
17426.00	43.977	22739	55389	76	85	95	157	16	302
17438.00	43.849	22806	55245	76	85	95	156	16	304
17450.00	44.452	22496	54953	76	85	95	156	17	309
17462.00	44.233	22608	55044	76	85	95	156	17	309
17474.00	44.055	22699	55590	76	85	95	157	16	305
17486.00	43.915	22771	55931	76	85	95	158	17	306
17496.00	43.603	22934	56364	76	85	95	158	16	303
17507.00	43.883	22788	56263	76	85	95	158	17	306
17519.00	43.933	22762	56428	76	85	95	159	16	304
17529.00	43.762	22851	56781	76	85	95	159	16	304
17542.00	43.788	22837	56704	76	85	95	159	17	306
17553.00	43.735	22865	56762	76	85	95	159	17	307
17564.00	43.664	22902	56944	76	85	96	159	17	306
17576.00	43.542	22966	57307	76	86	96	160	17	304
17588.00	43.296	23097	57874	77	86	96	161	16	300
17600.00	43.721	22872	57550	76	85	96	160	17	306
17613.00	43.492	22993	57626	76	86	96	160	17	306
17624.00	44.094	22679	57319	76	85	95	160	17	309
17636.00	43.564	22955	57224	76	85	96	159	17	312
17648.00	43.246	23124	57737	77	86	96	160	17	307
17660.00	43.527	22974	58012	76	86	96	161	17	309
17672.00	43.722	22872	57910	76	85	96	161	17	307
17684.00	43.677	22895	57691	76	85	95	160	17	311
17696.00	43.548	22963	58123	76	85	96	161	17	311
17707.00	42.748	23393	59093	77	86	97	163	16	301
17720.00	43.335	23076	59000	76	86	96	163	17	307
17733.00	43.547	22964	58149	76	85	96	161	17	316
17747.00	44.072	22690	57806	76	85	95	161	17	321
17759.00	43.703	22882	57711	76	85	95	160	17	318
17769.00	43.576	22948	57986	76	85	96	161	17	319
17780.00	44.064	22694	57679	76	85	95	160	17	320
17792.00	43.55	22962	58486	76	85	96	162	17	315
17803.00	44.135	22658	58291	76	85	95	162	17	318
17815.01	43.76	22852	59021	76	85	96	163	17	311
17828.01	43.839	22811	59350	76	85	96	164	17	309
17840.01	43.724	22871	59098	76	85	96	163	17	312
17853.01	43.392	23046	59136	76	86	96	163	17	312
17865.01	43.274	23108	59318	76	86	96	163	17	310
17877.01	43.661	22904	59214	76	85	96	163	17	312
17886.01	44	22727	59029	76	85	95	163	17	315
17897.01	43.977	22739	58863	76	85	95	163	17	317
17908.01	44.49	22477	59048	75	85	95	164	17	316
17919.01	43.896	22781	59724	76	85	96	165	17	310
17931.01	43.208	23144	59980	76	86	96	164	17	309
17943.01	43.842	22809	59603	76	85	96	164	17	313
17955.01	43.199	23149	59642	77	86	96	164	17	314
17968.01	43.768	22848	59584	76	85	96	164	17	315
17982.01	43.94	22758	59836	76	85	96	165	17	314
17993.01	43.063	23222	60427	77	86	96	165	17	309
18007.01	43.207	23145	60439	77	86	96	165	17	310
18019.01	42.785	23373	60666	77	86	97	166	17	308
18032.01	43.757	22853	59683	76	85	96	164	17	320
18044.01	43.12	23191	60526	76	86	97	166	17	312
18055.01	43.821	22820	60101	76	85	96	165	17	318
18065.01	43.767	22848	60262	76	85	96	165	17	317
18077.01	43.411	23036	60556	76	86	96	166	17	315
18089.01	43.282	23104	60971	76	86	96	166	17	312
18100.01	43.466	23007	61025	76	86	96	167	17	312
18111.01	43.941	22758	60914	76	85	96	167	17	315
18125.01	44.218	22615	60460	75	85	96	166	17	321
18136.01	44.454	22495	60335	75	85	95	166	17	324
18146.01	44.045	22704	61027	75	85	96	167	17	317
18157.01	43.136	23183	61856	76	86	97	168	17	309
18169.01	43.699	22884	61574	76	85	96	168	17	314
18182.01	44.11	22671	61170	75	85	96	167	17	319
18193.01	42.992	23260	62087	76	86	97	169	17	310
18204.01	43.728	22869	61589	76	85	96	168	17	317
18215.01	43.792	22835	61832	75	85	96	169	17	315
18226.01	43.72	22873	61872	76	85	96	169	17	316
18236.01	43.699	22884	61812	76	85	96	169	17	316
18248.01	43.634	22918	62131	76	85	96	169	17	314
18260.02	43.913	22772	62340	75	85	96	170	17	314
18273.02	43.781	22841	61601	76	85	96	168	17	315
18288.02	44.255	22597	62002	75	85	96	170	17	312
18300.02	43.888	22785	62194	75	85	96	170	17	312
18311.02	44.023	22716	62159	75	85	96	170	17	314
18323.02	44.018	22718	62381	75	85	96	170	17	312
18334.02	43.379	23053	62277	76	86	97	169	17	313
18349.02	43.35	23068	62290	76	86	97	169	17	314
18359.02	42.685	23427	62722	77	86	97	170	17	310
18367.02	43.42	23031	62249	76	86	97	169	17	316
18378.02	43.251	23121	62994	76	86	97	171	17	309
18391.02	42.434	23566	63801	77	87	98	172	17	302
18403.02	43.261	23115	62958	76	86	97	171	17	311
18415.02	43.051	23228	63298	76	86	97	171	17	308
18426.02	42.958	23279	63436	76	86	97	172	17	307
18436.02	42.713	23412	63589	76	86	98	171	17	307
18447.02	42.509	23524	63731	77	87	98	172	17	305
18459.02	43.005	23253	63291	76	86	97	171	17	311
18472.02	43.234	23130	63097	76	86	97	171	17	313
18483.02	41.986	23818	64099	77	87	98	172	17	303
18496.02	42.295	23644	63600	77	87	98	171	17	309
18505.02	42.277	23653	63727	77	87	98	171	17	308
18517.02	41.85	23895	63843	77	87	98	171	17	307
18529.02	41.899	23867	63838	77	87	98	171	17	307
18542.02	42.134	23734	63307	77	87	98	170	17	313
18552.02	42.263	23661	63081	77	87	98	170	17	315
18562.02	42.419	23574	63614	77	87	98	171	17	311
18574.02	42.515	23521	62957	77	87	98	170	17	319
18586.02	42.376	23598	63349	77	87	98	170	17	315
18598.02	42.438	23564	63579	77	87	98	171	17	314
18610.02	42.225	23682	64393	77	87	98	173	17	306
18623.02	42.647	23448	63688	76	86	98	171	17	314
18636.02	42.999	23256	63770	76	86	97	172	17	315
18648.02	43.458	23011	63779	75	86	97	173	17	315
18660.02	42.983	23265	63757	76	86	97	172	17	315
18675.02	43.044	23232	63936	76	86	97	172	17	314
18688.02	42.73	23403	63908	76	86	98	172	17	314
18700.02	42.834	23346	63890	76	86	97	172	17	314
18712.03	42.503	23528	64357	77	87	98	173	17	310
18723.03	42.511	23523	64262	77	87	98	172	17	311
18735.03	42.707	23416	64706	76	86	98	174	17	308
18747.03	42.828	23349	63516	76	86	97	171	17	319
18758.03	42.496	23532	64346	77	87	98	172	17	311
18770.03	42.328	23625	64294	77	87	98	172	17	312
18782.03	42.592	23479	64481	77	86	98	173	17	311
18792.03	42.734	23400	64375	76	86	97	173	17	311
18803.03	42.41	23580	65183	77	87	98	174	17	305
18812.03	42.695	23422	64542	76	86	98	173	17	310
18824.03	42.506	23526	64346	77	87	98	172	17	313
18838.03	42.607	23470	65036	77	86	98	174	17	308
18850.03	42.533	23511	65088	77	87	98	174	17	307
18863.03	42.496	23532	65184	77	87	98	174	17	306
18875.03	42.598	23475	65403	76	86	98	175	17	308
18889.03	41.998	23811	65793	77	87	98	175	17	305
18901.03	42.043	23785	65986	77	87	98	175	17	303
18911.03	41.908	23862	65824	77	87	98	175	17	304
18924.03	41.779	23935	66127	77	87	99	175	17	302
18933.03	42.047	23783	65620	77	87	98	175	17	307
18945.03	42.552	23501	65428	76	86	98	175	17	309
18957.03	42.477	23542	65366	77	87	98	174	17	310
18969.03	42.127	23738	65689	77	87	98	175	17	308
18980.03	41.69	23987	65847	77	87	99	175	17	305
18989.03	42.566	23493	64986	77	86	98	174	17	314
19001.03	42.207	23693	65376	77	87	98	174	17	309
19013.03	42.357	23609	65862	77	87	98	176	17	305
19026.03	42.561	23496	65198	77	86	98	174	17	308
19037.03	42.338	23620	65699	77	87	98	175	17	303
19049.03	42.025	23796	65723	77	87	98	175	17	303
19063.03	42.318	23631	65208	77	87	98	174	17	307
19074.03	42.53	23513	65268	76	87	98	175	17	307
19086.03	42.067	23772	65283	77	87	98	174	17	308
19098.03	42.291	23646	65056	77	87	98	174	17	311
19109.03	42.199	23697	65186	77	87	98	174	17	309
19121.03	42.359	23608	64708	77	87	98	173	17	314
19134.04	42.223	23684	64925	77	87	98	173	17	312
19146.04	42.493	23533	64678	77	87	98	173	17	315
19158.04	42.737	23399	64451	77	86	97	172	17	321
19170.04	42.984	23265	64908	76	86	97	173	17	318
19181.04	43.542	22967	64334	76	86	96	172	17	323
19193.04	43.29	23100	64529	76	86	97	173	17	320
19205.04	43.24	23127	64254	76	86	97	172	17	322
19217.04	42.49	23535	64719	77	87	97	172	17	318
19228.04	43.041	23234	64851	76	86	97	173	17	317
19239.04	42.859	23332	64719	77	86	97	172	17	318
19251.04	42.933	23292	64554	76	86	97	172	17	319
19261.04	42.651	23446	64633	77	86	97	172	17	318
19272.04	42.673	23434	64327	77	86	97	171	17	321
19285.04	43.047	23230	64502	76	86	97	172	17	319
19299.04	42.656	23444	64693	77	86	97	173	17	316
19310.04	42.503	23528	64596	77	87	97	172	17	318
19321.04	42.625	23460	64776	77	86	97	173	17	315
19333.04	41.682	23991	65648	78	87	98	174	17	306
19345.04	42.039	23788	65154	77	87	98	173	17	310
19357.04	41.936	23846	65686	77	87	98	174	17	305
19369.04	42.269	23658	65222	77	87	98	173	17	310
19381.04	41.944	23841	65795	77	87	98	174	17	304
19393.04	42.505	23527	65231	77	87	97	173	17	309
19404.04	42.286	23648	65255	77	87	98	173	17	309
19416.04	42.29	23646	65347	77	87	98	174	17	308
19428.04	41.856	23892	65688	77	87	98	174	17	304
19440.04	41.897	23868	65254	77	87	98	173	17	308
19452.04	41.654	24007	65422	78	87	98	173	17	306
19464.04	42.493	23534	65270	77	87	98	174	17	309
19476.04	42.155	23722	65149	77	87	98	173	17	310
19488.04	42.046	23784	65283	77	87	98	173	17	309
19500.04	42.325	23627	65008	77	87	98	173	17	312
19514.04	41.879	23878	65490	77	87	98	174	17	309
19528.04	42.275	23655	65330	77	87	98	174	17	311
19542.04	42.151	23724	65401	77	87	98	174	17	311
19554.04	41.901	23866	65860	77	87	98	175	17	308
19565.05	41.968	23828	65649	77	87	98	174	17	310
19576.05	42.16	23719	65524	77	87	98	174	17	312
19590.05	42.945	23286	64533	77	86	97	171	18	333
19603.05	42.623	23461	65368	77	86	97	173	17	326
19615.05	42.466	23548	65376	77	87	97	173	17	326
19626.05	42.954	23281	64969	77	86	97	172	18	332
19638.05	42.342	23617	64846	77	87	97	171	18	334
19651.05	43.079	23213	64776	76	86	97	172	18	335
19662.05	42.789	23371	65222	77	86	97	172	18	332
19673.05	43.172	23163	65057	76	86	97	172	18	334
19685.05	42.746	23394	64836	77	86	97	171	18	337
19698.05	43.031	23239	64746	77	86	97	172	18	338
19710.05	43.171	23164	64778	76	86	96	172	18	339
19721.05	43.097	23203	64953	76	86	97	172	18	337
19732.05	43.111	23196	64493	76	86	97	171	18	342
19744.05	43.284	23103	64936	76	86	96	172	18	340
19755.05	42.995	23259	64926	77	86	97	172	18	340
19766.05	42.761	23386	65128	77	86	97	172	18	339
19778.05	42.987	23263	64860	77	86	97	171	18	342
19789.05	43.287	23102	64637	76	86	96	171	18	345
19801.05	42.961	23277	65235	77	86	97	172	18	339
19813.05	42.906	23307	64976	77	86	97	172	18	342
19824.05	42.746	23394	65235	77	86	97	172	18	340
19837.05	43.552	22961	64648	76	85	96	171	18	348
19849.05	43.052	23228	64899	77	86	97	172	18	344
19861.05	43.429	23026	64750	76	86	96	171	18	347
19873.05	43.472	23003	64078	76	86	96	170	18	355
19884.05	43.084	23211	65016	77	86	96	172	18	345
19896.05	42.816	23356	64872	77	86	97	171	18	347
19906.05	43.366	23059	64740	76	86	96	171	18	349
19918.05	43.37	23058	64320	76	86	96	170	18	353
19929.05	42.781	23375	65734	77	86	97	173	18	339
19942.05	43.661	22904	64358	76	85	96	171	18	353
19954.05	43.446	23017	64271	76	86	96	170	18	352
19966.05	43.78	22842	64198	76	85	96	171	18	353
19979.05	43.597	22937	64304	76	85	96	171	18	352
19991.05	43.95	22753	64192	76	85	96	171	18	352
20002.05	43.677	22895	64331	76	85	96	171	18	351
20015.06	43.304	23092	64329	76	86	96	171	18	348
20026.06	43.547	22964	63883	76	85	96	170	18	353
20036.06	43.197	23150	63597	76	86	96	169	18	355
20048.06	42.667	23437	65246	77	86	97	172	18	338
20056.06	42.66	23441	64734	77	86	97	171	18	342
20067.06	43.097	23203	64584	76	86	97	171	18	344
20079.06	42.802	23363	63910	77	86	97	170	18	349
20092.06	43.016	23247	63968	77	86	96	170	18	349
20104.06	42.599	23475	64073	77	86	97	170	18	346
20117.06	43.345	23071	63682	76	86	96	169	18	350
20130.06	42.963	23276	63881	77	86	97	170	18	343
20142.06	43.24	23127	63755	76	86	96	170	18	344
20153.06	43.039	23235	63650	77	86	97	169	18	344
20168.06	42.711	23413	63656	77	86	97	169	18	343
20179.06	42.919	23300	63699	77	86	97	170	18	342
20191.06	42.657	23443	63542	77	86	97	169	18	342
20203.06	42.884	23319	63892	77	86	97	170	18	338
20215.06	42.96	23278	63910	77	86	97	170	18	337
20226.06	43.44	23020	63492	76	86	96	169	18	342
20238.06	42.791	23369	64057	77	86	97	170	18	335
20250.06	43.275	23108	63422	76	86	96	169	18	342
20262.06	43.338	23075	63399	76	86	96	169	18	342
20274.06	42.755	23389	64363	77	86	97	171	17	331
20286.06	42.557	23498	63808	77	86	97	169	18	336
20298.06	42.75	23392	63656	77	86	97	169	18	338
20308.06	42.903	23309	64041	77	86	97	170	18	334
20320.06	42.953	23281	63622	77	86	97	169	18	338
20331.06	42.928	23295	63260	77	86	97	169	18	340
20343.06	42.594	23477	63947	77	86	97	170	17	332
20355.06	42.165	23716	64474	77	87	98	171	17	327
20366.06	42.271	23657	64447	77	87	97	171	17	327
20379.06	42.036	23789	64334	78	87	98	170	17	327
20391.06	42.297	23642	64293	77	87	97	171	17	327
20403.06	42.372	23600	64221	77	87	97	170	17	328
20415.06	42.266	23660	64399	77	87	97	171	17	325
20427.06	42.272	23657	63851	77	87	97	170	17	329
20440.07	42.64	23452	63360	77	86	97	169	18	334
20450.07	42.52	23519	63685	77	87	97	170	17	330
20462.07	42.532	23512	63782	77	87	97	169	17	331
20474.07	42.487	23536	64187	77	87	97	170	17	326
20487.07	42.692	23423	63805	77	86	97	170	17	328
20499.07	42.314	23633	64601	77	87	97	171	17	319
20513.07	41.829	23907	65137	78	87	98	172	17	313
20526.07	42.613	23467	64105	77	86	97	171	17	323
20537.07	42.761	23386	64029	77	86	97	171	17	323
20548.07	42.571	23490	63704	77	86	97	170	17	324
20560.07	42.543	23506	63804	77	86	97	170	17	323
20572.07	42.197	23698	64182	77	87	97	170	17	318
20584.07	41.882	23877	64835	78	87	98	172	17	312
20596.07	42.245	23671	63835	77	87	97	170	17	319
20608.07	41.356	24180	64437	78	88	98	170	17	313
20619.07	41.599	24039	64204	78	87	98	170	17	315
20631.07	41.815	23915	64242	78	87	98	170	17	313
20643.07	41.646	24012	64313	78	87	98	170	17	313
20655.07	41.683	23991	63994	78	87	98	170	17	315
20667.07	41.333	24193	64447	78	88	98	170	17	310
20678.07	41.738	23959	63584	78	87	98	169	17	318
20690.07	41.589	24045	64474	78	87	98	171	17	308
20703.07	41.529	24079	64433	78	88	98	171	17	308
20715.07	41.357	24180	64628	78	88	99	171	17	305
20727.07	41.776	23937	63739	78	87	98	170	17	313
20739.07	42.125	23739	63784	77	87	98	170	17	312
20751.07	42.086	23761	64414	77	87	98	172	17	305
20763.07	41.656	24006	64686	78	87	98	172	17	303
20775.07	41.837	23902	64032	78	87	98	170	17	308
20785.07	41.828	23907	64076	78	87	98	170	17	307
20799.07	41.421	24142	64786	78	88	99	172	17	300
20811.07	40.982	24401	64182	78	88	99	171	17	302
20822.07	40.707	24566	64242	79	88	99	170	17	303
20836.07	40.936	24428	64366	79	88	99	171	17	301
20847.07	40.858	24475	64403	79	88	99	171	17	300
20858.07	40.66	24594	64106	79	88	99	170	17	301
20869.08	40.693	24574	64320	79	88	99	170	17	299
20882.08	40.841	24485	64084	79	88	99	170	17	300
20893.08	40.846	24482	64227	79	88	99	170	17	298
20904.08	41.647	24011	63494	78	87	98	170	17	305
20916.08	41.027	24374	63681	78	88	99	170	17	302
20927.08	40.86	24474	63676	79	88	99	169	17	301
20940.08	40.402	24751	63828	79	89	100	169	17	298
20952.08	41.115	24322	63389	78	88	99	169	17	303
20963.08	41.298	24214	63002	78	88	99	168	17	306
20975.08	41.441	24131	62679	78	88	98	168	17	308
20986.08	41.198	24273	63236	78	88	99	169	17	302
20998.08	41.083	24341	63356	78	88	99	169	17	301
21010.08	40.775	24525	62935	79	88	99	168	17	303
21021.08	40.624	24616	63569	79	89	99	169	16	297
21032.08	40.953	24418	63044	78	88	99	169	17	301
21043.08	40.734	24550	63249	79	88	99	169	17	299
21055.08	40.748	24541	63328	79	88	99	169	17	298
21066.08	40.909	24444	63157	78	88	99	169	17	298
21078.08	40.159	24901	63946	79	89	100	170	16	291
21091.08	40.53	24673	64078	79	89	100	170	16	289
21102.08	40.848	24481	63664	79	88	99	170	16	292
21114.08	40.942	24425	63562	79	88	99	169	16	294
21126.08	40.673	24587	63826	79	88	99	170	16	290
21139.08	41.167	24291	63668	78	88	99	170	16	292
21150.08	40.398	24754	64358	79	89	100	171	16	285
21161.08	41.221	24260	63502	78	88	99	170	16	292
21173.08	40.689	24576	63765	79	88	100	170	16	288
21185.08	40.476	24706	63926	79	89	100	170	16	286
21197.08	40.387	24761	63760	79	89	100	170	16	287
21209.08	40.142	24911	63937	79	89	100	170	16	285
21221.08	40.063	24961	64326	79	89	100	171	16	280
21234.08	40	25000	64175	79	89	100	171	16	282
21245.08	40.199	24876	64004	79	89	100	170	16	283
21257.08	40.585	24639	63800	79	89	100	171	16	283
21267.08	40.54	24667	62705	79	89	100	168	16	288
21277.08	40.338	24791	63164	79	89	100	169	16	282
21290.08	40.304	24811	63133	79	89	100	169	16	283
21302.08	39.655	25217	63404	80	90	101	169	16	279
21314.09	39.814	25117	63116	80	89	100	169	16	281
21326.09	40.082	24949	62968	79	89	100	169	16	282
21337.09	39.605	25249	62634	80	90	101	168	16	284
21351.09	40.298	24815	62577	79	89	100	168	16	285
21362.09	40.488	24699	62913	79	89	100	169	16	282
21373.09	40.027	24983	62957	79	89	100	169	16	281
21385.09	41.083	24341	62233	78	88	99	168	16	288
21396.09	40.387	24760	62828	79	89	100	169	16	282
21408.09	40.127	24921	63386	79	89	100	170	16	277
21420.09	39.815	25116	63866	79	89	101	171	16	272
21432.09	40.662	24593	62880	79	88	100	169	16	281
21444.09	40.675	24585	63178	78	88	100	170	16	278
21456.09	40.544	24664	63056	79	89	100	169	16	280
21467.09	40.863	24472	63039	78	88	99	170	16	280
21479.09	40.814	24501	63278	78	88	100	170	16	278
21485.09	40.274	24830	62918	79	89	100	169	16	280
21497.09	40.809	24504	62524	79	88	99	168	16	284
21509.09	40.892	24455	62189	78	88	99	168	16	285
21521.09	41.077	24345	62477	78	88	99	169	16	283
21533.09	40.546	24663	62386	79	89	100	168	16	283
21544.09	41.26	24237	62156	78	88	99	168	16	286
21556.09	41.429	24138	61966	78	88	99	168	16	287
21568.09	41.032	24371	62167	78	88	99	168	16	285
21580.09	41.155	24298	62419	78	88	99	169	16	283
21592.09	41.19	24278	62065	78	88	99	168	16	285
21603.09	40.994	24394	62188	78	88	99	168	16	285
21615.09	41.096	24333	62144	78	88	99	168	16	285
21626.09	41.537	24075	62050	78	88	99	168	16	286
21639.09	40.869	24468	62695	78	88	99	169	16	280
21651.09	40.207	24871	63046	79	89	100	169	16	276
21663.09	40.918	24439	62166	78	88	99	168	16	285
21674.09	41.026	24375	62315	78	88	99	168	16	284
21685.09	40.104	24935	62445	79	89	100	168	16	282
21696.09	40.766	24530	62449	78	88	99	169	16	283
21709.09	40.658	24595	62440	79	88	99	168	16	283
21720.09	40.546	24663	62296	79	89	100	168	16	284
21732.09	40.814	24501	62521	78	88	99	169	16	282
21745.10	41.157	24297	62620	78	88	99	169	16	283
21758.10	40.711	24564	63106	78	88	100	170	16	280
21769.10	40.991	24396	62863	78	88	99	169	16	282
21780.10	41.036	24369	62782	78	88	99	169	16	283
21791.10	40.493	24696	62766	79	89	100	169	16	283
21802.10	40.596	24633	63480	79	89	100	170	16	277
21814.10	40.658	24596	62474	79	88	99	168	16	283
21827.10	40.902	24449	62465	79	88	99	168	16	284
21838.10	41.202	24271	62808	78	88	99	170	16	280
21849.10	40.599	24631	62966	79	89	100	169	16	278
21861.10	41.147	24303	62098	78	88	99	168	16	285
21873.10	41.159	24296	62077	78	88	99	168	16	286
21883.10	41.057	24356	61830	78	88	99	167	16	287
21895.10	41.112	24324	61954	78	88	99	168	16	286
21906.10	40.955	24417	62248	78	88	99	168	16	283
21918.10	41.683	23990	61614	78	87	99	168	16	289
21928.10	41.256	24239	61464	78	88	99	167	16	290
21940.10	41.871	23883	61587	77	87	98	168	16	289
21952.10	41.181	24283	61983	78	88	99	168	16	285
21964.10	41.519	24085	61737	78	88	98	167	16	288
21976.10	41.365	24175	61618	78	88	99	167	16	289
21988.10	41.808	23919	61218	77	87	98	167	16	292
22000.10	41.378	24167	61839	78	88	99	168	16	286
22012.10	41.273	24229	62559	78	88	99	169	16	280
22023.10	40.834	24489	61905	78	88	99	167	16	285
22034.10	40.871	24467	62360	78	88	99	168	16	281
22046.10	41.447	24127	62568	78	88	99	170	16	278
22056.10	40.83	24492	62252	78	88	99	168	16	280
22068.10	41.01	24385	62378	78	88	99	169	16	279
22081.10	41.058	24356	62168	78	88	99	168	16	280
22093.10	41.037	24368	61850	78	88	99	168	16	282
22105.10	40.992	24395	61935	78	88	99	168	16	280
22116.10	41.087	24338	61804	78	88	99	168	16	281
22130.10	40.884	24459	61541	78	88	99	167	16	283
22142.10	40.606	24627	61489	79	89	99	167	16	283
22151.10	40.749	24541	61196	79	88	99	166	16	286
22161.10	40.719	24559	61136	79	88	99	166	16	286
22173.10	40.307	24810	61774	79	89	100	167	16	280
22185.11	40.503	24690	61735	79	89	100	167	16	280
22195.11	40.21	24869	61709	79	89	100	167	16	280
22207.11	40.854	24477	61429	79	88	99	167	16	282
22218.11	39.639	25227	61905	80	90	100	167	16	277
22229.11	40.404	24750	61389	79	89	100	166	16	281
22240.11	40.41	24746	61497	79	89	100	167	16	280
22252.11	41.034	24370	61193	78	88	99	167	16	282
22264.11	40.515	24682	61278	79	89	100	166	16	281
22276.11	40.517	24681	61265	79	89	100	166	16	282
22288.11	40.51	24685	61235	79	89	100	166	16	282
22300.11	40.463	24714	61273	79	89	100	166	16	281
22312.11	40.624	24616	61012	79	89	100	166	16	283
22323.11	40.465	24713	61787	79	89	100	167	16	278
22336.11	40.398	24754	62402	79	89	100	168	16	274
22348.11	40.673	24587	61424	79	88	99	166	16	282
22360.11	40.275	24829	62179	79	89	100	168	16	274
22371.11	40.238	24852	61963	79	89	100	167	16	277
22382.11	40.827	24494	61489	78	88	99	167	16	280
22394.11	40.458	24717	61824	79	89	100	168	16	277
22405.11	39.96	25025	62271	79	89	100	168	16	272
22416.11	39.621	25239	63070	79	90	101	170	15	265
22429.11	39.997	25002	62209	79	89	101	168	16	272
22443.11	39.984	25010	62473	79	89	100	169	16	270
22454.11	39.5	25316	63067	80	90	101	169	15	266
22462.11	39.971	25018	62221	79	89	100	168	16	272
22473.11	40.35	24783	62450	79	89	100	169	16	271
22484.11	39.983	25011	62299	79	89	101	168	16	271
22498.11	40.111	24931	62037	79	89	100	168	16	273
22509.11	40.487	24699	61438	79	89	100	167	16	278
22521.11	39.997	25002	61143	79	89	100	166	16	280
22532.11	39.698	25190	62084	80	90	101	168	16	272
22542.11	39.761	25150	62022	79	89	101	168	16	273
22554.11	40.327	24797	61426	79	89	100	167	16	278
22566.11	39.908	25057	61728	79	89	100	167	16	276
22577.11	40.282	24825	61710	79	89	100	167	16	277
22588.11	40.253	24843	61639	79	89	100	167	16	278
22598.11	40.587	24639	61996	78	89	100	168	16	275
22610.11	40.642	24605	61857	79	88	100	168	16	277
22622.12	40.201	24875	62019	79	89	100	168	16	276
22634.12	40.055	24965	61934	79	89	100	167	16	278
22646.12	39.823	25111	62802	79	89	101	169	16	271
22657.12	39.927	25046	62344	79	89	100	168	16	276
22668.12	40.315	24805	62494	79	89	100	169	16	276
22679.12	40.123	24923	62649	79	89	100	169	16	276
22691.12	39.883	25074	63391	79	89	101	170	16	271
22703.12	39.865	25085	63236	79	89	101	170	16	272
22715.12	39.766	25147	62849	80	89	101	169	16	277
22727.12	39.955	25028	63320	79	89	101	170	16	275
22739.12	40.113	24930	63389	79	89	100	170	16	275
22750.12	40.233	24855	63138	79	89	100	170	16	278
22762.12	39.645	25224	63850	79	90	101	171	16	272
22776.12	39.176	25526	63833	80	90	102	170	16	273
22788.12	39.719	25177	63766	79	90	101	171	16	275
22796.12	40.002	24999	64007	79	89	101	172	16	273
22808.12	40.636	24609	63161	78	89	100	170	16	282
22820.12	40.262	24837	63539	79	89	100	171	16	278
22833.12	40.078	24951	63635	79	89	101	171	16	278
22844.12	40.479	24704	63658	78	89	100	171	16	278
22856.12	40.384	24762	63477	79	89	100	171	16	282
22867.12	40.502	24690	63533	78	89	100	171	16	282
22878.12	40.536	24669	63155	78	89	100	171	16	283
22890.12	40.748	24541	63418	78	88	100	171	16	285
22902.12	40.95	24420	62948	78	88	100	170	16	290
22914.12	40.766	24530	63519	78	88	100	171	16	284
22926.12	40.701	24569	63576	78	88	100	171	16	284
22938.12	41.746	23954	62539	77	87	99	170	16	295
22950.12	41.161	24295	63615	78	88	99	171	16	288
22962.12	40.086	24946	64232	79	89	101	172	16	281
22974.12	40.843	24484	63896	78	88	100	171	16	288
22984.12	40.894	24453	63025	78	88	100	170	16	292
22996.12	39.706	25185	64290	79	90	101	172	16	283
23008.12	39.965	25022	64245	79	89	101	172	16	284
23020.12	39.781	25138	64667	79	89	101	172	16	284
23032.12	40.43	24734	63799	79	89	100	171	16	291
23044.13	39.372	25399	64900	80	90	102	173	16	283
23055.13	39.902	25061	64647	79	89	101	172	16	285
23066.13	39.739	25164	65069	79	89	101	173	16	285
23078.13	39.195	25513	64750	80	90	102	172	16	285
23089.13	39.579	25266	65412	79	90	101	174	16	281
23100.13	39.624	25237	64822	79	90	101	172	16	288
23112.13	39.974	25016	65100	79	89	101	173	16	288
23123.13	40.115	24928	65117	79	89	100	173	16	289
23135.13	40.367	24773	64812	79	89	100	173	16	289
23147.13	40.263	24837	64658	79	89	100	172	16	293
23157.13	40.546	24663	65113	78	89	100	173	16	291
23169.13	39.609	25247	65353	80	90	101	173	16	288
23179.13	38.988	25649	65984	80	90	102	174	16	281
23192.13	39.391	25387	65710	80	90	102	174	16	285
23203.13	39.842	25099	65282	79	89	101	174	16	288
23213.13	39.977	25014	64910	79	89	101	173	16	291
23219.13	39.507	25312	65250	79	90	101	173	16	288
23233.13	39.919	25051	65138	79	89	101	173	16	292
23244.13	40.038	24977	65071	79	89	100	173	16	294
23256.13	39.758	25152	65071	79	89	101	172	16	294
23268.13	39.992	25005	65069	79	89	101	173	16	295
23280.13	40.131	24919	64701	79	89	100	172	16	299
23292.13	40.155	24904	64603	79	89	100	172	16	299
23304.13	40.056	24965	64900	79	89	101	173	16	297
23317.13	40.598	24632	64319	78	89	100	172	16	303
23329.13	40.386	24761	64567	79	89	100	172	16	302
23341.13	39.969	25019	64981	79	89	101	172	16	300
23353.13	40.005	24997	65456	79	89	101	174	16	296
23365.13	40.046	24971	65071	79	89	101	173	16	300
23377.13	40.289	24821	65278	79	89	100	173	16	299
23389.13	40.169	24895	65853	79	89	101	175	16	295
23401.13	39.37	25400	65990	80	90	101	174	16	293
23413.13	40.01	24994	65036	79	89	101	173	16	302
23425.13	39.732	25169	65647	79	90	101	173	16	299
23437.13	39.735	25167	65671	79	90	101	174	16	299
23448.13	39.951	25031	65362	79	89	101	173	16	304
23460.13	40.034	24979	65879	79	89	101	175	16	300
23472.13	40.395	24756	65262	79	89	100	173	17	308
23484.14	40.194	24879	65735	79	89	101	174	16	304
23496.14	40.546	24663	65219	78	89	100	173	17	310
23508.14	39.835	25104	65948	79	89	101	174	16	304
23520.14	40.262	24838	65895	79	89	101	175	16	306
23532.14	40.398	24753	65511	79	89	100	174	17	310
23544.14	40.495	24695	65515	78	89	100	174	17	311
23556.14	39.723	25174	66482	79	90	101	175	16	303
23568.14	40.367	24773	66506	78	89	101	176	16	304
[truncated: 1,658 more rows]
