# Supplementary material for: Liquid foam improves potency and safety of gene therapy vectors
Source: Nat Commun. 2024 May 28;15:4523. doi: 10.1038/s41467-024-48753-9 (PMC11133309; doi:10.1038/s41467-024-48753-9)
Supplement: Supplementary file 4 — Source data [file 41467_2024_48753_MOESM4_ESM.zip › Figure_3a_Batch 3.csv]

t [s]	BC [mm⁻²]	M̅B̅A̅ [µm²]	SD M̅B̅A̅ [µm²]	Ravg [µm]	Rrms [µm]	R21 [µm]	R32 [µm]	v	w
718.30	94.354	10598	6340	56	58	60	65	3	12
1438.31	90.425	11059	6221	57	59	61	66	2	11
2158.33	84.876	11782	6999	59	61	63	68	4	42
2881.34	80.36	12444	7888	61	63	65	71	5	84
3604.36	77.009	12985	8467	62	64	67	73	7	126
4324.37	73.754	13559	9544	63	66	68	75	8	178
5044.39	71.655	13956	10307	64	67	69	77	10	237
5764.40	68.199	14663	11229	65	68	71	79	12	295
6485.42	66.111	15126	12039	66	69	73	81	13	313
7202.43	63.468	15756	12739	68	71	74	83	14	341
7927.45	62.271	16059	13403	68	71	75	84	13	312
8647.46	60.523	16523	13887	69	73	76	86	13	317
9366.48	57.895	17273	14772	71	74	78	88	13	292
10081.50	55.82	17915	15094	72	76	79	89	13	302
10803.51	54.598	18316	15487	73	76	80	90	13	296
11524.53	53.186	18802	15811	74	77	81	92	12	270
12244.54	52.395	19086	15651	74	78	82	92	11	224
12972.56	50.778	19693	15894	75	79	83	93	10	202
13687.57	50.47	19814	16315	75	79	84	94	10	200
14405.59	49.757	20098	16141	76	80	84	95	9	156
15128.60	47.549	21031	17232	78	82	86	97	9	167
15848.62	46.301	21598	17532	79	83	87	98	9	159
16568.64	45.458	21998	17748	79	84	88	99	8	136
17288.65	44.457	22494	18208	80	85	89	100	8	133
18008.67	43.48	22999	19179	81	86	90	102	8	144
18728.68	42.982	23265	19545	81	86	91	103	8	128
19451.70	43.277	23107	19052	81	86	91	103	7	99
20173.71	43.284	23103	18480	81	86	91	103	5	70
20898.73	42.861	23331	18578	81	86	92	103	5	60
21620.74	43.054	23227	19184	80	86	92	104	5	60
22342.76	42.564	23494	19883	81	86	92	105	6	71
23059.77	41.682	23991	19521	82	87	93	105	5	48
23779.79	41.792	23928	19428	82	87	93	105	4	37
24499.80	41.145	24304	19559	82	88	94	106	4	34
25218.82	41.334	24193	19583	82	88	94	106	4	35
25936.84	41.478	24109	20127	82	88	94	107	4	38
26657.85	41.192	24277	21371	82	88	94	108	5	52
27375.87	41.102	24330	22906	81	88	95	111	5	63
28095.88	38.61	25900	24823	84	91	98	115	6	70
28815.90	37.024	27009	26108	86	93	100	117	6	62
29530.91	35.552	28128	27869	87	95	103	121	5	55
30245.92	35.317	28315	27938	88	95	103	121	5	47
30965.94	34.426	29048	28641	89	96	104	123	5	42
31683.96	34.034	29382	29336	89	97	105	125	5	37
32405.97	33.883	29514	34367	88	97	107	132	6	48
33121.99	33.415	29927	36597	88	98	108	136	6	51
33845.00	32.333	30928	40016	89	99	110	141	6	53
34569.02	31.02	32237	44158	90	101	113	148	6	61
35289.03	30.107	33215	49216	91	103	116	156	7	76
36016.05	28.434	35169	55997	93	106	120	166	8	91
36734.06	27.83	35932	61637	93	107	123	174	9	111
37456.08	27.842	35916	66872	92	107	124	182	10	128
38175.09	26.528	37695	73040	94	110	128	191	10	133
38892.11	25.461	39276	78672	95	112	131	199	10	136
39613.13	25.023	39964	83426	95	113	134	207	10	138
40327.14	24.193	41335	89245	96	115	137	216	10	137
41046.16	23.204	43096	96452	97	117	141	227	10	131
41766.17	22.022	45410	105123	99	120	146	240	9	121
42491.18	21.209	47151	113646	100	123	150	252	9	113
43212.20	19.995	50011	125388	102	126	156	269	9	105
43935.21	19.229	52004	136499	103	129	161	285	9	104
44658.23	18.413	54310	148226	104	131	166	300	9	105
45378.25	17.359	57607	161281	107	135	172	316	9	105
46097.26	16.441	60824	174244	109	139	178	331	9	104
46818.28	15.977	62590	184978	109	141	182	346	9	105
47533.29	15.614	64045	195017	109	143	186	359	9	107
48249.31	14.545	68754	211781	113	148	194	377	9	105
48964.32	13.976	71554	224038	114	151	199	390	9	106
49683.34	13.41	74573	236651	116	154	205	404	9	105
50401.35	12.876	77664	250022	117	157	211	419	9	104
51121.36	12.253	81612	265570	119	161	219	436	9	102
51841.38	12.471	80183	245506	121	160	210	403	10	140
52563.39	12.369	80845	255921	120	160	214	416	11	145
53282.41	14.072	71066	167105	117	150	194	322	6	46
53998.42	13.405	74600	175938	118	154	200	333	6	43
54718.44	12.888	77593	183928	121	157	205	342	6	41
55437.45	12.912	77449	189651	119	157	208	352	6	40
56163.47	12.615	79273	198347	119	159	213	364	6	38
56885.48	12.065	82883	209219	120	162	219	376	6	37
57603.50	11.681	85609	220407	122	165	224	389	6	37
58323.51	11.438	87430	231393	122	167	229	402	6	37
59040.53	10.6	94344	248084	126	173	239	417	6	36
59757.54	10.219	97858	260175	127	176	245	430	6	36
60474.56	9.875	101271	272287	129	180	251	442	6	36
61194.57	9.771	102342	281123	128	180	254	453	6	37
61914.59	9.231	108327	297530	131	186	262	467	6	35
62633.60	8.482	117893	320563	137	194	275	485	5	33
63355.62	8.623	115971	327897	134	192	277	498	6	34
64073.63	7.668	130420	360557	141	204	294	521	5	30
64789.65	7.896	126644	368143	137	201	295	536	5	32
65506.66	7.453	134170	389722	141	207	304	552	5	31
66224.68	7.272	137514	408442	140	209	312	572	5	30
66944.69	6.712	148982	439181	145	218	327	595	5	28
67665.71	6.755	148047	453520	142	217	333	615	5	28
68393.72	6.666	150011	473237	142	219	335	633	5	29
69115.74	5.972	167453	515217	151	231	353	657	5	26
69830.75	5.686	175857	540185	154	237	363	674	5	26
70549.77	5.781	172973	550513	150	235	368	691	5	27
71270.78	5.997	166754	551632	146	230	362	698	5	31
71990.80	5.703	175340	580895	149	236	376	720	5	30
72709.81	5.433	184075	610705	151	242	388	741	5	28
73427.83	5.166	193582	642257	153	248	403	764	5	27
74147.84	5.18	193048	655344	151	248	408	781	5	27
74867.85	5.139	194587	672245	150	249	413	798	5	28
75586.87	4.521	221195	732077	161	265	438	822	5	24
76301.88	4.901	204038	718886	150	255	433	837	5	27
77026.90	4.523	221077	761119	157	265	449	855	5	25
77748.91	4.367	228997	789893	157	270	463	875	5	24
78461.93	4.121	242637	829365	161	278	480	897	5	23
79191.94	3.787	264044	879416	168	290	500	916	5	21
79910.96	3.531	283174	924834	175	300	516	934	4	20
80630.97	3.38	295900	959064	179	307	527	950	4	19
81350.98	3.048	328058	1022619	189	323	551	969	4	17
82070.00	3.036	329432	1050955	186	324	563	995	4	17
82795.01	3.021	331024	1070527	183	325	576	1012	4	18
83516.03	3.023	330830	1083784	181	325	581	1025	4	18
84233.04	3.161	316313	1071224	175	317	576	1033	4	19
84956.06	2.8	357152	1148215	188	337	605	1049	4	17
85675.07	2.969	336852	1113777	179	327	599	1045	4	19
86402.09	2.707	369370	1187754	188	343	626	1071	4	17
87120.10	2.863	349312	1168315	179	333	623	1079	4	19
87847.11	2.806	356429	1192050	178	337	636	1092	4	18
88566.13	3.042	328776	1157901	167	324	627	1100	5	21
89288.14	2.727	366644	1231813	179	342	653	1115	4	18
90018.16	2.754	363133	1237854	176	340	658	1125	4	19
90738.17	2.533	394769	1298022	186	354	674	1135	4	18
91457.19	2.417	413758	1337307	191	363	688	1145	4	17
92177.20	2.858	349911	1160261	176	334	632	1073	4	19
92894.21	2.634	379597	1213085	186	348	651	1082	4	17
93612.23	2.368	422311	1281677	201	367	667	1089	4	15
94332.24	2.389	418661	1284097	199	365	671	1095	4	16
95049.26	2.501	399861	1262911	191	357	668	1099	4	17
95772.27	2.628	380473	1237427	184	348	658	1100	4	18
96491.29	2.836	352561	1195372	173	335	648	1100	4	20
97211.30	2.888	346268	1189766	170	332	649	1105	4	21
97930.31	2.73	366292	1213210	178	341	657	1099	4	19
98650.33	2.75	363681	1211406	177	340	653	1101	4	19
99371.34	2.793	358010	1205615	174	338	653	1103	4	19
100089.36	2.756	362875	1212592	176	340	655	1103	4	19
100807.37	2.798	357444	1208117	174	337	653	1106	4	20
101529.39	2.746	364192	1219203	176	340	658	1107	4	19
102247.40	2.605	383897	1241415	183	350	667	1102	4	18
102965.41	2.685	372472	1227564	178	344	665	1105	4	18
103681.43	2.431	411292	1284753	192	362	680	1106	4	16
104392.44	2.425	412339	1288087	192	362	683	1108	4	16
105114.46	2.397	417189	1294702	194	364	684	1108	4	16
105834.47	2.385	419351	1300724	195	365	685	1110	4	16
106544.49	2.235	447345	1339506	204	377	698	1111	4	15
107265.50	2.273	439867	1328063	202	374	694	1109	4	15
107976.52	2.062	484852	1386164	214	393	723	1115	4	13
108695.53	2.361	423497	1306255	196	367	689	1110	4	16
109417.54	2.315	431905	1320528	198	371	693	1112	4	16
110137.56	2.356	424488	1309672	196	368	688	1111	4	16
110857.57	2.37	422021	1306978	196	367	685	1111	4	16
111573.59	2.37	421982	1307460	196	366	686	1112	4	16
112295.60	2.371	421734	1305948	196	366	685	1111	4	16
113015.62	2.286	437481	1328566	202	373	691	1112	4	15
113735.63	2.445	408918	1286931	192	361	677	1109	4	17
114455.65	2.313	432322	1328958	199	371	691	1117	4	16
115177.66	2.34	427391	1319390	198	369	689	1115	4	16
115898.68	2.415	414054	1302240	193	363	682	1116	4	17
116617.69	2.31	432836	1330653	199	371	692	1118	4	16
117335.70	2.312	432455	1329557	199	371	693	1118	4	16
118055.72	2.498	400358	1284426	187	357	681	1118	4	17
118772.73	2.52	396888	1277919	187	355	677	1116	4	18
119495.75	2.379	420312	1316797	195	366	687	1120	4	17
120215.76	2.483	402771	1290801	188	358	680	1119	4	17
120935.77	2.338	427729	1340387	196	369	695	1130	4	17
121657.79	2.358	424034	1333971	195	367	691	1129	4	17
122377.80	2.384	419458	1319892	195	365	685	1122	4	17
123099.82	2.255	443474	1368531	202	376	697	1134	4	16
123821.83	2.44	409779	1319932	190	361	685	1133	4	18
124530.84	2.339	427513	1347266	196	369	695	1135	4	17
125252.93	2.292	436259	1363867	198	373	700	1139	4	16
125967.94	2.209	452696	1387614	204	380	705	1139	4	16
126689.96	2.373	421472	1343749	194	366	693	1139	4	17
127410.97	2.454	407576	1323974	189	360	687	1139	4	18
128130.98	2.434	410876	1328606	190	362	689	1139	4	18
128850.00	2.394	417647	1338841	192	365	691	1139	4	18
129569.01	2.275	439525	1375622	198	374	706	1145	4	17
130289.03	2.336	428158	1356953	195	369	701	1142	4	17
130996.04	2.293	436044	1370009	197	373	705	1144	4	17
131715.05	2.39	418455	1321202	195	365	685	1123	4	17
132435.07	2.3	434837	1362426	198	372	698	1138	4	17
133156.08	2.295	435685	1387186	197	372	703	1155	4	17
133876.10	2.215	451388	1385962	205	379	702	1139	4	16
134594.11	2.291	436569	1396129	197	373	707	1164	4	17
135307.12	2.181	458608	1430304	204	382	717	1167	4	16
136028.14	2.063	484746	1465872	212	393	728	1167	4	15
136752.15	2.235	447388	1381833	203	377	703	1141	4	17
137473.17	2.226	449139	1563618	195	378	734	1262	5	26
138193.18	2.23	448409	1334064	207	378	691	1105	4	16
138913.19	2.252	444057	1327260	205	376	690	1104	4	16
139633.21	2.078	481196	1380307	217	391	706	1109	4	14
140353.22	2.196	455434	1343758	209	381	695	1106	4	15
141073.23	2.227	449065	1326126	207	378	691	1099	4	15
141795.24	2.23	448430	1339907	205	378	696	1110	4	16
142513.26	2.076	481794	1389796	217	392	707	1114	4	15
143234.27	2.515	397543	1183995	198	356	638	1033	4	19
143956.29	2.426	412237	1204832	204	362	645	1034	4	18
144680.30	3.098	322836	948853	184	321	558	915	4	22
145401.31	2.916	342934	977080	193	330	565	917	4	21
146122.33	2.814	355327	995743	196	336	576	921	4	20
146840.34	3.159	316508	941470	183	317	551	914	4	23
147546.35	3.267	306074	927601	178	312	546	913	5	24
148264.37	3.304	302630	922577	178	310	542	912	5	25
148982.38	3.28	304839	928179	178	312	546	915	5	25
149700.40	3.125	320010	936136	185	319	552	903	4	24
150426.41	3.267	306085	929840	178	312	546	915	5	25
151152.43	3.22	310575	923914	181	314	548	904	5	25
151877.44	3.214	311109	940745	178	315	557	921	5	24
152597.45	3.23	309632	954260	179	314	551	932	5	24
153323.47	3.188	313643	958493	181	316	551	931	5	24
154045.48	3.232	309425	954293	178	314	553	933	5	24
154765.50	3.446	290231	927791	172	304	537	928	5	27
155483.51	3.539	282562	929249	170	300	530	940	5	27
156198.53	3.377	296115	951282	175	307	538	942	5	26
156918.54	3.587	278801	924593	167	298	531	941	5	28
157638.55	3.551	281604	923047	168	299	534	937	5	27
158357.56	3.433	291280	938899	171	304	541	939	5	26
159075.58	3.278	305078	949285	179	312	544	928	5	26
159794.59	3.466	288523	951637	169	303	544	957	5	26
160514.60	3.261	306701	981324	175	312	557	961	5	24
161235.61	3.379	295958	951173	175	307	540	943	5	26
161956.63	3.549	281776	940832	166	299	539	956	5	27
162675.64	3.297	303294	963257	177	311	545	945	5	25
163395.65	3.31	302115	945073	178	310	542	928	5	26
164113.66	3.231	309480	955708	181	314	544	929	5	25
164833.67	3.413	292972	946624	174	305	537	942	5	26
165551.69	3.463	288779	941405	171	303	538	944	5	27
166273.70	3.23	309611	956168	181	314	545	929	5	25
166994.71	3.425	291962	945995	172	305	540	944	5	26
167712.72	3.155	316956	965570	184	318	547	928	5	24
168432.74	3.258	306930	968336	179	313	546	945	5	25
169154.75	3.126	319925	972238	184	319	554	932	5	24
169873.76	3.245	308211	954691	180	313	546	930	5	25
170591.78	3.258	306935	968815	179	313	547	945	5	25
171310.79	3.227	309894	975283	178	314	554	949	5	24
172029.80	3.323	300937	955883	174	310	552	944	5	25
172749.82	3.295	303457	963934	177	311	546	945	5	25
173471.83	3.308	302284	964163	175	310	550	948	5	25
174190.84	3.375	296261	964082	172	307	548	958	5	25
174909.86	3.41	293249	958284	172	306	543	956	5	26
175627.87	3.176	314848	982759	180	317	556	949	5	24
176349.88	3.348	298650	958928	174	308	548	948	5	25
177071.90	3.119	320585	973982	184	319	555	933	5	24
177793.91	3.373	296495	953322	174	307	541	944	5	26
178513.92	3.087	323976	996607	184	321	561	950	5	23
179235.94	3.288	304156	977512	175	311	554	960	5	24
179956.95	3.411	293127	959915	171	305	546	958	5	26
180675.97	3.384	295518	965456	170	307	552	961	5	25
181394.98	3.208	311759	990576	177	315	561	963	5	24
182114.99	3.282	304714	965192	178	311	544	944	5	25
182833.01	3.259	306840	963234	178	313	550	942	5	25
183553.02	3.164	316031	984018	182	317	554	948	5	24
184276.03	3.281	304799	978056	176	311	552	959	5	24
184996.05	3.403	293881	960304	172	306	544	957	5	26
185716.06	3.293	303659	966060	176	311	548	947	5	25
186435.07	3.414	292918	960792	170	305	549	960	5	26
187154.09	3.337	299694	972313	172	309	555	962	5	25
187872.10	3.097	322887	987569	184	321	559	944	5	23
188592.11	3.329	300398	960596	175	309	546	946	5	25
189312.13	3.457	289306	954946	168	303	547	959	5	26
190029.14	3.046	328345	1003651	186	323	563	952	4	23
190751.15	3.342	299227	972790	171	309	557	964	5	25
191472.17	3.496	286059	938744	169	302	538	945	5	27
192194.18	3.2	312520	991553	178	315	559	962	5	24
192914.20	3.293	303714	979686	173	311	558	964	5	24
193638.21	3.166	315843	997835	178	317	565	965	5	23
194360.22	3.288	304108	979262	174	311	556	962	5	24
195078.24	3.322	301043	973212	174	310	551	960	5	25
195797.25	3.236	309061	985475	177	314	555	961	5	24
196518.26	3.192	313256	992167	179	316	558	962	5	24
197242.28	3.192	313298	992516	179	316	558	962	5	24
197962.29	3.289	304052	980618	173	311	559	965	5	24
198682.30	3.191	313393	992218	179	316	558	962	5	24
199401.32	3.204	312138	992957	176	315	563	965	5	24
200119.33	3.157	316800	999253	179	318	563	965	5	23
200838.34	3.42	292427	963037	168	305	553	964	5	26
201558.36	3.165	315965	1000518	177	317	569	968	5	23
202279.37	3.127	319799	992281	182	319	560	952	5	24
203000.38	3.359	297686	969573	172	308	551	962	5	25
203721.40	3.274	305480	980782	176	312	554	961	5	24
204440.41	3.453	289588	956555	168	304	548	961	5	26
205161.42	3.202	312301	993322	176	315	563	965	5	24
205882.44	3.209	311645	993796	176	315	565	967	5	24
206602.45	3.418	292594	964054	168	305	555	965	5	26
207322.46	3.319	301284	975530	173	310	553	962	5	25
208041.47	3.375	296331	969599	170	307	555	965	5	25
208761.49	3.112	321313	1006769	181	320	566	966	4	23
209481.50	3.2	312465	993756	176	315	564	966	5	24
210202.51	3.287	304218	981754	173	311	560	966	5	24
210922.53	3.16	316462	1000536	178	317	567	967	5	23
211641.54	3.248	307867	987052	174	313	562	966	5	24
212362.55	3.362	297403	968880	172	308	551	961	5	25
213081.57	3.187	313804	994111	179	316	559	963	5	24
213800.58	3.405	293728	963477	170	306	549	961	5	26
214521.59	3.403	293837	963358	170	306	550	961	5	25
215240.60	3.244	308296	987790	175	313	561	966	5	24
215960.62	3.158	316645	1000694	178	317	567	967	5	23
216677.63	3.207	311862	994463	175	315	566	968	5	24
217399.64	3.2	312520	993920	177	315	562	965	5	24
218117.66	3.332	300156	974950	171	309	558	965	5	25
218836.67	3.272	305632	981193	176	312	554	961	5	24
219555.68	3.404	293791	963178	170	306	549	961	5	25
220277.69	3.276	305261	981024	175	312	556	962	5	24
220995.71	3.116	320899	1005716	180	320	566	966	4	23
221715.72	3.169	315563	999752	176	317	569	968	5	23
222437.73	3.159	316541	999341	179	317	564	965	5	23
223156.74	3.319	301276	974340	173	310	553	961	5	25
223878.76	3.204	312111	992182	177	315	562	964	5	24
224598.77	3.03	330081	1018671	184	324	570	966	4	22
225319.78	3.118	320738	1005198	180	320	567	966	4	23
226040.79	3.164	316080	997982	178	317	565	965	5	23
226761.81	3.027	330399	1018595	185	324	569	965	4	22
227480.82	3.319	301274	973277	174	310	551	960	5	25
228199.83	3.107	321853	1004222	183	320	561	962	4	23
228919.85	3.193	313137	990641	179	316	556	960	5	24
229639.86	3.151	317391	996797	181	318	558	960	5	23
230357.87	3.173	315180	997386	177	317	567	966	5	23
231077.88	3.083	324367	1010576	181	321	569	966	4	23
231795.90	3.201	312370	990921	178	315	559	962	5	24
232515.91	3.148	317684	997236	181	318	558	961	5	23
