# Supplementary material for: Liquid foam improves potency and safety of gene therapy vectors
Source: Nat Commun. 2024 May 28;15:4523. doi: 10.1038/s41467-024-48753-9 (PMC11133309; doi:10.1038/s41467-024-48753-9)
Supplement: Supplementary file 4 — Source data [file 41467_2024_48753_MOESM4_ESM.zip › Figure_4b_photon counts.csv]

Hours	LNP suspension	LNP suspension	LNP suspension	LNP suspension	LNP suspension	LNP foam	LNP foam	LNP foam	LNP foam	LNP foam
0.0	0.000	0.000	0.000	0.000	0.000	0.000	0.000	0.000	0.000	0.000
1.0	6.906e+008	6.967e+008	1.023e+009	1.130e+009	3.498e+008	1.866e+009	2.101e+009	2.090e+009	2.736e+009	2.492e+009
2.0	784800.000	644300.000	1523000.000	938500.000	673400.000	3039000.000	3014000.000	3257000.000	3492000.000	3062000.000
3.0	539100.000	361600.000	980400.000	412000.000	830770.000	1480000.000	2589000.000	1940000.000	1890000.000	1830000.000
4.0	249000.000	254666.000	979000.000	356000.000	369000.000	1360000.000	1980000.000	1206000.000	1608000.000	1240000.000
