# Supplementary material for: Liquid foam improves potency and safety of gene therapy vectors
Source: Nat Commun. 2024 May 28;15:4523. doi: 10.1038/s41467-024-48753-9 (PMC11133309; doi:10.1038/s41467-024-48753-9)
Supplement: Supplementary file 4 — Source data [file 41467_2024_48753_MOESM4_ESM.zip › Figure_5b_biodistribution.csv]

	LNP	LNP	LNP	LNP	LNP	FOAM	FOAM	FOAM	FOAM	FOAM
Intestine	93000	130000	240000	38000	72000	400000	979000	1100000	410000	285000
Liver	30140	238000	26000	84000	16000	450000	736000	360000	658000	164000
Spleen	12580	162000	22000	38000	32000	217000	387000	370000	182000	147000
Mesenteries	8300	360000	68000	10700	58000	410000	256000	640000	130000	139000
Pancreas	84000	80700	25000	7230	7400	590000	135000	212000	66000	30000
Stomach	31400	69000	6000	63600	50000	34000	145000	28000	27000	214000
