# Supplementary material for: Liquid foam improves potency and safety of gene therapy vectors
Source: Nat Commun. 2024 May 28;15:4523. doi: 10.1038/s41467-024-48753-9 (PMC11133309; doi:10.1038/s41467-024-48753-9)
Supplement: Supplementary file 4 — Source data [file 41467_2024_48753_MOESM4_ESM.zip › Figure_5d_TissueFAXS.csv]

LNP suspension	LNP foam
115.565	1678.367
112.807	1735.565
147.301	1309.036
107.931	1322.392
110.759	929.802
107.401	1122.160
115.408	527.999
111.640	917.042
110.089	1716.259
118.817	804.327
114.160	725.236
115.642	1102.887
111.923	1401.838
114.424	1058.376
113.220	1024.718
117.507	1633.971
112.231	2142.889
112.509	563.484
111.002	885.989
114.505	570.406
111.947	760.577
111.658	1641.550
110.638	627.058
120.358	369.608
110.828	678.105
123.614	656.586
109.891	368.162
128.029	684.868
126.262	620.596
110.375	1027.753
121.581	403.276
130.522	459.660
106.675	652.294
112.056	636.467
111.566	469.654
111.895	1328.982
114.046	511.684
114.046	429.170
114.016	409.640
116.265	477.235
113.095	566.387
111.817	1049.787
111.644	637.174
121.995	893.325
