# Supplementary material for: Liquid foam improves potency and safety of gene therapy vectors
Source: Nat Commun. 2024 May 28;15:4523. doi: 10.1038/s41467-024-48753-9 (PMC11133309; doi:10.1038/s41467-024-48753-9)
Supplement: Supplementary file 4 — Source data [file 41467_2024_48753_MOESM4_ESM.zip › Figure_7b_photon counts.csv]

Days	LV PBS	LV PBS	LV PBS	LV PBS	LV PBS	LV PBS	LV PBS	LV PBS	LV PBS	LV PBS	LV foam	LV foam	LV foam	LV foam	LV foam	LV foam	LV foam	LV foam	LV foam	LV foam
0.0	0.000	0.000	0.000	0.000	0.000	0.000	0.000	0.000	0.000	0.000	0.000	0.000	0.000	0.000	0.000	0.000	0.000	0.000	0.000	0.000
2.0	120000.000	250000.000	150000.000	160000.000	130000.000	262500.000	618600.000	863700.000	572300.000	338600.000	3010000.000	910000.000	3293000.000	3850000.000	3024000.000	2743200.000	4152000.000	2880000.000	6000000.000	7257600.000
8.0	240000.000	420000.000	190000.000	144000.000	180000.000	808700.000	551000.000	826000.000	1070000.000	1660000.000	3100000.000	2730000.000	4060000.000	9570000.000	1.120e+007	4266000.000	7032000.000	5240000.000	4720000.000	1.100e+007
30.0	190000.000	210000.000	130000.000	190000.000	120000.000	306400.000	1440000.000	326000.000	731700.000	592100.000	2450000.000	810000.000	3150000.000	5650000.000	5320000.000	3068000.000	5035000.000	2257000.000	4350000.000	5260000.000
