# Supplementary material for: Liquid foam improves potency and safety of gene therapy vectors
Source: Nat Commun. 2024 May 28;15:4523. doi: 10.1038/s41467-024-48753-9 (PMC11133309; doi:10.1038/s41467-024-48753-9)
Supplement: Supplementary file 4 — Source data [file 41467_2024_48753_MOESM4_ESM.zip › Figure_7c_Blood.csv]

	1	1	2	2	3	3	4	4	5	5
Lentivirus suspension	2.59543000	2.08120000	2.92081000	1.90265000	3.27814000	2.96742000	2.49258000	1.55823000	3.69171000	3.21249000
Lentivirus foam	0.79018000	0.61950000	1.18624000	0.80899000	1.16654000	1.12562000	0.91840000	1.06151000	0.56260000	0.78361000
