# Supplementary material for: Liquid foam improves potency and safety of gene therapy vectors
Source: Nat Commun. 2024 May 28;15:4523. doi: 10.1038/s41467-024-48753-9 (PMC11133309; doi:10.1038/s41467-024-48753-9)
Supplement: Supplementary file 4 — Source data [file 41467_2024_48753_MOESM4_ESM.zip › Figure_7c_peritoneal fluid.csv]

	1	1	2	2	3	3	4	4	5	5
Lentivirus suspension	0.46528000	0.43227000	0.21285000	0.22062000	0.23810000	0.25557000	2.29052000	2.29635000	0.55654000	0.48276000
Lentivirus foam	57.41670000	62.07689000	53.68854000	60.21282000	76.21282000	70.93126000	82.89243000	81.49437000	57.26136000	63.63029000
