# Supplementary material for: Liquid foam improves potency and safety of gene therapy vectors
Source: Nat Commun. 2024 May 28;15:4523. doi: 10.1038/s41467-024-48753-9 (PMC11133309; doi:10.1038/s41467-024-48753-9)
Supplement: Supplementary file 4 — Source data [file 41467_2024_48753_MOESM4_ESM.zip › Supplementary Figure 1_ParticleData1.ods]

## Sheet: Sheet1
Particle ID	Size/nm	Diffusion coefficient/nm^2 s^-1	Ln(Adjusted intensity)/AU	Start frame	Tracklength	Included in distribution?
0	211.236	2022710	6.00131	0	3	False
4	65.873	6486280	6.24453	0	3	False
5	116.594	3664590	4.69565	0	2	False
6	441.169	968496	5.1545	0	2	False
13	41.8509	10209300	5.80016	0	7	True
24	106.337	4018070	5.52922	0	8	True
25	714.462	598031	4.90363	0	2	False
26	150.938	2830770	4.9163	0	9	True
27	94.4644	4523090	6.15647	0	4	False
28	121.634	3512750	5.31652	0	2	False
29	98.6429	4331490	5.91175	0	4	False
31	71.0902	6010260	5.36152	0	3	False
32	37.2522	11469700	5.43773	0	2	False
34	203.319	2101480	5.62832	0	2	False
35	151.801	2814680	6.29122	0	5	False
36	76.9321	5553870	6.16438	0	2	False
37	55.1464	7747930	6.27723	0	5	True
38	92.8438	4602040	5.54948	0	3	False
39	1039.74	410942	6.40887	0	2	False
40	114.53	3730650	5.73071	0	4	False
41	205.549	2078680	5.83933	0	9	False
46	227.36	1879270	6.22122	0	3	False
48	58.8027	7266180	5.23605	0	5	True
49	108.509	3937630	6.5522	0	6	True
50	143.928	2968640	6.9766	0	7	True
52	97.0153	4404160	6.35884	0	9	True
54	319.309	1338110	7.15125	0	3	False
60	122.205	3496340	7.33366	0	3	False
61	417.29	1023920	6.82519	0	4	False
66	176.273	2423920	7.70804	0	3	False
68	195.393	2186730	9.52007	0	50	True
70	79.4967	5374700	4.1663	1	2	False
71	106.007	4030580	4.70629	1	4	False
73	149.233	2863110	6.29104	1	4	False
77	38.4995	11098100	4.93445	1	2	False
78	1964.82	217460	5.28377	1	2	False
82	85.9114	4973390	5.70919	1	2	False
84	14.4079	29655200	4.62008	1	2	False
86	55.3522	7719120	5.60667	1	7	True
87	83.2997	5129320	5.66309	1	2	False
89	355.242	1202760	6.68147	1	4	False
90	70.2016	6086340	6.66308	1	2	False
91	100.671	4244230	6.87839	1	3	False
93	691.469	617918	7.24705	1	2	False
95	144.916	2948400	7.04848	1	4	False
96	72.4762	5895320	7.79	1	4	False
97	179.091	2385770	7.90528	1	4	False
101	410.263	1041460	5.58294	2	3	False
102	153.493	2783640	6.06389	2	2	False
103	236.184	1809060	4.51296	2	2	False
105	120.179	3555270	4.99654	2	2	False
107	717.698	595335	4.7659	2	2	False
111	524.958	813915	5.20977	2	3	False
114	49.5651	8620400	6.24064	2	5	True
115	50.4396	8470950	4.28926	2	2	False
117	17.7198	24112600	5.60847	2	3	False
132	412.547	1035690	6.15448	2	2	False
133	69.4246	6154460	5.32644	2	6	True
134	105.495	4050170	6.1968	2	7	True
135	96.8608	4411180	5.72919	2	4	False
136	56.5256	7558890	6.4019	2	5	True
138	165.981	2574210	7.08937	2	3	False
139	49.7812	8582970	7.00521	2	4	False
140	81.0497	5271710	6.46149	2	2	False
141	394.428	1083270	7.35396	2	2	False
143	206.892	2065180	6.77313	2	6	False
145	109.122	3915520	7.88556	2	3	False
149	138.763	3079140	5.95702	3	5	False
154	23.3575	18292600	5.23005	3	2	False
155	13.0785	32669600	4.58244	3	2	False
156	61.7266	6921980	5.6224	3	4	False
158	68.7605	6213900	5.49099	3	12	True
162	692.92	616623	4.94117	3	2	False
163	12.1747	35094800	5.15721	3	2	False
165	42.962	9945320	4.99337	3	2	False
168	53.7872	7943730	5.55554	3	3	False
171	68.0953	6274600	5.60617	3	2	False
173	264.092	1617880	6.02557	3	4	False
174	152.852	2795330	6.57621	3	2	False
177	103.005	4148070	6.56835	3	2	False
178	848.813	503375	6.86804	3	2	False
179	128.723	3319310	6.87822	3	2	False
181	333.997	1279260	8.9169	3	4	False
186	393.865	1084820	5.096	4	5	False
198	32.5336	13133200	4.95117	4	2	False
201	136.753	3124390	5.44315	4	3	False
202	63.2387	6756480	5.57112	4	2	False
203	1926.26	221813	4.94451	4	2	False
204	38.0318	11234600	5.27901	4	4	False
208	79.6165	5366610	6.44227	4	2	False
213	70.5423	6056950	6.2856	4	8	True
215	36.5786	11680900	6.5198	4	2	False
216	737.394	579433	6.7246	4	2	False
217	115.567	3697160	7.57835	4	5	False
218	606.644	704319	7.3032	4	2	False
223	241.062	1772450	5.37318	5	3	False
226	125.739	3398070	5.47965	5	2	False
228	132.674	3220450	5.70244	5	3	False
236	160.312	2665250	5.67065	5	6	False
240	65.0469	6568650	5.53664	5	2	False
241	115.328	3704830	4.6429	5	2	False
245	1060.79	402787	6.51078	5	2	False
247	243.884	1751940	5.90219	5	3	False
250	52.2281	8180860	6.25685	5	7	True
251	90.8198	4704600	7.06307	5	5	True
252	50.1099	8526670	6.34101	5	2	False
253	571.706	747361	6.43477	5	2	False
267	360.662	1184680	5.13814	6	2	False
269	63.505	6728150	5.08058	6	3	False
273	86181	4957.83	4.82404	6	2	False
276	46.2395	9240380	4.51296	6	3	False
277	62.6841	6816250	5.77775	6	3	False
281	24.3426	17552400	5.4418	6	4	False
282	73.9615	5776930	6.19082	6	17	True
283	110.972	3850260	6.01208	6	6	True
287	53.0256	8057820	5.24251	6	2	False
288	46.0296	9282510	5.56036	6	2	False
289	132.506	3224540	5.06689	6	2	False
291	47.5603	8983760	6.05036	6	3	False
292	48.5877	8793810	6.61652	6	2	False
293	251.381	1699690	6.23018	6	2	False
294	41.6842	10250200	6.15248	6	3	False
300	129.884	3289630	7.82187	7	2	False
301	108.925	3922620	7.71322	6	2	False
303	80.9537	5277960	5.39355	7	5	True
306	78.9622	5411080	5.87228	7	2	False
309	159.575	2677560	5.38971	7	2	False
310	42.3271	10094500	4.91401	7	2	False
315	39.151	10913400	4.39297	7	2	False
317	45.0789	9478280	4.71263	7	2	False
321	157.357	2715300	6.38938	7	13	True
325	101.112	4225710	4.83528	7	3	False
328	844.516	505936	5.13814	7	2	False
333	284.765	1500430	5.5446	7	3	False
334	243.737	1753000	6.08545	7	2	False
335	88.929	4804630	6.02613	7	2	False
336	152.27	2806000	5.75883	7	8	True
338	112.846	3786310	6.90931	7	5	False
342	174.362	2450480	6.48537	7	2	False
345	211.896	2016420	7.67418	7	12	True
346	198.702	2150310	7.94499	7	3	False
350	76.6237	5576220	4.90015	8	2	False
352	481.937	886570	5.00391	8	3	False
357	26.1333	16349700	6.08705	8	8	True
364	13.9161	30703300	5.61816	8	2	False
365	59.3674	7197060	5.21488	8	7	True
373	82.6706	5168350	5.78546	8	2	False
374	17.032	25086300	5.23172	8	3	False
375	44.6253	9574630	5.36591	8	3	False
377	83.1682	5137430	6.00208	8	3	False
378	148.085	2885310	5.68561	8	3	False
380	44.1974	9667330	5.34823	8	5	True
382	64.3489	6639910	6.12108	8	2	False
383	109.515	3901490	6.49486	8	3	False
384	58.3167	7326730	6.08082	8	3	False
385	95.4295	4477340	6.23937	8	2	False
388	44.0859	9691780	6.22122	8	3	False
389	183.636	2326730	7.33631	8	3	False
391	215.286	1984660	7.21735	8	3	False
392	66.5354	6421710	6.5198	8	2	False
393	180.975	2360940	7.5356	8	4	False
394	27.8306	15352600	7.3309	8	2	False
395	173.899	2457000	9.21735	8	5	False
397	159.392	2680630	5.32796	9	4	False
405	104.811	4076580	4.89314	9	2	False
406	24.0979	17730600	5.6728	9	5	True
409	67.6865	6312500	5.32682	9	4	False
415	52.4458	8146890	4.40449	9	2	False
417	99.2792	4303730	5.42749	9	2	False
418	92.338	4627250	5.4519	9	2	False
420	1315.14	324886	5.49901	9	2	False
421	162.976	2621690	5.56216	9	2	False
422	659.546	647825	6.26613	9	3	False
428	56.1724	7606420	6.26286	9	2	False
430	92.1099	4638710	6.59778	9	5	True
432	837.094	510421	7.57493	9	3	False
433	172.438	2477820	4.72101	10	2	False
435	74.401	5742800	6.24302	10	4	False
438	22.3011	19159200	5.23837	10	3	False
441	44.0608	9697310	5.12056	10	3	False
443	156.839	2724250	6.42084	10	10	True
445	93.0672	4590990	5.50283	10	2	False
446	109.856	3889380	5.49901	10	4	False
447	45.8198	9325020	5.4531	10	5	True
448	1695.73	251969	5.77241	10	2	False
449	98.8131	4324030	6.98162	10	3	False
450	50.8708	8399140	6.14949	10	4	False
452	126.763	3370620	6.11108	10	3	False
456	422.652	1010930	6.05843	10	2	False
457	83.4112	5122460	6.3476	10	3	False
458	261.509	1633870	5.87918	10	8	False
459	134.923	3166770	6.27749	10	8	True
460	62.6775	6816970	5.65796	10	7	True
461	191.782	2227890	5.98885	10	3	False
463	16.3547	26125300	5.82313	10	3	False
464	109.954	3885890	6.58337	10	3	False
465	136.591	3128090	7.27282	10	5	False
466	458.057	932789	7.28678	10	5	False
467	138.457	3085930	7.53893	10	6	False
468	388.94	1098550	7.18152	10	2	False
469	130.349	3277910	9.14857	10	14	True
471	678.989	629275	5.50092	11	2	False
472	188.467	2267090	5.43091	11	3	False
474	59.0056	7241190	5.76313	11	3	False
479	136.971	3119410	5.07864	11	2	False
480	79.3914	5381820	5.45391	11	4	False
488	172.807	2472530	5.39823	11	2	False
489	12.3741	34529600	6.13437	11	2	False
490	413.759	1032660	4.84638	11	2	False
491	184.678	2313600	4.99019	11	2	False
495	14.0125	30492000	5.02466	11	2	False
496	210.929	2025660	5.56993	11	3	False
497	54.7029	7810750	5.63671	11	2	False
498	169.265	2524280	6.4932	11	2	False
499	54.9805	7771310	6.12518	11	2	False
500	595.676	717287	6.06716	11	2	False
501	64.1439	6661120	6.03985	11	10	True
502	432.024	988998	6.44077	11	2	False
503	639.07	668582	5.52549	11	2	False
504	877.61	486857	5.70296	11	2	False
505	111.055	3847390	6.17321	11	14	True
506	296.044	1443270	6.83297	11	3	False
509	173.065	2468840	8.45668	11	33	True
510	80.1857	5328510	5.18032	12	3	False
515	51.3171	8326080	4.96978	12	3	False
521	19.4991	21912400	5.06097	12	2	False
522	31.661	13495200	5.08155	12	2	False
526	58.1506	7347650	4.86221	12	3	False
534	201.027	2125430	6.56637	12	2	False
537	84.0481	5083650	7.20536	12	3	False
541	170.015	2513130	4.57763	13	2	False
548	27.7375	15404100	5.36809	13	2	False
550	34.8546	12258700	6.35169	13	4	False
551	61.8772	6905140	4.7619	13	2	False
553	174.126	2453800	4.52318	13	2	False
555	145.958	2927350	4.81268	13	2	False
556	368.482	1159540	5.36809	13	2	False
558	115.977	3684090	5.62551	13	6	True
561	34.0965	12531200	4.94021	13	7	True
562	73.1341	5842290	6.32098	13	2	False
563	35.9397	11888500	5.58529	13	3	False
567	179.263	2383490	5.93371	13	2	False
568	107.64	3969440	5.81734	13	4	False
570	744.535	573876	6.34595	13	2	False
572	121.64	3512580	6.50309	13	2	False
574	289.155	1477650	6.8257	13	2	False
575	88.493	4828300	6.50589	13	4	False
578	95.7632	4461740	7.73947	13	2	False
587	69.2688	6168300	5.41575	14	3	False
594	28.1038	15203300	5.81384	14	2	False
596	409.346	1043790	4.73345	14	2	False
597	33.667	12691100	5.40457	16	2	False
598	349.07	1224030	5.49516	14	2	False
599	14.0478	30415500	5.84688	14	2	False
600	337.463	1266130	6.50238	14	3	False
601	102.405	4172380	6.69304	14	5	True
602	112.867	3785610	5.95155	14	4	False
603	134.522	3176210	6.6681	14	5	False
605	23.7463	17993200	5.60961	14	4	False
608	221.222	1931410	6.58919	14	2	False
609	128.712	3319590	7.51777	14	6	True
610	161.051	2653010	7.29252	14	6	False
612	36.8299	11601200	4.79733	15	2	False
613	123.84	3450190	4.27632	15	2	False
614	172.124	2482340	5.01538	15	2	False
616	92.4181	4623240	4.62008	15	2	False
619	95.4099	4478260	4.67109	15	3	False
622	58.1229	7351160	5.30727	15	3	False
628	45.7112	9347190	5.42129	15	2	False
629	156.734	2726090	4.84269	15	3	False
637	84.2064	5074090	6.07581	15	2	False
638	84.6114	5049800	5.8458	15	5	True
643	16.4315	26003200	5.81244	15	2	False
645	134.821	3169180	6.67735	15	6	True
646	146.668	2913170	6.68635	15	3	False
647	383.672	1113640	7.05639	15	2	False
650	97.1963	4395960	7.31074	15	7	True
651	153.032	2792040	6.82875	15	2	False
652	189.178	2258560	7.50642	15	2	False
653	67.3915	6340130	5.76215	16	4	False
654	48.0694	8888620	4.98699	16	2	False
658	65.6298	6510320	5.37245	16	2	False
659	30.2098	14143400	4.8949	16	4	False
660	28.8128	14829200	5.44281	16	4	False
661	110.917	3852170	5.20977	16	2	False
662	19.5198	21889000	5.22502	16	2	False
663	214.933	1987930	5.03285	16	3	False
667	91.683	4660310	4.49742	16	2	False
668	37.6996	11333500	5.42543	16	2	False
671	75.9501	5625680	4.60144	16	2	False
674	290.222	1472220	4.83528	16	2	False
680	97.1223	4399300	5.84868	16	3	False
683	83.7558	5101390	5.15234	16	10	True
688	57.2316	7465640	5.81384	16	2	False
691	60.0083	7120200	6.11177	16	2	False
693	53.2661	8021440	5.71384	16	2	False
694	62.2222	6866850	6.21749	16	3	False
695	1613.96	264734	6.07903	16	2	False
696	703.738	607145	5.86831	16	2	False
697	326.531	1308510	5.93371	16	2	False
699	46.1016	9268010	6.48573	16	4	False
700	219.105	1950070	7.05302	16	3	False
701	199.942	2136980	7.04256	16	2	False
704	60.4574	7067310	6.36199	16	6	True
705	703.226	607587	6.57817	16	4	False
706	80.0217	5339430	7.96565	16	2	False
707	301.697	1416230	8.75911	16	4	False
708	403.922	1057810	4.36357	17	2	False
709	82.8622	5156400	5.67119	17	2	False
710	83.3394	5126870	5.30262	17	2	False
712	47.4149	9011310	5.05052	17	4	False
716	40.7909	10474600	5.49516	17	2	False
718	120.913	3533710	5.04901	17	3	False
721	37.8418	11291000	5.05202	17	4	False
725	129.298	3304550	5.1812	17	2	False
728	68.3754	6248890	4.99019	17	2	False
730	101.907	4192740	5.50092	17	2	False
738	256.643	1664850	6.77723	17	2	False
739	16.6642	25640000	6.7783	17	2	False
740	79.6163	5366630	6.80851	17	12	True
742	73.3187	5827580	7.62875	17	8	True
750	60.7765	7030190	4.33327	18	2	False
751	48.0092	8899760	5.44383	18	2	False
753	93.6553	4562160	5.52549	18	2	False
755	34.7187	12306600	4.71683	18	2	False
759	156.582	2728740	5.81478	18	9	True
761	136.974	3119350	5.22753	18	2	False
765	140.913	3032160	5.48744	18	2	False
768	35.3501	12086800	6.10482	18	6	True
771	118.781	3597140	6.69167	18	18	True
772	221.666	1927540	6.56307	18	2	False
773	2706.27	157882	5.77241	14	2	False
775	64.6608	6607880	5.67119	19	2	False
776	72.0732	5928290	4.31465	19	2	False
777	53.2675	8021220	4.77385	19	2	False
778	17.1966	24846300	5.23755	19	2	False
779	257.47	1659500	5.65765	19	3	False
780	142.576	2996780	5.33476	19	6	False
786	119.122	3586820	5.46278	19	18	True
787	36.3926	11740600	5.40878	19	3	False
791	9.55807	44702600	5.62156	19	2	False
792	26.3345	16224800	5.93619	19	2	False
793	191.064	2236270	4.65189	19	2	False
794	38.3472	11142200	5.30495	19	2	False
795	20.9893	20356600	4.86824	19	2	False
798	98.1888	4351520	5.16928	19	4	False
799	89.7329	4761580	5.15315	19	8	True
801	18.157	23532000	4.72309	19	4	False
803	98.153	4353110	4.84859	19	5	True
807	33.519	12747100	5.79731	19	7	True
810	67.8043	6301530	5.20669	19	5	True
812	41.4816	10300200	5.29481	19	3	False
813	82.0778	5205680	5.99198	19	3	False
815	50.3156	8491810	6.59112	19	2	False
816	77.013	5548030	6.1382	19	9	True
817	52.3201	8166470	5.95799	19	5	True
818	95.0958	4493050	7.29068	19	7	True
824	51.202	8344800	4.8908	20	3	False
825	35.8793	11908600	5.36005	20	3	False
833	51.2723	8333370	4.47097	20	2	False
837	10.3084	41448800	4.80887	20	2	False
839	120.896	3534190	5.25428	20	9	True
841	172.425	2478010	4.75789	20	2	False
845	7905.74	54045.6	5.67441	20	2	False
846	24.1667	17680200	5.98217	20	2	False
847	45.2438	9443730	6.29595	20	3	False
848	11.2369	38024000	5.05501	23	2	False
855	136.849	3122200	6.74079	20	2	False
857	188.874	2262200	7.53428	20	7	False
860	149.1	2865670	6.6143	20	13	True
861	93.1639	4586220	5.13814	24	2	False
863	65.4531	6527890	5.47965	21	2	False
869	86.8308	4920730	4.65635	21	2	False
871	29.8636	14307400	5.04298	21	2	False
872	54.4686	7844340	5.95743	21	6	True
876	46.9831	9094140	5.26214	21	2	False
878	30.5829	13970900	5.35711	21	2	False
879	164.329	2600090	5.34227	21	3	False
881	85.1889	5015570	5.85741	21	11	True
883	88.372	4834910	6.08983	21	9	True
884	4440.99	96210.8	4.67692	21	3	False
885	23.1772	18435000	4.18787	21	2	False
886	124.872	3421680	5.85765	21	2	False
887	107.066	3990710	5.01226	21	3	False
889	17.1733	24879900	5.37788	21	4	False
891	37.6177	11358200	5.61986	21	6	True
894	86.5784	4935070	5.38757	21	2	False
897	80.5015	5307610	6.70528	21	12	True
900	36.1371	11823600	6.72947	21	3	False
901	479.502	891071	6.94678	21	2	False
902	100.902	4234510	7.16318	21	5	True
904	37.0125	11543900	6.87581	21	2	False
905	206.461	2069500	7.28937	21	4	False
906	117.703	3630060	8.31958	21	5	False
913	20.7811	20560600	4.81648	22	2	False
916	33.0083	12944300	4.41588	22	2	False
917	29.8171	14329700	4.87899	22	2	False
918	60.9141	7014320	5.38757	22	2	False
919	44.8565	9525280	4.70559	22	3	False
922	90.4283	4724970	5.5572	22	8	True
927	1146.94	372532	5.37463	22	2	False
930	117.166	3646720	4.53331	23	2	False
932	53.5854	7973640	5.08736	22	2	False
934	21.0696	20279000	5.79748	22	5	True
935	162.402	2630950	6.25299	22	2	False
936	86.7852	4923310	6.5766	22	5	True
937	157.126	2719290	5.89705	22	4	False
938	753.333	567174	6.13842	22	2	False
940	38.9097	10981100	6.19639	22	2	False
944	71.8921	5943220	5.55493	22	4	False
946	969.996	440487	7.25404	22	2	False
948	290.674	1469930	6.75017	22	2	False
949	141.019	3029870	6.61944	22	3	False
952	60.6853	7040760	5.98414	23	3	False
955	1772.02	241121	4.95448	23	2	False
958	46.1784	9252610	5.30727	23	2	False
961	220.541	1937380	4.71263	23	2	False
962	35.0982	12173600	5.11307	23	2	False
966	23.4449	18224400	5.29088	23	2	False
968	47.2321	9046200	4.9071	23	2	False
979	216.704	1971680	6.15746	23	2	False
980	78.0776	5472380	5.74393	23	8	True
981	672.04	635782	5.93413	23	3	False
982	75.0618	5692250	5.29794	23	2	False
983	127.029	3363570	5.78546	23	2	False
986	53.6763	7960140	6.59561	23	2	False
988	61.2202	6979240	5.89631	23	14	True
989	36.132	11825300	6.27529	23	2	False
990	138.67	3081200	6.57556	23	3	False
991	95.798	4460120	6.27028	23	3	False
992	32.9611	12962900	5.93371	23	4	False
997	1567.59	272565	6.66547	23	2	False
998	152.416	2803310	7.20701	23	14	True
999	138.002	3096130	9.62118	23	12	True
1001	397.405	1075150	5.05799	24	2	False
1008	339.268	1259390	5.42543	24	2	False
1010	381.203	1120850	6.0159	24	2	False
1011	135.822	3145810	5.46983	24	6	False
1012	9.40179	45445700	4.82027	24	2	False
1015	128.71	3319630	4.73757	24	2	False
1017	115.698	3692990	6.66945	24	3	False
1019	539.193	792426	5.1317	24	3	False
1020	62.336	6854310	5.85363	24	2	False
1022	95.7388	4462880	5.62663	24	3	False
1030	1282.09	333260	5.97704	24	3	False
1032	36.7322	11632000	5.98454	24	2	False
1037	138.931	3075430	6.29624	24	2	False
1039	21.6999	19690000	6.58725	24	3	False
1041	268.071	1593870	7.30509	24	2	False
1043	55.5142	7696610	4.94117	25	2	False
1046	71.6157	5966160	5.25646	25	3	False
1051	194.402	2197870	4.48692	25	2	False
1053	256.247	1667420	4.87183	25	2	False
1054	205.066	2083570	5.5923	25	2	False
1057	1086.69	393186	5.23339	25	3	False
1058	670.031	637688	5.01848	25	3	False
1059	22.8891	18667000	4.49218	25	2	False
1062	108.356	3943200	4.69992	25	2	False
1066	210.622	2028620	4.26321	25	2	False
1068	45.8219	9324590	4.7619	25	2	False
1071	212.343	2012170	6.28844	25	10	True
1076	124.548	3430580	6.2691	25	3	False
1077	77.9908	5478480	5.90687	25	6	True
1085	25.3081	16882800	5.71924	25	4	False
1086	279.737	1527400	6.96576	25	4	False
1087	481.618	887157	7.18295	25	2	False
1088	67.2071	6357520	6.02651	25	9	True
1089	140.299	3045440	6.80877	25	2	False
1092	136.142	3138430	5.83599	20	3	False
1096	37.3611	11436200	4.63838	26	2	False
1103	56.0961	7616760	4.91401	26	3	False
1104	46.4631	9195910	5.58458	26	5	True
1105	105.171	4062630	4.47097	26	2	False
1106	143.981	2967550	5.83736	26	6	False
1108	39.6599	10773400	5.34376	26	8	True
1109	56.193	7603620	5.4803	26	3	False
1110	85.7974	4979990	5.38757	26	3	False
1112	19.0678	22407900	4.6429	26	2	False
1114	61.5122	6946110	5.79042	26	11	True
1115	258.321	1654030	5.32568	26	2	False
1116	114.634	3727260	6.12774	26	4	False
1117	211.05	2024500	6.04223	26	12	True
1120	16.6615	25644100	5.83141	26	3	False
1121	64.9064	6582880	5.26941	26	2	False
1124	592.84	720719	5.93371	26	2	False
1125	292.679	1459860	5.66957	26	2	False
1126	118.321	3611120	6.52692	26	6	True
1127	65.1813	6555110	6.74024	26	3	False
1129	113.033	3780040	6.85971	26	2	False
1130	71.9631	5937360	7.71008	26	2	False
1131	68.4998	6237550	5.02261	21	3	False
1132	116.871	3655930	5.48679	27	3	False
1133	12.3784	34517500	5.59462	27	3	False
1135	43.734	9769760	4.74167	27	2	False
1138	68.0362	6280050	5.42129	27	3	False
1143	104.112	4103960	4.62008	27	2	False
1144	97.692	4373650	5.85093	27	4	False
1145	95.0666	4494440	5.84077	27	4	False
1149	68.4835	6239030	5.40457	27	4	False
1150	101.336	4216370	5.51234	27	2	False
1151	76.1474	5611100	5.3804	27	3	False
1155	162.822	2624160	6.22463	27	2	False
1156	306.057	1396050	6.17321	27	2	False
1160	166.86	2560650	6.52806	27	2	False
1163	147.45	2897720	6.34266	27	7	True
1165	50.5687	8449320	6.87774	27	4	False
1166	289.413	1476340	6.73691	27	6	False
1167	70.3399	6074370	7.7779	27	2	False
1168	250.24	1707440	9.184	27	7	False
1169	49.5471	8623530	5.47965	28	2	False
1173	11.2554	37961200	5.096	28	2	False
1174	95.7556	4462100	5.26457	31	2	False
1175	55.6892	7672420	5.21742	28	2	False
1176	240.225	1778620	5.67602	28	4	False
1183	60.7111	7037770	5.16794	28	3	False
1187	83.4074	5122690	5.23755	28	2	False
1190	136.757	3124310	5.77095	28	2	False
1192	55.8616	7648740	5.08446	28	2	False
1195	31.9379	13378200	6.37298	28	3	False
1196	41.5685	10278700	6.24726	28	6	True
1198	56.1847	7604750	5.83105	28	5	True
1201	96.4601	4429510	6.12347	28	3	False
1203	64.4945	6624920	5.72155	28	2	False
1205	61.6765	6927610	6.47228	28	11	True
1206	44.2557	9654580	6.48894	28	2	False
1207	134.57	3175070	7.82973	28	7	True
1215	207.751	2056650	5.46389	29	6	False
1223	2876.97	148514	4.84269	29	2	False
1225	259.124	1648910	5.05799	29	4	False
1227	98.1316	4354060	6.03776	29	6	True
1230	16.4351	25997500	5.06394	29	2	False
1231	205.903	2075100	5.33476	29	2	False
1234	929.668	459595	4.99125	29	3	False
1235	209.949	2035110	5.96572	29	5	False
1237	59.379	7195660	4.41588	29	2	False
1238	98.2588	4348420	5.24992	29	2	False
1240	23.3721	18281200	5.59578	29	4	False
1241	86181	4957.83	5.28377	29	2	False
1244	643.237	664251	5.60617	29	2	False
1245	574.319	743961	6.2002	29	2	False
1246	115.194	3709130	6.12313	29	4	False
1247	79.7244	5359350	6.32603	29	2	False
1248	193.961	2202870	7.9509	29	2	False
1253	67.9781	6285420	6.07473	30	4	False
1255	1054.6	405148	5.09217	30	3	False
1256	283.577	1506720	5.4816	30	2	False
1257	85.7864	4980640	4.90189	30	4	False
1262	96.183	4442270	5.31805	30	6	True
1265	155.614	2745710	6.39878	30	2	False
1271	34.5694	12359800	5.64558	30	6	True
1272	179.172	2384690	4.59672	30	2	False
1274	505.637	845015	5.29794	30	2	False
1276	58.4113	7314870	6.16635	30	3	False
1277	118.697	3599660	6.45745	30	4	False
1280	239.068	1787240	7.00698	30	6	False
1281	285.529	1496420	6.74061	30	3	False
1283	95.4083	4478340	7.22988	30	7	True
1284	388.335	1100260	7.3842	30	3	False
1285	263.35	1622440	7.59296	30	2	False
1286	239.211	1786170	7.40901	30	6	False
1287	221.648	1927700	7.87884	30	2	False
1288	102.476	4169470	8.20851	30	5	True
1289	54.3891	7855810	4.9071	31	2	False
1300	110.009	3883970	5.53108	31	2	False
1306	132.177	3232570	6.00266	31	4	False
1309	122.811	3479100	5.3768	31	4	False
1311	86.9622	4913290	5.50092	31	2	False
1315	96.9289	4408080	6.07203	31	4	False
1317	30.0213	14232300	6.11592	31	3	False
1319	131.85	3240580	6.03627	31	2	False
1321	65.7717	6496270	6.68908	31	3	False
1323	9.39837	45462200	5.70139	31	2	False
1324	245.034	1743720	6.5308	31	2	False
1326	190.637	2241280	6.62775	31	2	False
1327	160.537	2661500	6.98307	31	2	False
1334	21.8891	19519800	4.58244	32	3	False
1341	108.897	3923630	5.77968	32	2	False
1342	57.7405	7399840	4.83154	32	2	False
1347	513.263	832460	5.35711	32	3	False
1350	55.6952	7671590	5.33023	32	2	False
1351	63.4889	6729840	6.02046	32	5	True
1352	209.517	2039310	6.4497	32	2	False
1353	70.651	6047630	6.11385	32	3	False
1354	128.234	3331960	5.7592	32	2	False
1355	191.181	2234900	5.81816	32	11	True
1360	117.947	3622570	6.42571	32	2	False
1363	168.338	2538170	6.29261	32	10	True
1367	2685.56	159099	4.83154	33	2	False
1369	112.432	3800270	6.17679	33	3	False
1370	83.8192	5097530	5.09313	33	4	False
1373	107.808	3963240	5.73527	34	2	False
1376	203.42	2100440	5.10968	33	5	False
1377	87.3602	4890910	5.45391	33	3	False
1378	62.0897	6881500	5.75029	33	2	False
1381	209.687	2037660	5.03995	33	2	False
1384	696.931	613075	4.37543	33	2	False
1385	355.943	1200390	5.33777	33	3	False
1386	277.913	1537430	4.98912	33	3	False
1388	111.259	3840310	5.01848	33	3	False
1389	192.042	2224880	4.46019	33	2	False
1390	42.8349	9974830	4.98272	33	3	False
1391	40.7284	10490700	5.3512	33	3	False
1394	95.1101	4492380	5.11024	33	2	False
1400	72.424	5899580	6.44822	33	2	False
1401	91.0674	4691810	5.36591	33	7	True
1404	45.2569	9441000	6.13233	33	2	False
1405	36.3457	11755800	5.26699	33	2	False
1409	322.09	1326560	7.43341	33	9	False
1410	253.085	1688250	8.32806	33	3	False
1411	28.9702	14748600	5.13722	28	3	False
1423	108.792	3927400	4.86101	34	2	False
1435	53.2775	8019720	4.59514	34	3	False
1437	54.2519	7875680	5.16527	34	2	False
1441	137.416	3109330	5.83325	34	2	False
1444	99.2847	4303490	6.39982	37	3	False
1446	84.6183	5049390	6.00382	34	4	False
1447	170.88	2500410	5.21742	34	4	False
1448	66.8313	6393280	6.10552	34	2	False
1449	82.6253	5171180	6.63022	34	2	False
1450	84.8802	5033810	6.07473	34	2	False
1452	147.616	2894480	6.82892	34	3	False
1454	27.8792	15325800	6.96951	34	2	False
1458	28.5822	14948800	7.73743	34	2	False
1464	121.163	3526410	4.62008	35	2	False
1465	57.4871	7432460	4.58244	35	2	False
1466	210.161	2033060	6.09554	35	4	False
1467	68.0679	6277130	6.09876	35	9	True
1468	39.464	10826900	5.00601	35	3	False
1469	62.0261	6888560	5.12149	35	4	False
1474	216.613	1972510	5.05501	35	2	False
1478	267.228	1598900	5.29324	35	2	False
1480	189.395	2255980	5.35379	35	4	False
1481	88.8419	4809340	5.14362	35	2	False
1482	79.316	5386940	4.6429	35	2	False
1484	72.8131	5868050	4.66522	35	2	False
1485	79.7953	5354590	4.65338	35	3	False
1487	37.2431	11472500	6.40267	35	2	False
1488	39.8837	10712900	5.68083	35	2	False
1490	414.967	1029650	5.98099	35	2	False
1492	72.9139	5859930	6.07473	35	2	False
1494	1617.38	264174	8.6362	35	2	False
1497	26.0667	16391400	4.92087	36	4	False
1499	660.246	647138	5.60789	36	2	False
1502	125.708	3398910	5.6156	36	4	False
1503	55.0711	7758540	4.96106	36	4	False
1505	61.8634	6906670	5.74055	36	4	False
1509	78.5575	5438950	4.82404	36	2	False
1512	113.975	3748810	4.88325	36	5	False
1518	26.3303	16227300	5.14998	36	3	False
1519	144.302	2960940	4.77912	36	3	False
1521	42.9151	9956190	6.10426	36	5	True
1523	402.535	1061450	6.06389	36	2	False
1524	117.203	3645560	6.12621	36	4	False
1525	110.008	3883980	6.5971	36	6	True
1527	108.784	3927690	4.88962	36	2	False
1528	312.841	1365780	5.80428	36	5	False
1529	49.6363	8608040	6.1171	36	7	True
1531	186.887	2286250	5.69904	36	4	False
1535	36.1182	11829800	7.19392	36	2	False
1536	54.4622	7845270	6.62059	36	4	False
1538	64.2847	6646540	7.92629	36	10	True
1539	177.151	2411900	7.61562	36	2	False
1540	63.5114	6727470	8.48386	36	2	False
1542	219.191	1949300	5.22753	37	2	False
1544	70.4291	6066680	5.518	37	2	False
1545	1277.15	334551	4.30203	37	2	False
1547	51.4626	8302550	5.03081	37	2	False
1554	87.7794	4867550	5.96367	37	4	False
1556	215.893	1979090	5.79406	37	4	False
1557	212.334	2012260	5.72843	37	8	False
1563	69.7585	6125000	6.34266	37	2	False
1565	65.6325	6510050	6.17158	37	3	False
1566	57.5508	7424240	6.78309	37	2	False
1567	224.15	1906180	6.77901	37	3	False
1568	60.136	7105080	7.161	37	4	False
1571	84.8789	5033880	7.45095	37	4	False
1572	56.8719	7512860	5.63559	38	3	False
1576	80.3108	5320220	5.28852	38	2	False
1578	36.2433	11788900	4.92768	38	2	False
1580	80.9675	5277070	6.11281	38	2	False
1581	124.916	3420460	5.13814	38	2	False
1583	132.012	3236600	5.28139	38	2	False
1588	96.8775	4410420	5.11307	38	2	False
1595	26.7152	15993600	5.16527	38	2	False
1596	52.4327	8148930	4.89314	38	3	False
1600	106.526	4010950	5.29794	38	2	False
1601	30.6356	13946800	5.03995	38	2	False
1604	40.6459	10512000	5.85093	38	2	False
1605	91.8182	4653440	5.89266	38	10	True
1606	135.564	3151800	6.86217	38	6	False
1607	86.2143	4955910	6.11592	38	5	True
1609	161.209	2650410	7.12061	38	5	False
1610	148.755	2872320	6.62033	38	24	True
1615	110.757	3857710	7.10295	38	2	False
1616	181.219	2357750	7.33875	38	3	False
1617	155.245	2752240	7.30151	38	3	False
1619	96.3022	4436770	7.55157	38	3	False
1620	149.71	2853990	8.61586	38	5	False
1622	364.359	1172660	4.27632	39	2	False
1623	110.757	3857710	5.58176	39	2	False
1626	2082.89	205134	4.91056	39	2	False
1632	50.0446	8537800	5.04298	39	2	False
1633	129.315	3304110	5.4316	39	2	False
1639	203.69	2097660	4.8278	39	5	False
1641	39.5597	10800700	4.48163	39	2	False
1642	229.924	1858310	5.4316	39	2	False
1643	24.051	17765200	5.43773	39	2	False
1645	37.8329	11293600	5.16527	39	6	True
1647	140.228	3046970	5.43977	39	2	False
1650	119.349	3580000	6.02273	39	2	False
1652	66.0833	6465640	5.84643	39	6	True
1654	50.7173	8424560	5.82866	39	3	False
1656	86.8759	4918180	6.07149	39	2	False
1657	350.341	1219580	6.55975	39	3	False
1662	73.2529	5832810	6.10656	39	2	False
1664	1506.39	283640	7.26787	39	2	False
1665	33.6967	12679900	7.08309	39	2	False
1666	554.96	769912	7.81281	39	2	False
1667	522.785	817298	7.73004	39	2	False
1668	998.406	427953	8.50619	39	2	False
1670	15.5945	27398800	5.65437	40	3	False
1681	29.4562	14505300	5.95541	40	3	False
1682	206.385	2070260	5.7473	40	2	False
1683	70.0157	6102500	5.3768	40	4	False
1684	125.75	3397770	5.56036	40	2	False
1685	73.2698	5831470	5.33927	40	2	False
1688	152.305	2805350	5.4519	40	2	False
1689	54.1527	7890100	6.53353	40	2	False
1691	28.7925	14839700	5.83141	40	3	False
1692	42.1993	10125100	6.57752	40	2	False
1693	237.836	1796490	6.68491	40	7	False
1695	28.6403	14918500	6.3993	40	3	False
1699	80.2954	5321230	8.29884	40	2	False
1700	23.9436	17844800	5.69406	34	3	False
1705	38.5291	11089600	7.22113	41	6	True
1717	62.1272	6877360	6.22184	41	5	True
1728	57.6177	7415610	4.29567	41	2	False
1730	71.8042	5950490	5.92499	41	2	False
1735	29.9123	14284100	5.96476	41	5	True
1736	36.3954	11739700	5.27662	41	4	False
1738	38.0674	11224100	5.95622	41	3	False
1739	608.823	701798	6.14347	41	4	False
1744	69.5785	6140850	6.35577	41	2	False
1746	17.097	24991000	6.15448	41	3	False
1750	180.417	2368240	4.5728	42	2	False
1755	62.6908	6815520	4.95199	42	8	True
1762	28.0746	15219100	4.68272	42	2	False
1768	67.1373	6364130	6.96591	42	7	True
1769	129.951	3287950	5.44383	42	2	False
1770	148.771	2872010	4.84269	42	2	False
1771	150.979	2830000	5.16259	42	2	False
1772	61.9572	6896230	4.92768	42	2	False
1773	77.3004	5527400	4.62468	42	2	False
1774	129.702	3294260	5.24003	42	2	False
1775	80.568	5303230	6.54437	42	2	False
1776	69.6213	6137070	5.16259	42	3	False
1777	26.658	16027800	5.64833	42	2	False
1781	55.0004	7768500	6.04962	42	2	False
1782	61.7079	6924080	6.62194	42	3	False
1784	5209.09	82024	6.89355	42	2	False
1785	101.003	4230280	6.06213	42	13	True
1786	159.828	2673310	6.6719	42	5	False
1787	93.0098	4593820	6.65225	42	2	False
1788	17.1776	24873700	6.63926	42	3	False
1789	45.9252	9303630	6.4404	42	4	False
1790	361.168	1183020	7.3173	42	2	False
1791	114.233	3740330	7.57287	42	5	False
1793	96.3943	4432530	8.90235	42	13	True
1806	105.448	4051970	5.7988	43	3	False
1810	79.5373	5371950	6.45027	43	17	True
1813	69.0073	6191680	5.14908	43	2	False
1814	97.6577	4375190	4.92477	43	7	True
1818	92.661	4611120	4.6108	43	3	False
1819	74.0666	5768740	4.49742	43	2	False
1820	91.0512	4692640	5.64888	43	3	False
1821	151.661	2817270	5.83187	43	2	False
1823	6371.51	67059.5	5.52549	43	2	False
1824	41.8483	10210000	5.9951	43	2	False
1825	287.894	1484130	6.31195	43	3	False
1829	328.732	1299750	6.30997	43	2	False
1830	183.001	2334790	5.93495	43	2	False
1833	81.6046	5235870	6.81968	43	5	True
1837	1495.98	285613	6.73468	43	2	False
1840	86.0124	4967550	8.16076	43	2	False
1841	50.9032	8393790	8.45026	43	2	False
1842	1244.75	343258	4.42153	44	2	False
1843	19.6278	21768600	5.2267	44	3	False
1845	141.124	3027620	6.09077	44	5	False
1846	12.3863	34495400	4.51808	44	2	False
1848	13.1472	32499100	5.07864	44	2	False
1849	126.615	3374560	5.54216	44	2	False
1852	144.796	2950840	4.60144	44	2	False
1853	43.2758	9873200	5.77387	44	4	False
1858	212.075	2014710	5.06984	44	2	False
1859	1958.58	218153	4.82027	44	2	False
1860	17.9475	23806700	4.42153	44	2	False
1862	101.881	4193820	6.36347	44	4	False
1864	88.7436	4814660	4.62698	44	4	False
1868	269.866	1583270	5.02928	44	4	False
1874	119.061	3588670	6.25539	44	9	True
1878	95.5749	4470530	7.8485	44	5	True
1884	636.377	671411	5.13538	45	2	False
1885	333.995	1279270	4.85737	45	3	False
1886	146.747	2911620	5.16527	45	2	False
1891	106.561	4009650	6.20305	45	3	False
1893	15.1266	28246400	4.53331	45	2	False
1896	68.5536	6232650	5.76215	45	10	True
1901	18.0942	23613700	5.31345	45	3	False
1903	41.1281	10388800	5.44908	45	5	True
1904	219.556	1946070	5.22804	45	5	False
1905	54.0337	7907490	5.79691	45	3	False
1910	94.1544	4537980	5.80137	45	14	True
1912	445.281	959553	6.40655	45	2	False
1913	61.3045	6969640	7.07572	45	3	False
1916	126.811	3369360	7.21471	45	6	True
1917	100.96	4232070	7.48717	45	9	True
1918	51.6757	8268310	7.55828	45	3	False
1920	247.263	1728000	7.75458	45	5	False
1921	387.487	1102670	8.35087	45	2	False
1922	62.6135	6823940	9.49071	55	2	False
1923	91.9631	4646110	4.92428	46	2	False
1926	33.7782	12649300	4.18073	46	2	False
1931	354.089	1206680	5.11589	46	2	False
1933	90.4331	4724720	5.01848	46	2	False
1936	96.106	4445830	4.78957	46	2	False
1942	12.5685	33995200	4.65189	46	2	False
1945	111.234	3841200	5.52238	46	3	False
1946	86181	4957.83	5.63503	46	2	False
1947	855.259	499580	5.98217	46	2	False
1948	265.167	1611320	5.86566	46	2	False
1949	79.3492	5384690	6.03459	46	4	False
1951	100.758	4240550	5.49773	46	6	True
1952	98.8058	4324350	6.36871	46	2	False
1953	25.098	17024100	6.7767	46	2	False
1955	194.934	2191870	6.25749	46	2	False
1956	524.66	814377	7.08937	46	2	False
1957	330.137	1294220	6.73357	46	2	False
1960	451.946	945403	7.09599	46	2	False
1963	119.489	3575830	8.19756	46	2	False
1964	396.432	1077790	8.31824	46	2	False
1967	34.0629	12543600	5.46322	47	3	False
1968	505.461	845308	5.29794	47	2	False
1969	148.834	2870780	5.06689	47	3	False
1971	38.7241	11033700	5.47508	47	3	False
1976	27.6591	15447700	5.25483	47	3	False
1981	34.5278	12374700	5.65656	47	2	False
1982	19.4157	22006500	4.90363	47	2	False
1983	194.473	2197070	5.4803	47	3	False
1984	88.5313	4826210	5.66698	47	10	True
1985	540.859	789986	5.4619	47	2	False
1987	61.1177	6990940	5.4816	47	2	False
1989	106.825	3999740	5.35711	47	6	True
1995	64.3834	6636350	8.01307	47	7	True
1996	41.4039	10319600	5.97207	47	4	False
1998	176.246	2424290	6.30341	47	3	False
1999	36.3619	11750500	5.72461	47	2	False
2000	66.0284	6471020	6.42621	47	6	True
2002	34.6659	12325400	6.24575	47	3	False
2005	127.395	3353890	6.32603	47	10	True
2007	100.203	4264060	6.39096	47	3	False
2008	108.023	3955370	6.83381	48	2	False
2009	71.7089	5958400	6.81958	47	2	False
2010	157.012	2721250	7.17185	47	4	False
2011	287.206	1487680	7.60797	47	2	False
2012	132.817	3216990	7.69888	47	2	False
2017	28.0817	15215300	5.29324	48	2	False
2018	76.0425	5618840	5.96267	48	3	False
2022	28.0765	15218100	5.81104	48	2	False
2023	150.418	2840560	6.14849	48	9	True
2024	77.8672	5487170	5.23755	48	2	False
2029	66.4729	6427740	6.40788	48	7	True
2032	19.2972	22141600	4.92541	48	3	False
2033	88.0706	4851460	5.06689	48	5	True
2036	11.0923	38519700	6.50939	48	2	False
2038	52.8621	8082740	5.34971	48	3	False
2045	542.259	787946	6.60992	48	4	False
2046	53.417	7998780	5.70184	48	7	True
2047	142.389	3000720	5.64337	48	2	False
2051	152.181	2807650	7.23361	48	2	False
2053	92.8756	4600460	8.28119	48	2	False
2057	61.518	6945460	5.43855	49	5	True
2058	40.8542	10458400	5.44315	49	3	False
2059	333.623	1280700	5.50474	49	2	False
2061	49.0676	8707810	5.6427	49	5	True
2062	1025.26	416744	4.48692	49	2	False
2068	81.3228	5254010	5.09409	49	3	False
2074	451.041	947298	5.98099	49	2	False
2075	209.51	2039380	5.35489	49	2	False
2076	382.676	1116530	6.7443	49	3	False
2077	66.8177	6394570	5.72001	49	2	False
2078	26.5394	16099500	5.81524	61	2	False
2080	92.4652	4620880	6.35495	49	2	False
2081	118.685	3600040	6.29797	49	2	False
2083	149.835	2851600	6.51287	49	4	False
2085	26.5462	16095300	6.43214	49	4	False
2086	105.362	4055260	7.29559	49	2	False
2087	29.4957	14485900	6.1695	49	5	True
2088	133.852	3192110	6.52683	49	5	False
2090	10.3199	41402400	4.36952	54	2	False
2093	240.858	1773950	8.01672	49	2	False
2094	55.3225	7723270	4.23647	50	2	False
2096	2091.26	204312	4.64741	50	2	False
2100	51.3447	8321610	5.02003	50	4	False
2102	29.4398	14513400	5.24746	50	4	False
2110	205.78	2076350	5.29324	50	2	False
2111	214.101	1995650	5.24828	50	3	False
2112	530.846	804886	4.76989	50	2	False
2113	284.125	1503810	4.92314	50	3	False
2115	166.132	2571870	7.11775	50	12	True
2116	90.0987	4742250	6.10552	50	2	False
2117	69.4067	6156050	6.05073	50	2	False
2120	361.622	1181540	5.45591	50	2	False
2122	49.8122	8577630	6.50519	50	3	False
2124	37.2224	11478900	6.00362	50	6	True
2125	105.808	4038170	6.37671	50	2	False
2126	42.4055	10075800	5.97307	50	3	False
2127	41.3498	10333100	7.79213	50	4	False
2129	213.269	2003430	6.97937	50	4	False
2130	127.266	3357290	7.8973	50	2	False
2131	148.631	2874710	7.79585	50	8	True
2135	288.054	1483300	5.41714	51	2	False
2137	50.8018	8410540	5.13814	51	2	False
2141	289.833	1474200	5.54948	51	6	False
2143	58.1464	7348190	5.34934	51	4	False
2145	195.397	2186680	5.85382	51	7	False
2146	15.8311	26989400	5.05202	51	2	False
2147	43.8542	9742990	4.30836	51	2	False
2148	135.934	3143210	5.4523	51	5	False
2149	111.295	3839090	5.09313	51	2	False
2151	893.632	478128	5.17061	51	2	False
2163	132.729	3219120	5.21233	51	2	False
2164	62.8457	6798720	5.71847	51	12	True
2171	1756.34	243273	6.51634	51	2	False
2178	29.0969	14684400	4.62927	52	2	False
2180	248.627	1718520	5.19429	52	4	False
2181	278.082	1536490	4.64741	52	2	False
2187	212.718	2008630	5.24499	52	2	False
2188	1117.84	382229	5.56216	52	2	False
2189	56.6609	7540840	5.94972	52	2	False
2193	145.066	2945350	5.32503	52	7	True
2194	33.4871	12759200	6.20589	52	2	False
2197	54.1461	7891070	5.4161	52	4	False
2198	71.5037	5975500	6.60136	52	5	True
2199	84.2272	5072830	7.12394	52	14	True
2201	100.863	4236150	6.7767	52	2	False
2202	403.014	1060190	6.78043	52	3	False
2204	397.891	1073840	7.56324	52	2	False
2205	94.4641	4523100	8.3784	52	12	True
2212	133.46	3201490	5.24499	53	2	False
2214	946.664	451344	5.66146	53	2	False
2222	393.456	1085940	5.17592	53	2	False
2230	1029.38	415077	4.43273	53	2	False
2231	353.863	1207450	4.49218	53	2	False
2235	141.99	3009160	4.90363	53	2	False
2238	365.759	1168180	5.42749	53	2	False
2240	87.5891	4878130	5.39099	53	5	True
2241	63.5443	6723980	5.30495	53	2	False
2242	109.96	3885710	5.97227	53	3	False
2243	148.912	2869280	6.15987	53	7	True
2244	855.267	499576	6.91239	53	2	False
2245	119.413	3578100	6.93954	53	7	True
2246	198.807	2149180	6.41349	53	2	False
2247	39.6599	10773400	6.28756	53	2	False
2249	71.3077	5991930	6.98655	58	2	False
2251	163.659	2610740	8.16623	53	3	False
2252	95.0253	4496390	8.59344	54	2	False
2254	196.896	2170040	5.27662	54	2	False
2255	79.6525	5364190	5.84054	54	12	True
2257	20.1329	21222500	4.85737	54	2	False
2261	130.786	3266940	5.68843	54	9	True
2263	153.177	2789380	4.51296	54	2	False
2266	11.8763	35976800	4.65932	54	3	False
2268	88.2694	4840530	5.37082	54	8	True
2270	109.206	3912510	5.01848	54	2	False
2271	62.1886	6870560	5.51234	54	7	True
2272	37.3175	11449600	5.84507	54	3	False
2276	89.2517	4787250	6.03761	54	5	True
2277	201.099	2124670	5.54948	54	2	False
2279	259.791	1644670	5.59055	54	2	False
2282	39.8935	10710300	5.54216	54	2	False
2285	282.138	1514400	6.65376	54	4	False
2286	304.248	1404350	6.21749	54	3	False
2287	107.101	3989410	6.4698	54	5	True
2288	416.665	1025450	6.65316	54	4	False
2293	48.9318	8731970	4.81648	55	2	False
2294	52.3621	8159930	5.01405	55	7	True
2298	1105.97	386331	5.45991	55	2	False
2304	166.965	2559040	4.65635	55	3	False
2307	41.1687	10378500	6.1868	55	4	False
2315	52.2654	8175020	6.66577	55	4	False
2316	168.326	2538350	7.33427	55	3	False
2317	359.343	1189030	7.94427	55	2	False
2318	464.649	919555	8.35594	55	2	False
2319	208.756	2046750	8.2387	55	4	False
2320	259.236	1648190	9.69852	55	78	True
2323	155.615	2745690	5.52596	56	8	True
2327	86.2787	4952220	4.75789	56	2	False
2329	791.447	539860	5.34152	56	2	False
2336	68.7131	6218180	4.52318	56	2	False
2344	52.2557	8176540	6.41783	56	3	False
2346	2179.94	196001	6.20305	56	2	False
2347	142.827	2991520	6.54136	56	11	True
2348	98.5649	4334920	7.34684	56	3	False
2349	111.383	3836060	7.56664	56	2	False
2350	85.2974	5009190	6.71737	49	5	True
2357	18.5594	23021800	6.15547	57	2	False
2358	10.824	39474400	5.64503	57	2	False
2359	33.5915	12719600	5.20206	57	2	False
2362	31.4245	13596700	5.55674	57	4	False
2363	58.3745	7319470	6.03776	57	9	True
2365	485.267	880487	5.11024	57	2	False
2371	73.1376	5842010	4.32089	57	2	False
2376	39.6841	10766800	5.22502	57	2	False
2377	128.326	3329570	5.54399	57	2	False
2380	165.956	2574600	6.33396	57	4	False
2381	24.1791	17671100	5.18558	57	3	False
2382	104.198	4100550	5.57557	57	4	False
2388	28.5142	14984500	5.5923	57	3	False
2389	56.23	7598620	6.30655	57	4	False
2390	80.4262	5312580	8.5322	57	2	False
2391	205.731	2076840	9.47314	45	10	True
2398	43.1706	9897250	4.94784	58	5	True
2401	11.965	35709900	5.2806	58	3	False
2406	80.8689	5283500	5.25678	58	5	True
2412	97.0382	4403120	5.30727	58	4	False
2413	87.4748	4884500	5.58997	58	3	False
2414	185.918	2298170	6.41962	58	4	False
2415	19.2867	22153600	5.78833	58	2	False
2417	60.6462	7045300	7.1659	58	4	False
2418	458.618	931648	5.94359	58	2	False
2419	58.2659	7333120	5.5103	58	13	True
2420	160.659	2659490	6.70125	58	2	False
2425	171.67	2488910	5.28615	59	2	False
2426	81.4097	5248400	5.36809	59	2	False
2430	247.893	1723610	5.19775	59	3	False
2432	68.2393	6261360	4.90247	59	3	False
2434	16.5929	25750200	5.13951	59	4	False
2437	92.0763	4640400	5.41087	61	2	False
2438	42.2421	10114800	5.10741	59	2	False
2442	99.8321	4279890	5.53781	59	11	True
2443	366.988	1164260	5.52549	59	2	False
2444	89.5321	4772260	5.20721	59	4	False
2447	39.5137	10813200	5.40598	59	3	False
2449	140.41	3043020	4.8278	59	4	False
2450	50.144	8520880	5.97446	59	8	True
2451	58.4992	7303870	6.31305	59	16	True
2452	181.97	2348030	6.74998	59	6	False
2453	194.49	2196880	6.90968	59	5	False
2454	34.6935	12315600	5.9941	59	7	True
2455	3745.23	114084	6.08439	59	2	False
2458	79.8613	5350160	6.15032	59	12	True
2464	372.503	1147030	4.94451	60	2	False
2465	507.95	841167	5.42129	60	2	False
2467	85.1096	5020240	4.86704	60	3	False
2469	127.702	3345830	5.00286	60	2	False
2471	75.8038	5636540	5.71869	60	7	True
2473	543.881	785596	5.54216	60	3	False
2474	341.808	1250030	5.22502	60	2	False
2476	53.26	8022360	5.4619	60	2	False
2477	100.859	4236330	4.48163	60	2	False
2478	56.639	7543760	5.01848	60	2	False
2479	468.795	911423	4.53331	60	2	False
2485	50.7264	8423050	5.01538	60	2	False
2486	102.34	4175020	4.80119	60	2	False
2487	9.37141	45593000	5.46785	60	2	False
2488	44.0069	9709170	6.13572	60	3	False
2489	66.9369	6383190	5.73041	60	5	True
2490	79.8037	5354020	5.73759	60	13	True
2491	62.5457	6831330	5.88851	60	10	True
2492	48.3836	8830900	6.36629	60	2	False
2493	102.142	4183120	6.8729	60	2	False
2494	289.896	1473880	6.77509	60	4	False
2495	170.027	2512960	6.10656	60	2	False
2496	25.8391	16535800	6.22617	60	3	False
2498	100.288	4260430	6.95531	60	2	False
2500	282.944	1510090	7.83716	60	2	False
2501	119.603	3572390	8.02733	60	4	False
2502	151.209	2825690	8.52171	60	5	False
2503	310.845	1374540	9.42863	60	2	False
2504	217.527	1964220	6.6837	53	5	False
2508	49.0104	8717960	5.55014	61	11	True
2509	57.4348	7439220	4.38131	61	2	False
2514	55.8396	7651750	5.30611	61	8	True
2516	100.845	4236910	5.23255	61	2	False
2517	79.0469	5405280	5.56306	61	4	False
2518	129.275	3305140	4.57763	62	2	False
2520	96.4419	4430340	5.24169	61	3	False
2521	75.1557	5685140	4.58881	61	3	False
2525	63.3156	6748270	5.02312	61	4	False
2528	130.353	3277790	6.94723	61	2	False
2530	107.793	3963810	6.75999	61	3	False
2532	67.894	6293200	6.89759	61	4	False
2533	97.3891	4387250	7.5537	61	2	False
2535	30.4095	14050600	5.10528	62	8	True
2537	168.976	2528590	4.87183	62	4	False
2540	48.3552	8836090	4.75628	62	5	True
2542	137.982	3096580	4.85737	66	2	False
2544	151.967	2811600	5.36261	62	4	False
2545	100.509	4251050	5.90921	62	4	False
2549	9.6938	44076700	4.35156	62	2	False
2551	66.6089	6414620	5.5446	62	3	False
2553	9.69327	44079100	6.25928	62	2	False
2554	62.1713	6872480	5.7692	62	5	True
2556	108.022	3955390	6.00497	62	4	False
2558	173.959	2456160	6.22184	62	2	False
2560	4849.54	88105.3	6.57556	62	2	False
2561	95.9537	4452880	7.34186	62	9	True
2565	111.446	3833880	4.52318	63	2	False
2573	169.619	2519000	5.57911	63	4	False
2575	39.9351	10699100	5.45591	63	2	False
2576	579.754	736987	4.96761	63	2	False
2578	42.7712	9989680	5.33023	63	2	False
2580	144.287	2961260	5.03995	63	2	False
2581	62.7854	6805250	4.78696	63	3	False
2582	126.069	3389180	5.25971	63	3	False
2586	227.538	1877800	5.08058	63	3	False
2587	33.2911	12834400	5.09313	63	2	False
2588	240.139	1779270	6.35394	63	8	False
2590	141.89	3011290	5.60099	63	10	True
2591	73.2358	5834180	5.62888	63	3	False
2594	65.9967	6474120	5.4862	63	11	True
2599	73.1965	5837310	5.93123	65	2	False
2600	805.137	530681	5.83736	63	2	False
2605	46.3071	9226890	6.74079	63	2	False
2607	117.979	3621570	7.00933	63	5	False
2608	76.0005	5621940	7.56348	63	2	False
2611	107.21	3985340	7.68281	63	4	False
2612	157.146	2718930	9.464	63	13	True
2613	141.492	3019750	5.85295	49	12	True
2614	89.7249	4762010	5.95094	59	2	False
2619	123.201	3468070	5.04298	64	3	False
2622	73.8913	5782430	5.43773	64	3	False
2627	84.8086	5038060	4.96924	64	4	False
2629	345.047	1238300	6.17175	64	4	False
2630	110.065	3881990	4.66079	64	2	False
2631	27.5946	15483800	4.71683	64	2	False
2633	61.7001	6924960	4.71683	64	2	False
2637	541.626	788867	6.07796	64	2	False
2638	50.8583	8401200	5.79548	64	4	False
2639	164.454	2598110	5.54765	64	2	False
2640	80.8768	5282980	5.44787	64	4	False
2641	78.9447	5412280	6.08118	64	2	False
2642	81.9105	5216310	6.20191	64	5	True
2644	62.7464	6809490	6.42849	64	3	False
2646	130.452	3275300	6.19607	64	3	False
2647	178.829	2389270	7.88433	64	2	False
2649	310.648	1375420	4.7778	65	2	False
2653	2290.51	186539	4.73345	65	2	False
2654	73.9042	5781410	4.69136	65	2	False
2655	78.097	5471020	5.53294	65	2	False
2662	55.6349	7679910	5.41644	65	6	True
2663	161.281	2649230	4.5078	65	2	False
2667	199.559	2141070	4.99654	65	4	False
2670	112.054	3813080	5.50665	65	6	True
2671	23.597	18107000	5.21148	65	3	False
2674	115.142	3710810	6.81726	65	29	True
2675	288.544	1480780	6.17289	65	3	False
2679	164.806	2592560	6.1868	65	2	False
2681	65.4809	6525120	6.09289	65	2	False
2682	106.849	3998830	6.60136	65	5	True
2683	142.324	3002100	6.62973	65	5	False
2685	79.9253	5345870	6.96009	65	7	True
2686	32.1873	13274500	6.66009	65	2	False
2687	82.9144	5153150	6.98588	65	13	True
2689	171.165	2496250	7.50332	65	5	False
2690	227.481	1878270	7.38962	65	2	False
2694	283.811	1505480	4.3455	66	2	False
2695	80.9006	5281430	5.66742	66	6	True
2697	40.0333	10672900	4.79733	66	2	False
2699	29.5994	14435100	5.13538	66	4	False
2702	40.6322	10515600	5.94605	66	14	True
2704	32.1305	13298000	4.82404	66	2	False
2706	76.0005	5621940	5.66763	66	5	True
2707	19.4965	21915300	5.046	66	2	False
2710	76.9448	5552950	6.01635	66	15	True
2714	36.0073	11866200	5.54583	66	2	False
2716	30.7617	13889700	6.14548	66	4	False
2719	161.227	2650110	6.06878	66	4	False
2720	536.822	795927	6.00671	66	3	False
2721	31.0259	13771400	6.61778	66	2	False
2722	92.5187	4618210	7.29877	66	2	False
2723	108.351	3943400	7.18643	66	5	True
2724	129.445	3300800	8.52794	66	2	False
2725	251.902	1696180	8.43358	66	2	False
2726	2327.13	183604	4.56307	67	2	False
2732	94.3196	4530030	5.34674	67	6	True
2734	101.74	4199620	5.62776	67	3	False
2737	82.7204	5165240	5.03995	67	2	False
2739	23.4793	18197800	6.34046	67	3	False
2745	79.2282	5392910	6.11193	67	13	True
2746	37.5507	11378500	5.4816	67	3	False
2747	50.8594	8401020	5.68402	67	6	True
2748	22.9326	18631500	5.41991	67	3	False
2751	197.76	2160550	6.204	67	4	False
2754	236.607	1805830	7.50984	67	6	False
2755	71.5045	5975440	6.46514	63	2	False
2758	103.81	4115900	5.38543	68	2	False
2759	81.1427	5265670	5.35268	68	2	False
2762	139.852	3055160	5.76839	68	8	True
2765	238.213	1793650	5.4816	68	2	False
2767	177.905	2401680	5.02158	68	2	False
2768	94.3203	4530000	5.16393	68	4	False
2777	541.627	788866	5.40035	68	3	False
2778	48.8913	8739190	5.0574	68	5	True
2780	100.011	4272230	5.6837	68	5	True
2781	132.699	3219840	5.43569	68	2	False
2782	99.765	4282770	6.52545	68	5	True
2784	37.6266	11355600	5.80259	68	3	False
2785	49.5926	8615610	5.85228	68	4	False
2786	90.2612	4733710	6.23662	68	2	False
2787	22.5015	18988500	5.94482	68	2	False
2788	96.7514	4416170	6.54572	68	2	False
2790	71.4737	5978010	7.51679	68	8	True
2794	162.273	2633040	8.19803	68	3	False
2795	22.359	19109600	5.05351	62	4	False
2802	78.6594	5431910	5.54786	69	9	True
2805	246.809	1731180	4.71683	69	2	False
2808	105.137	4063940	5.54948	69	2	False
2809	117.117	3648250	4.39297	69	2	False
2811	117.696	3630280	6.42667	69	15	True
2812	134.784	3170050	5.17856	69	2	False
2819	11.3628	37602600	5.06097	69	2	False
2820	24.5347	17414900	5.14635	69	2	False
2821	59.9478	7127370	5.76257	69	7	True
2824	115.189	3709290	6.3872	69	13	True
2825	52.797	8092710	6.32938	69	4	False
2826	300.935	1419810	5.73071	69	2	False
2827	459.906	929040	6.05843	69	2	False
2828	91.8409	4652290	5.72461	69	2	False
2829	128.028	3337330	6.18776	69	3	False
2833	372.261	1147770	7.59147	69	3	False
2834	22.5078	18983200	6.64841	69	6	True
2837	481.58	887228	5.75327	70	3	False
2841	70.813	6033790	5.87096	70	2	False
2843	1176.09	363297	4.93445	70	2	False
2844	21.9195	19492800	5.1608	70	3	False
2845	140.146	3048760	5.69511	70	2	False
2846	42.0366	10164200	4.62008	70	2	False
2848	72.0444	5930660	5.86743	70	12	True
2849	14.6805	29104700	4.73757	70	2	False
2852	71.6979	5959320	4.51808	70	2	False
2856	20.1229	21233000	4.9322	70	3	False
2861	226.056	1890110	5.59055	70	2	False
2863	128.398	3327700	6.57882	70	2	False
2866	122.029	3501390	6.57679	70	17	True
2867	94.285	4531700	6.31507	70	2	False
2869	80.3075	5320430	7.16336	70	4	False
2872	299.786	1425250	9.70746	70	9	False
2874	39.3698	10852800	4.49742	71	2	False
2875	24.5559	17399900	5.26093	71	4	False
2879	104.627	4083740	4.47097	71	3	False
2880	76.777	5565090	5.89533	71	6	True
2883	66.3205	6442510	4.74575	71	2	False
2884	100.7	4243000	5.61018	71	6	True
2886	207.553	2058610	5.2267	71	3	False
2887	15.7075	27201700	5.10172	71	2	False
2889	438.204	975051	5.73223	71	2	False
2890	911.408	468803	5.30959	71	2	False
2892	556.464	767832	4.66301	71	4	False
2897	529.075	807581	5.59055	71	2	False
2898	117.909	3623730	5.62156	71	6	True
2901	20.9431	20401500	4.49218	71	2	False
2906	22.8917	18664900	5.38971	71	2	False
2907	21.6659	19720900	6.19989	71	3	False
2908	222.858	1917230	6.85358	71	7	False
2909	235.875	1811430	6.49462	71	4	False
2912	133.362	3203830	5.93123	71	2	False
2913	63.0538	6776280	8.49089	71	13	True
2914	2525.32	169195	8.254	71	2	False
2916	27.0474	15797100	5.75772	72	2	False
2923	589.899	724312	4.81648	72	2	False
2928	29.8925	14293600	5.35563	72	3	False
2929	78.6768	5430710	4.63384	72	2	False
2931	83.8147	5097800	5.29911	72	4	False
2932	57.9141	7377660	5.13676	72	4	False
2933	48.8246	8751130	4.47097	72	2	False
2935	54.9264	7778970	5.54093	72	3	False
2936	480.724	888807	5.93743	72	2	False
2938	72.8408	5865820	5.23205	72	5	True
2940	84.3439	5065810	5.81478	72	3	False
2946	58.2186	7339080	6.25299	72	2	False
2948	54.6784	7814250	6.55554	72	6	True
2958	41.7327	10238300	5.34376	73	5	True
2959	114.123	3743960	5.59055	73	4	False
2962	366.129	1166990	5.6909	73	3	False
2971	164.527	2596960	5.64833	73	2	False
2972	98.5956	4333570	5.41505	75	2	False
2974	160.899	2655520	6.25599	73	3	False
2975	53.7448	7949990	6.10028	73	2	False
2979	293.412	1456210	5.46587	73	2	False
2980	71.5452	5972040	6.56025	73	8	True
2981	182.847	2336770	6.20558	73	3	False
2982	244.308	1748900	5.96788	73	2	False
2983	39.9433	10696900	6.10656	73	4	False
2984	121.388	3519890	6.09077	73	2	False
2985	64.9988	6573520	6.08474	73	6	True
2986	435.271	981621	6.78503	73	3	False
2987	111.32	3838210	6.60686	73	3	False
2988	84.363	5064670	7.36481	73	19	True
2996	127.414	3353410	5.08639	74	3	False
2997	121.878	3505740	5.12149	74	2	False
3001	36.2995	11770700	4.26979	74	2	False
3003	35.0195	12200900	4.93781	74	2	False
3008	108.638	3932960	5.45991	74	2	False
3009	80.9412	5278780	5.31191	74	3	False
3012	288.645	1480260	5.14908	74	2	False
3019	200.856	2127250	6.20872	74	2	False
3020	68.5389	6233990	5.75178	74	2	False
3022	3557.86	120092	5.61133	74	2	False
3023	363.965	1173930	6.20872	74	3	False
3024	100.798	4238880	5.91238	74	2	False
3025	148.182	2883410	6.75999	74	7	True
3028	86.7242	4926780	6.49674	74	3	False
3032	28.1126	15198500	5.47965	75	2	False
3033	16.9909	25147000	4.2477	75	3	False
3034	32.3111	13223700	4.98859	75	4	False
3038	269.689	1584310	4.70841	75	2	False
3039	141.321	3023390	5.95425	75	7	True
3040	119.513	3575090	4.67401	75	2	False
3044	216.381	1974620	4.62468	75	2	False
3046	27.7335	15406300	6.09077	75	3	False
3048	127.583	3348970	4.96106	75	3	False
3050	64.6848	6605420	5.82082	75	2	False
3052	70.8461	6030970	5.70608	75	2	False
3053	36.5097	11702900	4.8772	75	4	False
3055	219.314	1948210	5.97743	75	2	False
3057	38.1813	11190600	5.05799	76	2	False
3058	282.213	1514000	6.02952	75	3	False
3061	37.5264	11385900	5.9546	75	5	True
3063	80.8234	5286470	6.96354	75	8	True
3064	1521.31	280858	7.09638	75	2	False
3065	188.227	2269980	7.38555	75	2	False
3066	3603.11	118584	7.89904	75	2	False
3067	81.5214	5241210	7.75657	75	12	True
3068	212.165	2013860	8.52152	75	2	False
3071	26.5428	16097400	5.09313	76	2	False
3074	314.827	1357160	5.23255	76	2	False
3077	98.9627	4317490	4.9071	76	2	False
3078	31.3158	13643900	5.35711	76	3	False
3082	72.2922	5910330	4.98486	76	3	False
3084	150.572	2837650	4.8278	76	3	False
3087	706.221	605009	4.93107	76	2	False
3088	53.7078	7955460	6.01727	76	5	True
3089	114.185	3741920	5.40035	76	3	False
3090	14.8128	28844600	5.49516	76	2	False
3092	23.3499	18298600	5.75327	76	2	False
3094	100.551	4249300	6.2021	76	2	False
3096	172.495	2477000	6.60353	76	17	True
3098	80.5454	5304720	6.81467	76	25	True
3099	109.374	3906510	8.40285	76	2	False
3100	71.4194	5982560	8.88311	76	3	False
3105	303.705	1406860	5.49324	77	2	False
3106	57.5696	7421820	6.06171	77	2	False
3110	164.166	2602680	5.76949	77	4	False
3112	54.1105	7896260	4.59198	77	2	False
3118	41.1942	10372100	5.08155	77	2	False
3120	402.663	1061110	4.70841	77	2	False
3123	35.9985	11869100	4.87422	77	3	False
3124	602.239	709471	5.0262	77	4	False
3129	108.276	3946120	6.49558	77	17	True
3133	290.009	1473300	5.60617	77	3	False
3135	48.0162	8898470	5.75624	77	4	False
3136	293.988	1453360	6.02387	77	6	False
3137	92.7345	4607460	6.12416	77	3	False
3138	236.346	1807820	6.95412	77	6	False
3139	255.159	1674530	6.25028	77	2	False
3140	59.6596	7161810	6.26732	77	2	False
3142	47.4804	8998890	7.93776	77	2	False
3143	328.92	1299010	5.82498	73	2	False
3144	47.7507	8947940	5.23755	78	2	False
3145	98.4729	4338970	4.85737	78	2	False
3146	88.9518	4803400	5.04298	78	3	False
3147	18.1526	23537700	4.36952	78	2	False
3148	78.0302	5475710	5.39894	78	3	False
3149	34.3426	12441400	5.68242	78	2	False
3150	85.9018	4973940	6.46112	78	4	False
3153	77.5761	5507760	5.64071	78	5	True
3154	135.942	3143030	4.56633	78	3	False
3155	204.861	2085660	4.88254	78	2	False
3162	237.499	1799040	5.63623	78	7	False
3164	241.301	1770690	6.47024	78	2	False
3165	38.165	11195300	6.25539	78	9	True
3167	86.8115	4921820	8.06121	78	11	True
3168	110.908	3852500	6.97736	78	9	True
3171	11.2954	37827000	5.39398	79	2	False
3172	87.5798	4878640	4.84638	79	2	False
3173	113.059	3779170	5.25238	79	2	False
3181	64.1405	6661480	5.19689	79	4	False
3184	148.667	2874010	5.1545	79	2	False
3186	379.771	1125070	5.38543	79	2	False
3188	74.0249	5771990	5.30028	79	4	False
3190	355.934	1200420	5.61076	79	3	False
3191	109.052	3918060	5.96968	79	12	True
3192	138.33	3088770	5.47278	79	4	False
3194	221.845	1925990	5.21742	79	2	False
3195	97.762	4370520	5.90857	79	6	True
3196	158.184	2701100	6.13098	79	3	False
3197	19.3157	22120400	8.47246	79	2	False
3199	44.5679	9586960	5.40457	79	2	False
3202	126.688	3372620	6.73022	79	3	False
3203	57.7319	7400940	7.04542	79	2	False
3205	35.5686	12012600	6.99202	79	3	False
3206	106.815	4000110	7.17795	89	4	False
3207	1712.39	249518	8.34787	79	2	False
3210	868.546	491938	5.23755	80	2	False
3211	1642.34	260159	4.7659	80	3	False
3213	15.3455	27843400	4.80887	80	2	False
3225	89.1332	4793620	5.38155	80	5	True
3229	263.633	1620700	6.56966	80	2	False
3230	56.7134	7533850	5.63336	80	5	True
3234	230.821	1851090	6.25749	80	2	False
3238	176.643	2418840	7.06383	80	4	False
3239	277.074	1542080	7.18615	80	8	False
3240	47.418	9010720	7.50873	83	2	False
3241	143.852	2970220	9.04094	80	5	False
3242	113.433	3766740	5.4514	81	8	True
3245	85.8524	4976810	6.04761	81	11	True
3254	105.119	4064650	5.046	81	4	False
3259	55.7434	7664960	5.42129	81	4	False
3260	64.8523	6588370	5.22753	81	2	False
3263	759.968	562222	5.84823	81	2	False
3265	761.548	561056	5.69511	81	2	False
3267	614.876	694889	6.29969	81	2	False
3268	179.854	2375650	7.20652	81	3	False
3269	73.9046	5781380	6.79767	81	6	True
3270	1568.77	272360	6.6949	81	2	False
3271	79.6214	5366280	7.27211	81	2	False
3272	301.468	1417300	8.79149	81	6	False
3273	362.124	1179900	9.59438	81	3	False
3275	137.727	3102300	4.93107	82	2	False
3278	83.0132	5147020	5.1142	82	5	True
3280	172.059	2483280	5.33023	82	2	False
3286	72.7656	5871880	5.7413	82	2	False
3291	383.641	1113720	5.55069	82	3	False
3293	32.6976	13067300	5.2136	82	4	False
3294	45.7839	9332330	5.38566	82	9	True
3296	50.008	8544040	5.11589	82	2	False
3298	41.4553	10306800	5.53108	82	3	False
3299	3387.26	126141	4.65635	82	2	False
3300	87.4395	4886470	5.7483	82	3	False
3305	159.379	2680850	5.83207	82	7	False
3306	83.1978	5135600	6.04445	83	3	False
3308	76.0879	5615490	5.843	82	7	True
3309	114.271	3739120	5.78929	82	6	True
3313	87.2802	4895390	6.19887	82	5	True
3315	90.9363	4698570	7.06002	82	6	True
3316	95.0358	4495890	6.52404	82	14	True
3317	73.3821	5822550	8.24845	82	5	True
3321	460.004	928840	5.10741	83	2	False
3326	36.9799	11554100	5.15855	83	4	False
3331	107.087	3989940	5.69353	92	2	False
3334	17.3845	24577700	5.18558	83	3	False
3335	18.7209	22823200	4.60613	83	2	False
3336	33.6844	12684500	5.36678	83	5	True
3341	154.088	2772900	5.21488	83	2	False
3347	140.598	3038950	5.68879	83	3	False
3350	29.1659	14649600	5.81664	83	7	True
3351	141.617	3017080	6.48698	83	16	True
3352	311.593	1371250	6.10238	83	2	False
3354	139.833	3055580	6.71669	83	2	False
3355	598.609	713773	5.77193	83	3	False
3356	10.6891	39972600	6.38386	83	2	False
3357	84.7663	5040570	6.35169	84	2	False
3358	147.019	2906230	6.6327	83	2	False
3359	180.901	2361900	6.7639	83	5	False
3360	100.633	4245810	7.50203	83	2	False
3363	22.6918	18829300	4.81775	84	3	False
3364	88.8318	4809880	5.56683	84	5	True
3366	130.816	3266190	5.63336	84	3	False
3371	30.4536	14030200	5.21869	84	4	False
3373	70.0457	6099880	4.72932	85	2	False
3378	61.5685	6939760	4.99337	84	5	True
3382	41.9679	10180900	5.95257	84	6	True
3383	104.13	4103230	5.11869	84	4	False
3387	193.792	2204790	7.0364	84	6	False
3388	39.2081	10897500	7.06203	84	2	False
3395	133.729	3195050	5.9139	85	5	False
3396	40.5246	10543500	4.78435	85	3	False
3397	149.54	2857230	5.79691	85	6	False
3398	62.3774	6849770	5.71178	85	3	False
3406	61.683	6926880	5.1768	85	6	True
3409	103.069	4145500	6.03962	88	2	False
3410	204.183	2092590	4.40449	85	2	False
3411	41.603	10270200	6.11936	85	3	False
3412	120.733	3538980	5.76803	86	2	False
3415	131.624	3246140	6.26732	85	3	False
3416	120.891	3534340	6.94045	85	3	False
3417	19.2192	22231400	6.34595	85	3	False
3418	97.8159	4368110	7.92168	80	3	False
3420	17.2377	24787000	5.00914	86	2	False
3425	332.849	1283680	4.57763	86	2	False
3429	25.7118	16617700	5.03843	86	4	False
3430	132.815	3217040	5.62156	86	4	False
3432	44.8865	9518920	4.68272	86	2	False
3434	64.4727	6627150	5.72868	86	6	True
3435	382.498	1117050	5.18907	86	2	False
3436	81.225	5260330	4.78957	86	3	False
3443	94.4401	4524250	4.66079	86	2	False
3444	169.638	2518720	4.4493	86	2	False
3447	139.141	3070780	4.67692	86	3	False
3448	66.0621	6467710	5.17327	86	2	False
3449	326.181	1309920	6.17126	86	2	False
3451	42.9655	9944510	5.97957	86	5	True
3455	107.552	3972680	6.41272	86	3	False
3456	978.276	436759	7.24114	86	3	False
3457	70.513	6059460	7.16372	86	4	False
3458	569.882	749752	7.60696	86	3	False
3462	123.915	3448100	8.9724	88	2	False
3468	159.84	2673110	5.35711	87	2	False
3469	19287.8	22152.4	5.18646	87	2	False
3471	89.8918	4753170	6.14648	87	3	False
3472	61.5849	6937910	5.83833	87	14	True
3474	11118.8	38427.7	5.28139	87	2	False
3480	38.1686	11194300	5.79501	87	3	False
3482	29.2175	14623800	5.57645	87	4	False
3484	25.7838	16571300	5.26941	87	3	False
3486	93.9915	4545840	4.77121	87	3	False
3487	47.5889	8978370	4.68848	87	3	False
3496	26.3639	16206700	6.5786	87	3	False
3497	840.618	508282	6.96155	87	2	False
3498	287.693	1485160	7.74699	87	3	False
3500	198.352	2154100	7.72219	87	2	False
3504	110.1	3880740	5.81943	88	3	False
3506	99.6425	4288030	5.22502	88	2	False
3511	14.1443	30208000	4.66962	88	2	False
3519	121.614	3513350	5.76656	88	6	True
3521	63.7025	6707290	4.60457	88	3	False
3523	128.138	3334460	4.78566	88	2	False
3526	24.0991	17729700	5.27582	88	3	False
3529	202.685	2108050	5.3768	88	2	False
3531	85.2806	5010170	6.30826	88	8	True
3534	244.549	1747180	5.91996	88	3	False
3535	114.941	3717300	6.96288	88	12	True
3536	31.9711	13364300	6.4825	88	4	False
3538	124.412	3434320	8.22793	88	5	False
3539	293.874	1453930	7.96002	88	8	False
3542	44.8397	9528860	4.18787	89	2	False
3545	175.878	2429360	5.76215	89	5	False
3550	41.6881	10249200	5.32568	89	2	False
3552	222.476	1920530	5.3325	89	4	False
3555	81.2097	5261320	4.80759	89	3	False
3560	125.077	3416070	5.51862	89	3	False
3565	146.131	2923880	5.37028	89	2	False
3567	49.2325	8678630	4.50262	89	2	False
3568	38.5628	11079900	5.05899	89	6	True
3570	752.341	567921	5.56575	89	2	False
3573	90.4284	4724960	6.76595	91	2	False
3576	97.951	4362090	6.78806	89	5	True
3579	27.8752	15328000	5.49709	89	3	False
3580	195.252	2188310	5.72461	89	2	False
3583	19.6961	21693100	6.0044	89	6	True
3584	102.435	4171150	6.09395	95	2	False
3585	66.636	6412010	7.25536	89	5	True
3589	203.177	2102950	5.0081	90	3	False
3592	91.2106	4684440	4.66079	90	2	False
3594	310.007	1378260	5.09791	90	3	False
3600	286.052	1493680	6.25434	90	4	False
3602	1032.05	414002	5.54216	90	2	False
3603	18.3561	23276700	6.55343	90	4	False
3606	550.745	775806	5.01538	90	2	False
3607	75.5052	5658820	5.97624	90	2	False
3609	255.549	1671970	5.67388	90	3	False
3611	71.9105	5941700	6.01361	90	2	False
3612	18.5658	23013900	5.67923	90	2	False
3615	67.2404	6354380	6.78309	90	2	False
3616	135.407	3155460	5.49439	90	10	True
3617	201.31	2122450	6.81496	90	3	False
3618	109.423	3904760	8.01502	90	2	False
3620	108.64	3932900	9.4759	90	16	True
3621	84.9736	5028280	9.55722	96	2	False
3622	120.456	3547120	5.69406	85	3	False
3623	562.666	759368	8.90768	86	2	False
3624	94.769	4508550	5.72155	91	4	False
3625	1188.91	359381	5.49324	91	2	False
3626	691.933	617503	5.13722	91	3	False
3629	443.104	964267	5.24003	91	2	False
3631	25.2861	16897500	5.15071	91	5	True
3632	101.966	4190340	4.62698	91	4	False
3633	41.8591	10207400	6.41987	91	3	False
3635	18.2452	23418300	5.22249	91	2	False
3636	1099.55	388588	4.6108	91	2	False
3637	68.0677	6277140	4.87899	91	2	False
3643	50.8166	8408090	5.67762	91	2	False
3644	106.675	4005360	5.72461	91	6	True
3646	45.2637	9439580	5.89059	91	4	False
3649	62.0807	6882500	4.97087	91	2	False
3651	88.9648	4802690	5.15721	91	4	False
3653	435.471	981168	6.59304	91	4	False
3655	64.7213	6601700	6.45845	91	14	True
3656	79.921	5346160	6.1657	91	3	False
3657	68.0136	6282140	7.23134	91	7	True
3658	59.0904	7230800	7.68805	91	3	False
3659	191.727	2228540	7.53854	91	8	False
3660	125.967	3391930	9.22603	91	4	False
3662	506.479	843610	5.44989	92	2	False
3663	134.636	3173520	4.73757	92	2	False
3665	384.835	1110270	4.92087	92	3	False
3668	32.9075	12984000	5.08155	92	2	False
3672	190.86	2238650	5.51402	92	9	True
3673	86.7263	4926660	5.43773	92	2	False
3678	69.6326	6136070	4.63384	92	2	False
3680	97.7294	4371970	4.93107	92	2	False
3681	96.3307	4435460	4.67837	94	2	False
3689	91.0593	4692220	5.34465	92	5	True
3692	555.271	769481	4.55325	92	2	False
3693	117.503	3636250	6.11385	92	2	False
3696	88.3903	4833910	6.06498	92	2	False
3698	164.956	2590220	5.4472	92	3	False
3700	907.226	470964	5.69826	92	2	False
3701	90.1401	4740070	5.71075	92	2	False
3702	46.5976	9169360	5.99976	92	5	True
3703	26.7815	15954000	6.29104	92	2	False
3704	132.413	3226810	6.05183	92	2	False
3705	31.5583	13539100	5.046	93	2	False
3706	82.7533	5163190	4.93276	93	4	False
3709	98.1321	4354040	4.99337	93	2	False
3712	67.8867	6293880	5.35379	93	4	False
3714	479.356	891343	5.3768	93	2	False
3716	33.7002	12678600	4.97411	93	2	False
3717	331.79	1287770	5.8259	93	3	False
3722	54.8211	7793910	5.42129	93	5	True
3726	52.1185	8198060	5.42954	93	2	False
3731	160.626	2660030	6.52187	93	12	True
3733	137.309	3111750	6.11488	93	10	True
3734	572.915	745784	7.01277	93	3	False
3735	88.0737	4851290	6.68029	93	2	False
3736	154.535	2764890	8.68631	93	7	True
3737	123.139	3469820	7.50409	79	10	True
3738	3153.11	135508	6.17517	89	2	False
3739	83.4704	5118830	5.35931	94	4	False
3745	80.8337	5285800	5.28377	94	6	True
3747	105.853	4036450	5.5981	94	9	True
3752	97.2643	4392890	5.83508	94	9	True
3753	1639.22	260655	5.33023	94	2	False
3759	132.923	3214420	6.04185	94	2	False
3762	17.8677	23913000	5.16527	94	2	False
3763	174.657	2446340	6.28931	94	2	False
3766	14.5773	29310700	6.23478	94	3	False
3767	104.98	4070030	7.25952	94	7	True
3769	201.027	2125440	6.7688	94	7	False
3770	28.611	14933800	6.48917	94	3	False
3771	216.899	1969910	6.56835	94	2	False
3772	76.9238	5554470	4.96106	90	2	False
3773	93.7931	4555460	5.43248	83	7	True
3776	24.8427	17199000	4.51296	95	3	False
3777	557.118	766931	5.53232	95	3	False
3779	77.4837	5514330	5.63144	95	7	True
3783	398.807	1071370	4.40449	95	3	False
3785	65.8775	6485840	4.72517	95	3	False
3787	53.9509	7919620	5.42129	95	5	True
3788	29.3209	14572200	5.21318	95	6	True
3789	359.725	1187770	4.85006	95	4	False
3791	244.364	1748500	5.10172	95	2	False
3792	306.892	1392250	5.24746	95	2	False
3793	84.2105	5073840	4.85555	95	4	False
3799	23.7587	17983800	5.05501	95	3	False
3802	77.9961	5478100	5.52487	95	3	False
3803	125.149	3414110	7.19492	95	12	True
3806	19.3016	22136500	6.07437	95	3	False
3807	147.332	2900060	5.29088	95	2	False
3808	107.926	3958920	5.5136	95	3	False
3809	82.3246	5190080	5.62212	95	3	False
3812	89.3591	4781500	5.33476	95	3	False
3814	159.608	2676990	5.48937	95	2	False
3816	25.0292	17070900	5.88496	95	3	False
3819	61.5675	6939870	7.66824	95	3	False
3823	1268.63	336796	5.36591	96	2	False
3824	430.526	992440	4.72517	96	2	False
3826	162.426	2630560	4.83528	96	2	False
3829	89.6038	4768440	5.13077	96	6	True
3832	107.527	3973620	4.79475	96	3	False
3834	233.338	1831120	5.57349	96	6	False
3835	204.041	2094040	7.331	96	9	False
3837	112.536	3796750	6.25321	96	8	True
3839	18.1009	23604900	5.84145	96	3	False
3840	71.9258	5940440	5.41297	96	4	False
3843	637.595	670128	5.64503	96	2	False
3844	32.383	13194300	5.58669	96	5	True
3846	132.995	3212680	6.69374	96	2	False
3848	104.889	4073560	6.47603	96	2	False
3849	217.617	1963410	5.96548	96	2	False
3851	134.533	3175950	7.34613	98	2	False
3853	405.986	1052430	5.18907	92	2	False
3855	225.865	1891710	4.99337	97	2	False
3857	85.966	4970230	5.85933	97	8	True
3859	651.762	655562	4.93781	97	2	False
3860	301.34	1417900	5.34674	97	3	False
3864	74.9964	5697210	5.67119	97	2	False
3865	4363.28	97924.3	4.8278	97	2	False
3866	117.638	3632090	6.16832	97	9	True
3867	41.3881	10323500	5.16438	97	3	False
3871	116.308	3673610	4.90015	97	2	False
3873	44.1698	9673380	4.70417	97	2	False
3880	108.89	3923880	4.72932	97	2	False
3882	36.7563	11624400	5.02774	97	2	False
3883	63.8528	6691490	6.27925	97	4	False
3888	59.3522	7198900	5.41087	97	2	False
3891	53.8644	7932340	5.43569	97	2	False
3894	130.216	3281250	7.57819	97	26	True
3895	65.3273	6540460	6.43168	97	9	True
3897	84.341	5065990	6.71043	97	2	False
3898	163.475	2613680	7.14892	97	4	False
3899	230.463	1853970	7.02061	89	6	False
3900	135.742	3147660	5.29995	98	7	True
3902	67.931	6289770	6.0913	98	4	False
3904	11.3617	37606300	4.26979	98	2	False
3909	89.6738	4764720	4.83154	98	2	False
3910	52.6282	8118670	4.79733	98	2	False
3913	37.2935	11457000	5.31652	98	2	False
3914	2269.35	188279	4.8278	98	2	False
3915	79.9173	5346410	5.07669	98	3	False
3917	116.995	3652060	5.08736	98	2	False
3920	273.527	1562080	5.13951	98	4	False
3921	65.3661	6536580	4.59672	99	2	False
3923	63.9321	6683200	5.87518	98	5	True
3925	96.3996	4432290	5.66715	98	4	False
3926	41.74	10236500	6.74703	98	7	True
3928	45.8364	9321640	7.09327	98	3	False
3930	62.7818	6805650	6.83047	98	5	True
3931	136.866	3121810	9.51533	90	6	False
3932	79.4104	5380540	5.41818	99	8	True
3937	122.002	3502150	5.13354	99	3	False
3938	127.046	3363120	4.47632	99	2	False
3940	49.5563	8621920	5.87096	99	5	True
3941	44.7592	9545990	5.12243	99	3	False
3952	101.327	4216740	5.16794	99	2	False
3953	165.724	2578200	5.62663	99	2	False
3957	50.486	8463160	6.27969	99	2	False
3960	177.793	2403190	5.08446	99	9	True
3962	14.0598	30389500	4.99337	99	2	False
3964	373.852	1142890	5.93123	99	2	False
3966	136.478	3130700	6.46222	99	4	False
3967	148.229	2882510	6.86217	99	2	False
3969	198.052	2157370	9.00901	99	5	False
3970	28.2243	15138400	5.08736	100	2	False
3977	27.4475	15566800	4.4427	100	5	True
3982	61.4528	6952830	5.14088	100	2	False
3983	63.3363	6746070	6.05879	100	6	True
3985	70.213	6085350	5.41714	100	3	False
3992	13.0873	32647800	4.68272	100	2	False
3994	122.353	3492110	4.94117	103	2	False
3996	47.7372	8950470	5.38328	100	6	True
3998	45.3937	9412560	5.12243	100	6	True
3999	21.5609	19816900	6.09993	100	3	False
4002	105.8	4038490	6.16474	100	11	True
4003	151.186	2826130	8.9865	100	5	False
4004	177.101	2412580	7.48507	96	2	False
4006	69.0742	6185670	5.45791	101	3	False
4007	20.5984	20742900	5.04298	101	2	False
4010	119.201	3584460	5.01848	101	7	True
4011	318.865	1339970	5.4718	101	2	False
4019	258.021	1655950	4.77385	101	2	False
4020	250.985	1702370	5.07278	101	5	False
4022	58.4206	7313700	7.11864	104	2	False
4023	1050.57	406703	5.48355	101	2	False
4026	33.9787	12574600	4.74371	101	4	False
4027	155.419	2749150	5.29559	101	6	False
4031	668.329	639312	5.07278	101	2	False
4033	117.901	3623990	6.96199	103	2	False
4034	66.1678	6457380	6.02228	101	5	True
4036	64.1431	6661220	6.13437	101	2	False
4042	129.723	3293730	6.25479	101	6	True
4046	140.655	3037710	6.86706	101	4	False
4048	242.404	1762640	8.80775	101	5	False
4049	1279.96	333816	4.46019	102	2	False
4053	55.7147	7668910	4.5078	102	2	False
4054	21.2596	20097800	5.11589	102	2	False
4056	102.978	4149160	5.81803	102	6	True
4067	99.0298	4314570	5.21691	102	5	True
4068	89.3679	4781030	5.03387	102	2	False
4072	455.147	938753	6.65948	102	3	False
4074	92.666	4610870	5.56216	102	2	False
4075	76.5459	5581890	6.56835	102	4	False
4076	69.04	6188740	6.62651	102	3	False
4077	97.8393	4367070	6.12313	102	2	False
4079	575.712	742160	6.87903	102	3	False
4081	210.901	2025930	7.34734	102	2	False
4082	317.015	1347790	7.28665	102	3	False
4083	97.9783	4360870	5.25238	103	4	False
4084	32.6764	13075800	4.24993	103	2	False
4087	80.5938	5301540	4.89314	103	2	False
4090	76.4587	5588260	5.91154	103	3	False
4091	11.2812	37874500	5.08155	103	2	False
4092	70.6669	6046260	5.90036	103	7	True
4093	86.0362	4966170	4.74819	103	5	True
4107	267.427	1597710	5.49901	103	2	False
4112	164.605	2595730	5.23255	103	2	False
4114	16.8209	25401200	4.84269	103	2	False
4115	86181	4957.83	4.49218	103	2	False
4118	214.843	1988750	4.51808	103	2	False
4119	1033.5	413420	5.64668	103	2	False
4121	147.142	2903800	5.84326	103	3	False
4122	539.404	792116	6.23233	103	6	False
4125	55.1499	7747450	6.37512	103	3	False
4126	52.9328	8071940	5.18646	103	2	False
4127	121.131	3527350	6.08118	103	2	False
4128	207.067	2063450	5.31075	103	4	False
4130	34.035	12553900	6.18661	103	5	True
4131	104.017	4107700	6.8775	103	4	False
4134	130.585	3271970	5.14772	104	4	False
4137	19.5604	21843600	4.49568	104	3	False
4142	56.0089	7628620	4.7471	104	3	False
4146	232.73	1835910	6.02839	104	2	False
4147	46.3455	9219240	5.40668	104	2	False
4148	102.96	4149870	6.46348	104	7	True
4151	24.2057	17651700	4.66301	104	4	False
4154	197.132	2167440	4.59198	104	2	False
4159	41.2239	10364600	6.26998	104	2	False
4162	59.1055	7228960	6.08252	104	8	True
4163	289.199	1477430	5.68029	104	3	False
4165	269.243	1586930	5.57823	104	2	False
4166	143.598	2975470	6.28145	104	2	False
4167	212.35	2012100	6.63966	104	3	False
4168	86181	4957.83	5.86566	104	2	False
4169	866.672	493002	7.24337	104	2	False
4170	71.5715	5969840	4.7659	105	2	False
4179	40.7849	10476200	4.65189	105	2	False
4185	91.7652	4656130	5.13814	105	4	False
4186	162.858	2623590	5.72919	105	2	False
4189	82.4748	5180620	6.10028	107	2	False
4194	166.641	2564020	5.44686	105	4	False
4196	110.186	3877720	6.52157	105	9	True
4197	91.8996	4649320	5.79904	105	4	False
4198	475.627	898331	6.30227	105	2	False
4201	70.15	6090810	5.59578	105	2	False
4203	25.8598	16522600	5.77484	105	3	False
4205	142.738	2993400	6.20967	105	2	False
4207	88.9161	4805320	6.53693	105	2	False
4208	163.607	2611570	6.8461	105	4	False
4210	152.18	2807670	6.83963	105	7	True
4211	53.5068	7985350	5.06492	100	3	False
4212	159.063	2686180	6.41885	101	2	False
4219	113.363	3769030	5.03995	106	2	False
4224	51.4575	8303370	5.95622	106	3	False
4225	53.9421	7920910	5.90389	106	6	True
4233	77.2444	5531410	5.72155	106	2	False
4234	213.141	2004640	5.68879	106	3	False
4235	144.057	2965990	6.17906	106	2	False
4237	208.767	2046640	5.78402	106	2	False
4241	402.939	1060380	6.7868	106	2	False
4242	38.2987	11156300	6.53319	106	4	False
4243	67.6802	6313090	6.05605	106	12	True
4245	59.2937	7206010	6.99001	106	2	False
4246	134.304	3181360	6.81547	106	8	True
4247	600.883	711071	7.30588	106	4	False
4248	145.024	2946210	7.58652	106	11	True
4249	55.1043	7753860	8.66578	106	3	False
4250	728.956	586141	6.61359	101	3	False
4253	519.998	821677	5.26699	107	2	False
4254	31.675	13489200	4.52826	107	2	False
4259	105.866	4035970	5.58997	107	3	False
4260	239.06	1787290	6.13267	107	6	False
4266	128.926	3314090	4.92258	107	4	False
4269	119.216	3584000	6.53421	107	5	False
4272	192.639	2217990	5.01693	107	4	False
4273	1734.86	246285	5.1599	107	2	False
4274	191.543	2230680	5.62494	107	2	False
4275	84.359	5064910	5.13538	107	2	False
4277	259.654	1645540	5.48744	107	2	False
4278	113.841	3753210	6.24877	107	3	False
4279	130.039	3285720	6.08396	107	5	False
4280	110.271	3874720	6.08652	107	3	False
4281	131.007	3261440	5.42336	107	4	False
4283	101.989	4189390	5.93963	107	9	True
4284	257.945	1656440	6.35251	107	2	False
4285	78.456	5445990	5.73071	107	2	False
4287	251.282	1700360	6.14915	107	3	False
4288	39.9066	10706800	5.34107	107	5	True
4291	2287.03	186824	5.70296	107	2	False
4293	107.525	3973670	5.99918	107	4	False
4295	58.9491	7248130	6.04741	107	6	True
4296	1502.24	284423	6.9761	107	2	False
4299	129.466	3300260	6.37512	107	3	False
4300	222.625	1919240	7.35111	107	4	False
4301	253.121	1688010	6.97959	107	2	False
4302	103.787	4116790	7.18574	107	7	True
4303	164.588	2596000	7.18686	107	3	False
4304	298.699	1430440	5.26699	108	2	False
4307	63.2431	6756000	5.33927	108	2	False
4309	76.3149	5598790	4.6108	108	2	False
4311	110.913	3852290	5.20206	108	2	False
4313	119.602	3572440	5.78689	108	4	False
4316	68.3209	6253880	4.79733	108	2	False
4320	19.7376	21647600	4.76324	108	6	True
4322	20.5051	20837300	5.47769	108	2	False
4324	70.3922	6069860	5.19948	108	3	False
4328	320.9	1331480	5.47508	108	3	False
4329	101.397	4213860	5.55191	108	3	False
4330	77.4398	5517460	5.66146	108	10	True
4334	139.947	3053080	6.3377	108	2	False
4335	43.7359	9769330	6.45966	108	4	False
4337	141.839	3012360	5.80581	108	7	True
4338	112.75	3789550	7.48979	108	3	False
4345	106.958	3994750	4.74981	109	2	False
4346	125.734	3398220	5.57645	109	4	False
4350	123.491	3459930	5.59578	109	4	False
4354	18.2456	23417800	5.69826	109	3	False
4357	65.7374	6499660	4.66411	109	8	True
4358	41.0482	10409000	4.59672	109	2	False
4359	72.9469	5857280	5.72461	109	2	False
4360	531.266	804250	6.59411	109	6	False
4364	44.9271	9510320	6.69548	109	2	False
4365	116.421	3670040	5.91618	109	2	False
4368	77.963	5480430	5.94175	109	4	False
4369	277.355	1540520	6.75782	109	3	False
4370	84.8054	5038250	6.34211	109	3	False
4374	65.8841	6485180	6.88958	109	3	False
4375	109.968	3885420	6.4161	109	5	True
4376	364.567	1171990	6.97303	109	2	False
4378	222.626	1919230	6.12108	105	2	False
4384	444.149	961998	6.01131	110	3	False
4387	65.6758	6505750	4.72101	110	2	False
4388	65.0395	6569410	5.25971	110	2	False
4389	67.0959	6368060	5.47612	110	5	True
4396	430.604	992259	4.30836	110	2	False
4399	180.962	2361100	5.26166	110	5	False
4400	68.0772	6276270	4.48163	110	2	False
4403	66.3148	6443070	6.35087	115	2	False
4407	425.432	1004320	5.9485	110	2	False
4408	99.6592	4287320	5.97147	110	4	False
4409	56.8138	7520540	5.74231	110	3	False
4413	731.984	583716	6.67202	110	2	False
4415	2818.45	151598	6.9562	110	2	False
4418	693.556	616058	6.41579	110	3	False
4425	40.5432	10538700	4.76324	111	3	False
4427	31.2728	13662700	5.71693	111	4	False
4432	1021.65	418215	5.4718	111	2	False
4436	74.9996	5696980	5.61873	111	3	False
4443	80.8272	5286220	5.24287	111	7	True
4444	71.8307	5948300	5.09457	111	4	False
4445	101.03	4229130	4.95448	111	2	False
4446	149.037	2866880	4.69992	111	3	False
4447	95.6074	4469010	4.98379	111	4	False
4449	116.141	3678900	5.5042	111	7	True
4450	51.3477	8321130	5.48818	111	13	True
4452	23.5009	18181000	5.40878	111	2	False
4454	27.9602	15281400	5.92624	111	2	False
4455	65.046	6568750	5.26699	111	2	False
4456	30.746	13896800	6.03739	111	2	False
4457	126.751	3370940	6.30456	111	3	False
4459	54.5516	7832410	5.49901	111	2	False
4463	167.868	2545280	6.2139	111	4	False
4465	1163.6	367197	6.40655	111	2	False
4466	122.869	3477460	6.04223	111	3	False
4467	89.4579	4776220	6.40403	111	8	True
4468	51.0764	8365330	7.17487	111	5	True
4470	54.1321	7893110	6.4825	111	6	True
4471	245.442	1740820	6.74098	111	3	False
4472	202.127	2113870	7.76055	111	7	False
4474	200.873	2127070	5.80353	112	6	False
4476	92.5445	4616920	5.69669	112	2	False
4481	271.217	1575380	5.76068	112	2	False
4487	255.536	1672060	5.20635	112	3	False
4488	276.432	1545660	5.30262	112	2	False
4494	51.5018	8296230	5.38543	112	2	False
4496	53.149	8039110	5.16794	112	2	False
4497	192.648	2217890	4.47097	112	2	False
4498	397.347	1075310	5.89705	112	2	False
4504	35.6455	11986700	5.74431	112	2	False
4505	83.0561	5144360	5.50283	112	2	False
4506	54.054	7904520	5.80259	112	2	False
4507	68.6872	6220530	5.42129	112	2	False
4510	129.315	3304100	5.4619	112	3	False
4511	33.4916	12757500	6.05952	112	2	False
4512	517.809	825150	6.75071	112	2	False
4514	187.44	2279510	6.00517	112	3	False
4515	52.6539	8114700	6.38148	112	3	False
4516	62.8178	6801750	5.97227	112	3	False
4517	134.483	3177130	7.34037	112	2	False
4518	2109.04	202590	7.72592	112	2	False
4519	282.477	1512590	7.54209	112	2	False
4520	163.417	2614610	4.77385	113	3	False
4522	165.517	2581430	5.46322	113	3	False
4524	147.487	2897010	5.66796	113	2	False
4530	210.56	2029210	4.61699	113	3	False
4531	46.4919	9190220	5.046	113	2	False
4535	48.5391	8802610	5.17114	113	5	True
4536	198.954	2147590	4.7619	113	2	False
4540	102.147	4182900	4.9627	113	4	False
4543	150.292	2842940	6.45044	113	9	True
4544	134.264	3182310	6.59865	113	8	True
4545	86.3305	4949240	6.29422	117	3	False
4546	34.9612	12221300	5.91996	113	3	False
4547	118.046	3619530	5.84043	113	8	True
4550	44.9576	9503870	5.98454	113	4	False
4556	128.74	3318860	7.04433	113	3	False
4558	13.7646	31041200	7.32196	113	2	False
4559	62.0097	6890390	5.7413	114	2	False
4560	117.407	3639220	4.48163	114	2	False
4561	43.3882	9847620	4.65635	114	2	False
4562	93.9609	4547320	6.10133	114	4	False
4564	42.9307	9952570	5.28662	114	5	True
4567	594.921	718197	5.46389	114	2	False
4568	60.6739	7042090	4.6108	114	2	False
4569	35.3535	12085700	4.81775	114	3	False
4570	439.725	971677	4.68272	114	2	False
4571	42.6307	10022600	4.95227	114	3	False
4573	19.3674	22061300	5.06689	114	2	False
4577	915.177	466872	4.44381	114	2	False
[truncated: 24,604 more rows]
