# Supplementary material for: Liquid foam improves potency and safety of gene therapy vectors
Source: Nat Commun. 2024 May 28;15:4523. doi: 10.1038/s41467-024-48753-9 (PMC11133309; doi:10.1038/s41467-024-48753-9)
Supplement: Supplementary file 4 — Source data [file 41467_2024_48753_MOESM4_ESM.zip › Supplementary Figure 1_ParticleData2.ods]

## Sheet: Sheet1
Particle ID	Size/nm	Diffusion coefficient/nm^2 s^-1	Ln(Adjusted intensity)/AU	Start frame	Tracklength	Included in distribution?
1	146.593	2967890	5.43481	0	7	True
3	72.2228	6024020	5.35489	0	4	False
4	57.816	7525100	5.41505	0	2	False
5	43.3022	10047300	5.53386	0	4	False
6	164.085	2651500	4.66079	0	4	False
10	35.3447	12309400	4.92087	0	2	False
11	69.8952	6224620	5.26093	0	4	False
12	56.679	7676060	5.68402	0	2	False
13	51.8994	8382970	4.65635	0	2	False
16	47.9839	9067030	4.8278	0	3	False
19	41.9416	10373300	4.83279	0	3	False
24	453.526	959308	5.96848	0	4	False
26	80.4799	5405960	5.46009	0	11	True
27	372.888	1166760	6.60072	0	2	False
29	141.136	3082630	5.87096	0	6	False
32	227.752	1910280	5.47965	0	2	False
33	94.2656	4615380	6.38623	0	2	False
34	41.7161	10429300	5.55855	0	2	False
35	292.326	1488310	5.67522	0	4	False
36	2399.24	181337	6.3967	0	3	False
37	289.87	1500920	6.29969	0	2	False
39	81.485	5339280	6.25209	0	4	False
40	83.8877	5186350	6.50566	0	3	False
41	87.2483	4986590	6.0555	0	3	False
42	98.0345	4437940	6.63516	0	2	False
43	15.9691	27244500	6.00285	0	3	False
46	147.115	2957360	6.42191	0	3	False
50	97.4568	4464250	6.63314	0	22	True
51	6.46732	67272300	6.38465	0	2	False
52	124.074	3506540	6.15779	0	3	False
56	132.161	3291980	8.78127	0	2	False
61	68.091	6389560	5.2136	1	4	False
64	59.9843	7253080	5.79406	1	3	False
66	80.8298	5382560	6.12073	1	3	False
69	367.152	1184990	5.78929	1	3	False
75	76.2807	5703560	5.83781	1	3	False
79	128.571	3383890	5.49901	1	2	False
80	565.83	768909	5.17327	1	2	False
81	194.321	2238930	6.14174	1	14	True
87	36.0002	12085200	6.41015	1	3	False
90	1154.37	376889	5.70764	1	2	False
91	93.6192	4647240	6.73608	1	4	False
92	36.7617	11834900	6.51148	1	2	False
93	96.8779	4490930	6.89403	1	2	False
95	180.984	2403920	7.99309	1	6	False
105	6936.16	62725.1	6.08971	2	2	False
106	186.94	2327330	4.82027	2	5	False
107	91.1957	4770740	5.85295	2	4	False
109	19.0443	22845300	5.46983	2	2	False
114	156.33	2783030	4.55817	2	2	False
120	45.6833	9523640	5.12874	2	5	True
121	87.6446	4964040	6.75673	2	2	False
122	189.387	2297260	5.59752	2	2	False
126	38.2198	11383400	6.05183	2	2	False
128	574.698	757044	5.86831	2	2	False
129	138.916	3131900	6.22349	2	9	True
130	407.126	1068640	6.57097	2	2	False
131	566.055	768603	5.68402	2	2	False
132	268.559	1620020	6.56505	2	2	False
134	221.058	1968130	5.13538	2	2	False
135	101.1	4303400	5.86033	2	5	True
138	246.443	1765400	6.398	2	2	False
139	301.035	1445250	5.35887	2	5	False
140	145.652	2987060	7.04379	2	5	False
143	200.671	2168080	8.9441	2	3	False
144	100.481	4329880	9.56141	2	2	False
145	58.7266	7408420	4.58881	3	3	False
156	65.3366	6658920	5.55674	3	3	False
157	37.8217	11503200	5.096	3	2	False
163	111.588	3898920	6.78828	3	10	True
164	26.2638	16565400	6.00934	3	7	True
165	60.0371	7246710	6.62588	3	2	False
166	122.358	3555720	6.62981	3	3	False
167	76.0204	5723090	6.3671	3	4	False
171	201.16	2162820	8.10487	3	2	False
175	146.998	2959710	5.54142	4	5	False
179	56.9323	7641910	5.28377	4	2	False
184	289.098	1504930	5.26699	4	2	False
185	173.189	2512110	5.22837	4	3	False
187	9.12873	47659600	5.35268	4	2	False
188	165.483	2629110	5.99393	4	2	False
191	33.1818	13111700	5.17327	4	2	False
192	28.6689	15175700	5.21742	4	2	False
194	135.583	3208900	5.47377	4	3	False
197	93.4416	4656080	5.63838	7	2	False
202	193.854	2244320	5.09887	4	2	False
203	39.5226	11008200	5.36152	4	3	False
205	2182.48	199347	5.23505	4	3	False
209	308.172	1411780	5.69406	4	3	False
210	1547.32	281178	7.01473	4	3	False
211	285.222	1525380	6.75181	4	2	False
213	42.8258	10159100	6.16142	4	4	False
214	122.586	3549120	6.6184	4	2	False
215	38.4068	11328000	6.92712	4	5	True
217	83.9748	5180980	6.55962	4	10	True
219	141.004	3085530	6.90787	4	3	False
220	83.5972	5204380	9.53979	4	25	True
222	82.9921	5242320	5.09107	5	7	True
228	134.533	3233940	5.18907	5	2	False
229	57.355	7585590	4.47632	5	2	False
231	286.721	1517400	6.01418	5	4	False
234	33.0498	13164100	4.85372	5	2	False
236	78.7003	5528200	6.70668	5	18	True
237	137.222	3170560	5.52063	5	5	False
238	27.8809	15604700	5.03843	5	4	False
239	63.2447	6879180	6.31519	5	14	True
240	103.528	4202460	5.4316	5	2	False
242	136.269	3192730	6.16043	5	2	False
243	175.067	2485180	5.41714	5	2	False
244	307.377	1415430	6.23937	5	2	False
247	129.649	3355760	6.52205	5	16	True
250	118.456	3672860	7.20045	5	10	True
251	185.183	2349420	7.12122	5	5	False
253	6271.11	69377.1	7.12921	5	2	False
256	118.004	3686930	7.03282	5	15	True
257	61.3754	7088700	6.67182	5	3	False
259	831.784	523058	7.71928	5	2	False
260	597.957	727597	7.40501	5	5	False
262	89.627	4854250	5.43501	6	3	False
263	173.676	2505080	5.10172	6	2	False
272	34.7758	12510800	4.70417	6	4	False
275	143.686	3027930	4.65189	6	2	False
276	69.4456	6264920	4.39875	6	2	False
278	61.577	7065480	5.22502	6	4	False
279	306.073	1421460	5.68984	6	3	False
284	29.9711	14516400	4.97873	6	7	True
286	11.8318	36771300	5.11024	6	2	False
287	164.877	2638770	5.81291	6	3	False
290	189.338	2297860	5.64833	6	2	False
302	183.681	2368620	6.92767	6	2	False
303	76.9818	5651610	7.234	6	13	True
304	122.499	3551620	7.58538	6	4	False
305	116.719	3727530	7.95758	6	5	False
306	114.924	3785720	9.09637	6	6	True
307	123.702	3517080	5.25156	7	3	False
308	150.393	2892900	4.70417	7	2	False
310	1288.44	337673	4.54333	7	2	False
311	75.657	5750580	5.86964	7	2	False
313	69.0197	6303580	6.07338	7	8	True
315	203.657	2136300	5.35045	7	2	False
317	79.0164	5506090	4.82404	7	2	False
320	496.542	876202	5.48937	7	2	False
325	60.8693	7147630	6.5736	7	6	True
326	25.2714	17215900	5.38614	7	3	False
327	65.6656	6625560	5.02774	7	2	False
328	375.207	1159550	5.68349	7	3	False
330	134.114	3244040	6.58466	7	3	False
331	34.1985	12722000	6.07149	7	2	False
332	124.891	3483610	6.83633	7	2	False
333	102.924	4227110	7.09586	7	6	True
334	130.251	3340250	6.83733	7	2	False
335	76.3842	5695830	7.42227	7	3	False
336	153.241	2839130	7.4663	7	3	False
337	88.5224	4914810	5.59055	8	2	False
338	68.6316	6339230	5.00949	8	9	True
340	30.0436	14481300	4.78174	8	2	False
341	582.151	747352	5.66146	8	2	False
342	15.6674	27769200	5.19082	8	3	False
345	26.9885	16120600	5.08155	8	2	False
348	220.028	1977350	4.92428	8	2	False
349	43.6897	9958220	4.97087	8	4	False
354	135.726	3205520	5.15721	8	9	True
356	102.426	4247650	5.91681	8	4	False
358	102.868	4229400	5.87754	8	2	False
364	170.038	2558670	6.00208	8	5	False
366	55.5439	7832930	6.68147	8	2	False
369	68.9706	6308070	6.92491	8	2	False
371	87754.4	4957.83	7.48454	8	2	False
373	113.234	3842240	5.44383	9	2	False
382	369.087	1178780	4.86101	9	2	False
383	28.9678	15019100	4.58722	9	2	False
386	6921.9	62854.3	4.99019	9	2	False
387	35.9423	12104700	5.29481	9	3	False
389	960.246	453083	5.3768	9	2	False
391	91.0895	4776300	4.78566	14	2	False
396	108.686	4003010	4.69565	9	2	False
400	265.301	1639920	5.23879	9	4	False
401	62842.4	6923.21	5.77387	9	2	False
402	67.2779	6466780	6.54997	9	3	False
405	26.2412	16579700	5.9187	9	2	False
406	155.082	2805430	6.89711	9	4	False
407	139.59	3116780	6.54673	9	8	True
408	273.981	1587960	5.84823	9	2	False
409	91.8467	4736930	6.60813	9	3	False
410	24.4274	17810800	6.711	9	2	False
411	21.493	20242500	5.49478	9	5	True
413	103.909	4187050	5.08446	4	3	False
416	1741.79	249784	5.20206	10	2	False
418	3013.56	144371	4.69136	10	2	False
419	1288.69	337606	4.74575	10	2	False
420	154.425	2817360	6.24756	10	3	False
422	798.545	544830	5.04901	10	2	False
426	134.008	3246620	5.43977	10	2	False
432	1496.74	290679	5.06689	10	3	False
433	45.3181	9600390	5.17856	10	4	False
435	114.673	3794020	5.58059	10	3	False
438	146.745	2964820	6.24393	10	2	False
439	135.529	3210170	5.77678	10	2	False
444	206.273	2109200	6.50869	10	2	False
448	79.1325	5498010	5.01226	11	3	False
449	134.99	3222990	5.72614	11	2	False
453	246.375	1765890	5.46367	11	9	False
457	24.9717	17422600	4.46739	11	3	False
459	81.4437	5341990	5.84417	11	3	False
464	33.523	12978300	5.3768	11	2	False
466	62.9829	6907770	5.36809	11	2	False
473	26.9657	16134200	5.55069	11	3	False
478	136.81	3180100	5.94867	11	7	True
483	94.3602	4610750	5.31652	11	8	True
487	842.392	516471	6.33105	11	3	False
488	66.4072	6551570	6.45094	11	3	False
490	121.721	3574330	7.32793	11	6	True
492	72.2731	6019820	7.34502	11	3	False
493	80.3289	5416120	7.06335	11	7	True
494	73.3601	5930620	7.32369	11	5	True
495	159.048	2735470	7.52832	11	7	False
501	352.416	1234540	5.52549	12	2	False
506	71.1422	6115520	5.63856	12	9	True
510	169.11	2572710	5.05586	12	7	False
514	101.371	4291860	5.50665	12	2	False
516	51.1683	8502750	5.59317	12	4	False
521	10.8706	40022800	4.55817	12	2	False
523	18.4737	23550900	6.13335	12	2	False
524	214.577	2027580	6.48908	12	5	False
525	106.263	4094290	5.64431	12	7	True
528	5427.46	80161.1	6.06171	12	2	False
530	31.2629	13916600	5.41991	12	3	False
531	119.883	3629150	5.63168	12	2	False
532	64.1527	6781800	8.21114	21	2	False
535	92.1494	4721370	6.38148	12	2	False
537	28.2357	15408500	5.04901	13	5	True
538	688.837	631603	5.70764	13	2	False
539	17.6554	24642400	4.8253	13	3	False
540	18.0727	24073400	5.33927	13	4	False
542	29.4153	14790600	4.93107	13	2	False
544	11.0433	39397000	4.63838	13	2	False
552	89.9243	4838200	4.90363	13	2	False
556	123.547	3521510	5.87848	13	7	True
557	207.762	2094090	5.92122	13	2	False
564	396.142	1098270	5.79786	13	3	False
565	65.3144	6661190	7.43609	13	18	True
566	67.9818	6399820	5.05799	13	4	False
567	27.282	15947200	5.58529	13	2	False
569	366.753	1186280	5.73577	13	6	False
575	103.705	4195270	7.37268	14	2	False
576	180.281	2413300	6.63344	13	5	False
578	948.897	458502	8.94752	13	3	False
580	191.211	2275340	4.33941	14	2	False
583	12000.1	36255.7	5.00914	14	2	False
584	9.23265	47123100	4.74167	14	2	False
586	26.3006	16542300	6.06062	14	4	False
591	29.7755	14611700	4.68705	14	2	False
593	32.0282	13584000	5.03081	14	2	False
595	47.9552	9072460	6.71877	14	6	True
596	179.218	2427610	4.81522	14	3	False
598	348.067	1249960	5.72461	14	4	False
599	24.5965	17688400	4.86101	14	2	False
601	129.098	3370080	5.8703	14	4	False
603	73.8322	5892710	6.4619	14	18	True
604	41.6724	10440300	5.64004	14	4	False
605	260.632	1669290	6.12621	14	3	False
609	60.9379	7139590	6.181	14	2	False
610	222.124	1958680	6.01475	14	4	False
611	423.131	1028220	6.52187	14	3	False
612	53.6216	8113730	6.88799	14	9	True
613	103.01	4223590	7.49413	14	27	True
615	104.797	4151550	4.79733	15	2	False
616	149.175	2916510	5.83773	15	11	True
619	190.276	2286530	5.54875	15	5	False
622	146.23	2975250	5.05501	15	2	False
623	20.1913	21547500	4.99337	15	4	False
624	322.017	1351080	6.03552	15	3	False
625	34.5727	12584300	4.43273	15	2	False
626	130.174	3342230	5.32264	15	6	True
631	134.941	3224150	4.71683	15	3	False
632	184.634	2356400	5.10172	15	11	True
639	186.419	2333840	5.91954	15	6	False
640	124.408	3497140	5.93123	15	2	False
641	181.997	2390540	6.31167	15	2	False
642	347.833	1250810	6.71556	15	2	False
647	138.018	3152280	6.78397	15	3	False
650	60.8788	7146520	4.88373	16	3	False
652	204.734	2125060	5.52082	16	4	False
654	665.091	654153	5.7159	16	3	False
657	87754.4	4957.83	5.17327	16	2	False
662	121.198	3589750	4.94451	16	2	False
663	17.9787	24199200	4.54333	17	2	False
664	534.529	813934	5.73223	16	2	False
669	98.4907	4417390	5.18907	16	2	False
671	95.804	4541260	5.64866	16	5	True
672	88.1932	4933160	6.23662	16	2	False
675	77.2479	5632150	6.96598	16	2	False
679	88.9273	4892440	4.98955	9	5	True
681	82.7832	5255550	5.45391	17	5	True
682	49.259	8832330	5.10457	17	2	False
683	70.376	6182090	6.02387	17	2	False
687	100.631	4323440	5.26457	17	2	False
688	41.913	10380300	4.52318	17	3	False
689	84.214	5166260	4.97411	17	2	False
691	41.5393	10473700	4.65635	17	2	False
694	66.4369	6548640	5.96588	17	3	False
698	70.5083	6170490	5.85363	17	4	False
699	74.2312	5861030	6.025	17	2	False
706	104.811	4151000	6.75607	17	5	True
707	113.732	3825410	5.97207	17	4	False
708	250.216	1738780	7.1419	17	5	False
713	85.2742	5102030	7.21827	17	3	False
716	27.7905	15655400	9.08226	17	2	False
718	143.77	3026160	5.47965	18	2	False
720	291.098	1494590	5.02466	18	2	False
723	67.072	6486630	5.51234	18	2	False
728	71.4613	6088210	4.85006	18	2	False
729	18.4801	23542700	4.80119	18	2	False
732	111.371	3906490	5.37028	18	2	False
734	41.235	10551000	5.21488	20	2	False
736	9.99415	43532600	6.69025	18	2	False
740	73.8598	5890500	6.70212	18	4	False
741	71.6302	6073850	6.14179	18	3	False
742	86.7513	5015150	6.8638	18	3	False
743	1015.48	428440	6.54504	18	2	False
744	342.354	1270820	6.70183	18	2	False
745	73.0222	5958070	6.22308	18	3	False
747	80.433	5409110	7.30859	18	7	True
748	251.359	1730880	8.16794	18	7	False
751	50.248	8658490	5.42543	19	3	False
754	93.5346	4651450	4.76989	19	2	False
757	3739.61	116341	4.95117	19	2	False
759	11.1017	39189700	4.41588	19	2	False
765	122.328	3556610	5.13538	23	2	False
767	109.039	3990040	6.15669	19	18	True
770	214.775	2025710	5.50474	19	2	False
771	52.4445	8295840	5.58176	19	5	True
773	42.8726	10148000	5.52175	19	2	False
774	62.6806	6941090	6.41041	19	2	False
776	88.6112	4909890	6.20825	19	4	False
777	54.0507	8049310	6.55354	19	3	False
779	116.479	3735180	6.66308	19	3	False
780	86.4053	5035240	7.04909	19	2	False
781	263.823	1649100	6.52957	19	5	False
783	76.4771	5688910	6.40694	19	4	False
785	151.62	2869480	7.00202	19	2	False
786	56.9099	7644910	6.38781	19	5	True
787	136.637	3184130	6.73839	19	6	False
789	45.1345	9639440	7.34603	19	3	False
790	112.267	3875330	7.81713	19	5	False
791	102.178	4257990	8.73059	19	4	False
792	204.724	2125160	4.4102	20	2	False
798	68.436	6357350	5.28219	20	3	False
801	220.497	1973140	5.68561	20	3	False
805	196.646	2212460	4.99337	20	2	False
807	589.442	738108	4.96325	20	3	False
808	261.257	1665300	5.38171	20	11	False
810	566.601	767862	4.1217	20	2	False
812	68.0761	6390960	6.48143	20	4	False
813	103.065	4221320	5.30028	20	2	False
815	164.473	2645240	5.53386	20	4	False
816	403.128	1079240	6.09712	20	3	False
817	519.64	837256	5.89962	20	3	False
819	586.036	742398	7.16463	20	2	False
820	99.6627	4365440	6.9141	20	3	False
821	146.709	2965540	6.89593	20	10	True
822	506.987	858152	7.66458	20	3	False
824	70.1156	6205050	8.24894	20	5	True
829	169.201	2571320	5.7473	25	3	False
840	25.3705	17148700	5.47377	21	3	False
842	108.97	3992590	4.8278	21	2	False
846	29.4688	14763800	5.94072	21	3	False
848	79.6167	5464570	6.35455	21	4	False
851	30.9197	14071000	5.73829	21	3	False
853	27.928	15578300	6.01246	21	2	False
856	119.987	3625980	6.49651	21	6	True
857	82.9534	5244770	6.23005	21	7	True
858	639.622	680201	7.03516	21	2	False
859	28.6426	15189700	5.70608	21	2	False
860	254.145	1711900	6.45929	21	2	False
861	129.433	3361380	6.61059	21	7	True
863	59.008	7373090	6.78085	21	5	True
865	66.1019	6581830	7.95535	21	2	False
867	28.1034	15481100	4.72517	22	2	False
868	54.8871	7926660	5.46389	22	2	False
877	74.727	5822140	5.4519	22	2	False
881	94.7972	4589500	6.3476	22	13	True
883	151.815	2865790	5.13814	22	2	False
885	151.501	2871740	5.06097	22	2	False
890	63.2889	6874380	4.55817	22	2	False
891	211.305	2058980	5.29324	22	2	False
895	11.4522	37990200	4.96106	22	2	False
896	232.361	1872400	5.44787	22	2	False
900	56.657	7679040	6.84834	22	2	False
901	347.48	1252080	6.99717	22	3	False
902	186.904	2327780	7.62885	22	6	False
904	6049.93	71913.4	5.67602	18	2	False
906	138.096	3150510	5.97677	23	9	True
910	193.197	2251960	5.47769	23	4	False
912	227.593	1911620	4.32089	23	2	False
913	93.0101	4677680	5.42543	23	2	False
922	216.882	2006020	5.52643	23	4	False
929	39.7431	10947100	4.89665	23	2	False
932	105.805	4112030	5.77193	23	3	False
933	158.915	2737760	6.0499	23	8	True
940	20.847	20869700	6.11488	23	2	False
941	285.531	1523730	6.9739	23	4	False
945	106.79	4074070	7.15571	23	8	True
946	227.786	1910000	7.45922	23	2	False
947	106.421	4088210	7.51167	12	9	True
949	35.4462	12274100	5.54338	24	3	False
952	174.468	2493700	5.50569	24	4	False
955	35.404	12288800	5.38543	24	4	False
961	133.637	3255630	5.84688	24	3	False
966	24.9573	17432600	4.73757	24	2	False
967	38.8058	11211500	5.33023	24	4	False
973	447.357	972537	5.29167	24	3	False
975	110.763	3927940	5.46349	24	10	True
977	77.6432	5603470	5.33174	24	6	True
978	138.372	3144220	6.45635	24	7	True
981	89.0836	4883850	5.82054	24	5	True
982	189.762	2292720	5.78737	24	3	False
983	102.55	4242550	5.389	24	3	False
984	57.743	7534620	5.37289	24	5	True
987	66.5079	6541650	6.32703	24	5	True
988	73.0644	5954630	5.89595	24	7	True
989	147.26	2954440	6.31058	24	7	True
990	1196.31	363678	6.78574	24	2	False
991	83.6961	5198230	6.21278	24	13	True
993	87754.4	4957.83	6.7968	24	2	False
995	100.744	4318580	6.54437	26	2	False
996	155.869	2791270	6.59304	24	2	False
997	59.5435	7306780	6.8206	24	18	True
999	184.285	2360860	6.73617	24	6	False
1000	590.302	737032	7.17938	24	4	False
1001	60.0338	7247110	8.33025	24	3	False
1002	64.7266	6721670	8.16587	24	3	False
1007	165.207	2633500	5.56575	25	2	False
1009	40.9156	10633400	5.68949	25	9	True
1010	108.357	4015170	4.83528	25	2	False
1011	85.8854	5065720	4.84023	25	3	False
1015	72.2485	6021870	5.71281	25	3	False
1017	277.737	1566490	5.5883	25	7	False
1024	158.574	2743650	5.68242	25	2	False
1027	73.3331	5932810	6.37936	25	3	False
1028	149.23	2915440	6.50519	25	4	False
1029	43.3394	10038700	5.72614	27	2	False
1033	518.474	839139	5.86166	25	2	False
1034	206.454	2107360	6.26107	25	2	False
1036	225.533	1929080	6.85626	25	2	False
1037	310.163	1402720	6.77107	25	4	False
1038	402.035	1082170	7.51207	25	2	False
1041	23.0116	18906600	4.54582	19	4	False
1045	72.2817	6019110	5.21148	26	3	False
1048	18.9205	22994700	4.31465	26	2	False
1051	1218.8	356967	5.16794	26	2	False
1057	147.578	2948070	5.7473	26	3	False
1062	406.546	1070170	5.94482	26	2	False
1064	302.117	1440070	6.09606	26	4	False
1065	331.426	1312730	5.67173	26	3	False
1067	691.228	629418	6.50027	26	2	False
1068	87.4767	4973570	6.06716	27	2	False
1069	43.556	9988780	6.34575	26	8	True
1071	383.17	1135450	6.9851	26	3	False
1072	252.428	1723550	8.24228	26	4	False
1075	106.541	4083610	5.21869	27	4	False
1085	95.7974	4541580	4.8525	27	3	False
1089	459.685	946455	5.71384	27	2	False
1092	49.9711	8706460	6.24484	27	2	False
1095	117.055	3716810	5.72155	27	2	False
1098	87.4928	4972660	6.22741	27	2	False
1100	24.181	17992300	5.97326	27	4	False
1101	150.076	2899000	6.2971	27	2	False
1102	116.323	3740200	6.44351	27	3	False
1105	218.463	1991510	6.94755	27	7	False
1106	223.959	1942640	7.39941	27	2	False
1110	87.0151	4999950	5.14362	28	2	False
1111	115.445	3768650	5.18383	28	4	False
1119	107.412	4050500	5.65656	28	3	False
1121	77.4214	5619530	5.78929	28	3	False
1123	458.366	949179	5.13538	28	2	False
1125	48.5024	8970100	4.93445	28	5	True
1128	60.4413	7198240	5.19082	28	3	False
1130	135.479	3211360	5.2012	28	3	False
1133	46.4535	9365730	4.49218	28	2	False
1138	33.1574	13121400	4.159	28	2	False
1139	54.0565	8048460	4.9195	28	5	True
1140	233.217	1865520	5.75624	28	2	False
1141	24.9382	17445900	5.25678	28	5	True
1142	34.3814	12654300	5.21148	28	3	False
1144	60.3333	7211140	5.50665	28	2	False
1147	195.586	2224450	5.88604	28	4	False
1151	25.056	17364000	5.46917	28	6	True
1155	316.794	1373360	8.02626	28	4	False
1158	174.66	2490960	8.26929	28	3	False
1160	146.395	2971900	8.78561	28	9	True
1162	48.3474	8998860	4.96434	21	4	False
1163	106.616	4080750	6.87144	24	2	False
1168	126.64	3435490	4.8278	29	2	False
1169	45.8919	9480350	5.15721	29	2	False
1171	17.4916	24873100	5.11024	29	4	False
1179	70.3056	6188290	5.40962	29	5	True
1186	101.117	4302650	5.79691	29	8	True
1190	356.353	1220900	6.40138	29	3	False
1191	104.622	4158510	6.26197	29	3	False
1193	44.2908	9823070	7.1262	29	2	False
1194	38.1793	11395500	6.51911	29	4	False
1195	77.0969	5643170	6.9809	29	2	False
1196	113.985	3816920	7.05636	29	13	True
1197	109.923	3957970	7.69817	29	9	True
1199	288.35	1508830	8.19458	29	2	False
1200	179.72	2420830	9.71401	29	23	True
1201	293.644	1481630	5.73678	25	2	False
1204	58.4425	7444430	4.72794	30	3	False
1208	214.133	2031780	4.93445	30	3	False
1210	69.2335	6284110	5.65163	30	2	False
1212	56.7698	7663780	5.02672	30	3	False
1215	194.636	2235310	4.69565	30	2	False
1216	27.5738	15778400	6.37432	30	4	False
1218	31.6138	13762100	5.95581	30	4	False
1220	113.145	3845270	5.34096	30	8	True
1224	71.8952	6051460	4.47632	30	2	False
1228	107.929	4031100	5.69353	31	2	False
1232	74.7443	5820800	5.84281	30	2	False
1233	101.05	4305520	5.77429	30	7	True
1234	39.0716	11135200	6.17549	30	3	False
1235	238.371	1825180	5.92348	30	5	False
1237	674.971	644578	6.39305	30	3	False
1239	109.687	3966460	6.75918	30	4	False
1240	65.387	6653790	6.42647	30	7	True
1241	583.529	745587	6.70681	30	3	False
1242	87.4767	4973570	6.63201	30	9	True
1243	113.164	3844610	6.92675	30	2	False
1244	141.162	3082080	7.4159	30	2	False
1245	46.0673	9444250	7.59791	30	2	False
1247	75.7011	5747230	8.35517	30	2	False
1250	213.022	2042380	5.33476	31	2	False
1254	157.935	2754760	5.14362	31	2	False
1255	2379.01	182879	5.44585	31	2	False
1256	50.2257	8662320	4.54665	31	3	False
1259	127.854	3402870	5.045	31	3	False
1261	98.3064	4425670	4.83341	31	4	False
1262	29.2507	14873900	5.1599	31	2	False
1266	67.4937	6446110	5.66417	31	3	False
1269	128.884	3375680	5.16438	31	3	False
1271	155.202	2803260	6.68805	31	17	True
1274	148.007	2939530	5.54216	31	5	False
1275	12.9506	33594700	5.28852	31	2	False
1277	87.6453	4964000	5.1812	31	2	False
1279	41.4324	10500800	6.32014	31	2	False
1280	152.917	2845150	6.64171	31	6	False
1282	61.739	7046950	7.16173	31	2	False
1284	87.3654	4979900	8.08094	31	2	False
1287	81.1613	5360580	5.42543	32	2	False
1291	61.4544	7079580	5.47377	32	2	False
1292	20.9557	20761500	5.91618	32	2	False
1294	25.2076	17259500	5.74281	32	2	False
1299	68.8731	6317000	6.07293	32	6	True
1307	181.993	2390600	6.03627	32	3	False
1308	275.58	1578750	5.51044	32	2	False
1310	135.255	3216680	5.72767	32	4	False
1311	55.0654	7900990	6.68182	32	5	True
1312	96.9064	4489610	6.49012	32	3	False
1313	473.212	919401	5.76803	32	2	False
1316	36.2956	11986900	6.09501	32	4	False
1318	279.695	1555520	6.6004	32	4	False
1320	138.828	3133880	6.06149	32	5	False
1325	122.265	3558440	8.644	32	4	False
1329	852.252	510496	5.03081	33	2	False
1330	66.2242	6569670	4.60144	33	3	False
1335	26.7642	16255700	5.54948	34	2	False
1337	20.2595	21474900	6.10708	33	4	False
1338	101.919	4268800	5.34525	33	3	False
1339	85.3473	5097660	5.23837	33	3	False
1340	31.3605	13873200	4.97087	37	2	False
1349	244.347	1780550	5.68334	33	7	False
1352	94.6624	4596030	5.40176	33	3	False
1355	232.833	1868600	6.37512	33	3	False
1356	106.929	4068790	6.88176	33	12	True
1357	175.782	2475070	6.14548	33	2	False
1358	32.476	13396700	6.86339	33	4	False
1360	38.6888	11245400	6.40384	33	4	False
1361	102.656	4238150	6.4958	33	6	True
1362	148.32	2933320	7.44631	33	4	False
1363	130.036	3345770	7.14958	33	5	False
1364	110.769	3927740	7.47635	42	2	False
1367	56.7655	7664360	5.28694	34	3	False
1368	16.5765	26246200	4.52318	34	2	False
1369	134.201	3241930	5.5785	34	13	True
1370	48.0444	9055600	5.18383	34	5	True
1371	243.678	1785430	4.99337	34	3	False
1378	28.3315	15356500	6.5773	34	3	False
1379	27.9876	15545200	5.53479	34	2	False
1380	490.42	887141	5.64226	34	3	False
1381	328.975	1322510	5.29009	34	3	False
1382	80.8263	5382790	4.89314	34	4	False
1386	10816.7	40222.2	5.16794	34	2	False
1387	109.681	3966700	5.42749	34	4	False
1388	203.04	2142780	6.87387	34	6	False
1392	56.8907	7647500	4.69136	34	2	False
1394	142.981	3042860	5.05501	34	2	False
1396	530.711	819789	6.42267	34	4	False
1399	150.392	2892910	6.94642	34	5	False
1400	287.054	1515640	6.82519	34	2	False
1401	111.126	3915110	6.75126	34	5	False
1403	643.235	676380	7.7777	34	6	False
1404	293.194	1483900	7.96342	34	3	False
1406	101.965	4266870	4.74819	35	5	True
1407	97.0358	4483620	5.18646	35	2	False
1411	241.964	1798080	5.69826	35	2	False
1419	33.328	13054200	4.5078	35	2	False
1421	11.8117	36834100	4.73757	35	2	False
1424	83.5662	5206310	5.68296	35	6	True
1426	77.6305	5604380	5.08155	35	2	False
1429	99.6418	4366360	4.97411	35	2	False
1431	49.1997	8842970	5.11963	35	6	True
1432	143.013	3042190	6.04201	35	7	True
1435	82.6219	5265810	5.98414	35	3	False
1437	1511.85	287775	6.05293	35	2	False
1448	27.9087	15589100	6.72938	35	4	False
1452	125.62	3463410	7.45949	35	8	True
1453	103.94	4185800	8.0242	35	5	True
1454	383.397	1134780	8.55961	35	6	False
1456	133.154	3267440	5.0081	36	3	False
1460	52.8132	8237920	5.67423	36	9	True
1463	29.5333	14731500	4.60613	36	2	False
1464	94.334	4612030	5.04901	36	2	False
1469	40.1822	10827500	5.68242	36	4	False
1470	588.326	739508	4.7659	36	2	False
1472	2671.07	162883	5.32111	36	2	False
1474	16.9989	25594100	5.01848	36	2	False
1478	284.8	1527640	5.58529	36	3	False
1480	29.2397	14879500	4.7659	36	2	False
1481	81.9841	5306780	4.75789	36	2	False
1484	106.692	4077820	5.5923	36	2	False
1488	279.855	1554630	5.37571	36	4	False
1490	349.967	1243180	5.95216	36	2	False
1495	98.7065	4407730	6.51183	36	4	False
1499	90.4566	4809730	4.5078	37	2	False
1506	50.0872	8686290	5.64447	37	3	False
1507	54.6184	7965660	4.97627	37	3	False
1509	11.1649	38967900	4.43273	37	2	False
1510	16.6895	26068600	6.08865	37	3	False
1513	450.356	966060	4.99971	37	2	False
1516	167.111	2603490	5.65327	37	8	True
1518	121.545	3579510	6.1793	37	8	True
1521	66.2877	6563380	5.86698	37	2	False
1526	178.042	2443640	5.4268	37	3	False
1529	279.121	1558720	6.23018	37	4	False
1530	641.316	678404	6.92399	37	3	False
1531	108.549	4008070	7.49528	37	2	False
1532	64.6686	6727710	8.64303	37	8	True
1533	146.451	2970770	9.09771	37	3	False
1535	82.1181	5298120	4.66522	38	2	False
1537	133.66	3255070	5.69889	38	5	False
1540	1209.02	359855	5.17061	38	2	False
1541	50.0625	8690570	4.80504	38	2	False
1543	115.328	3772460	5.35045	38	2	False
1544	63.7853	6820870	4.93781	38	2	False
1545	5086.33	85537.4	5.53294	38	2	False
1547	19.4943	22317900	4.72932	38	2	False
1548	16.9989	25594200	5.28377	38	4	False
1549	26.847	16205600	5.05899	38	3	False
1550	29.4013	14797700	4.82404	38	2	False
1551	60.2068	7226280	5.47436	38	20	True
1553	4124.98	105472	5.30495	38	2	False
1556	770.736	564488	5.61133	38	2	False
1560	17.3294	25106000	4.49568	38	3	False
1562	11.9695	36348300	4.91171	38	3	False
1563	74.6494	5828200	5.42129	38	2	False
1570	49.223	8838780	5.93247	38	3	False
1571	228.256	1906070	6.32519	38	2	False
1572	40.7354	10680400	6.81015	38	3	False
1573	123.517	3522360	6.33129	38	14	True
1575	301.195	1444480	7.72736	38	2	False
1576	249.901	1740970	8.0799	38	5	False
1577	182.875	2379060	9.24314	38	4	False
1583	66.2852	6563630	4.72101	39	2	False
1587	75.869	5734510	5.2897	39	4	False
1593	33.9765	12805100	5.50665	39	4	False
1600	76.82	5663520	5.34734	39	5	True
1603	75.3129	5776850	6.08439	39	3	False
1604	874.256	497648	4.85006	39	2	False
1607	121.212	3589360	5.27901	40	2	False
1612	343.076	1268150	5.63336	39	3	False
1613	151.227	2876940	5.75969	39	6	False
1614	202.598	2147460	6.08759	39	2	False
1615	561.88	774313	5.65819	39	2	False
1616	42.0968	10335000	6.15779	39	9	True
1619	103.741	4193830	6.64374	39	3	False
1620	18.3336	23730900	5.40457	39	2	False
1621	245.294	1773670	6.21155	39	2	False
1624	185.695	2342940	5.63336	39	2	False
1625	153.736	2829990	7.17573	39	5	False
1626	87.9987	4944070	6.29969	39	2	False
1629	16.3439	26619800	5.93123	39	2	False
1630	97.401	4466810	7.43101	39	11	True
1632	389.546	1116870	7.14227	39	2	False
1633	68.2557	6374140	7.17545	39	7	True
1635	188.843	2303880	9.10507	39	3	False
1636	81.2996	5351460	5.15586	33	4	False
1637	47.8095	9100100	5.31729	40	6	True
1642	132.754	3277270	5.58176	40	2	False
1647	281.789	1543960	4.67401	40	2	False
1649	30.643	14198000	4.94228	40	6	True
1650	9.81759	44315500	5.30028	40	2	False
1653	421.667	1031790	4.67401	40	2	False
1655	150.307	2894540	5.096	40	3	False
1659	88.6856	4905770	6.08439	42	2	False
1660	76.6257	5677880	6.31422	40	2	False
1661	174.044	2499780	5.80964	40	2	False
1662	216.594	2008700	5.7398	40	4	False
1663	57.5678	7557550	6.45207	40	10	True
1664	44.3039	9820150	6.36549	40	2	False
1665	252.144	1725480	6.24847	40	4	False
1666	155.77	2793040	6.11281	40	2	False
1670	113.722	3825750	7.6425	40	4	False
1673	226.662	1919470	4.8278	41	2	False
1675	170.835	2546730	5.85551	41	15	True
1678	94.4445	4606640	5.46322	41	3	False
1680	92.1491	4721380	4.80504	41	2	False
1682	135.343	3214590	4.93613	41	4	False
1684	9.99498	43529000	5.82636	41	2	False
1685	73.6908	5904020	4.66962	41	2	False
1688	10.1704	42778200	6.48822	41	2	False
1690	23.8545	18238500	5.03081	41	2	False
1694	1771.85	245546	4.7778	41	2	False
1697	70.2066	6197020	4.48692	41	2	False
1699	378.41	1149740	4.53331	41	2	False
1701	242.643	1793050	5.83462	41	4	False
1703	70.9726	6130130	5.70608	41	2	False
1704	36.578	11894300	6.07322	41	5	True
1705	70.8428	6141360	6.5838	41	3	False
1709	57.779	7529920	6.35414	41	2	False
1711	110.094	3951820	7.01073	41	4	False
1712	77.4061	5620630	6.06171	41	2	False
1714	52.7429	8248910	5.79283	41	7	True
1715	58.8029	7398810	6.54336	41	4	False
1717	116.395	3737900	6.72323	41	14	True
1719	358.811	1212540	8.01455	41	2	False
1720	67.2714	6467400	9.02656	41	2	False
1731	64348.8	6761.14	5.13262	42	2	False
1736	112.034	3883400	4.7619	42	4	False
1742	370.393	1174620	5.80117	42	2	False
1744	44.0954	9866580	5.47769	42	6	True
1745	35.0098	12427100	6.55265	42	3	False
1750	345.339	1259840	6.38307	42	2	False
1751	165.224	2633210	7.66473	42	6	False
1752	196.124	2218350	7.25271	42	2	False
1754	88.5808	4911580	7.70681	42	4	False
1758	26.1259	16652900	4.42153	43	2	False
1760	15.0891	28833600	4.88136	43	3	False
1762	109.951	3956950	5.77775	43	3	False
1764	2465750	176.446	5.67923	43	2	False
1768	18.3259	23740800	4.96434	43	2	False
1769	199.909	2176350	5.03387	43	2	False
1772	45.8557	9487830	5.66715	43	4	False
1774	87754.4	4957.83	5.56216	43	2	False
1776	131.366	3311900	7.39711	43	8	True
1777	253.06	1719240	5.85564	43	4	False
1779	104.045	4181590	5.35489	43	2	False
1781	87.9659	4945910	5.87448	43	3	False
1782	14.195	30649600	5.49901	43	2	False
1784	13.789	31552100	6.21155	43	2	False
1787	356.802	1219360	7.22546	43	2	False
1789	83.1287	5233710	6.72047	43	3	False
1790	421.905	1031210	7.11788	43	2	False
1791	139.19	3125730	6.62568	43	3	False
1792	111.307	3908760	9.33532	43	6	True
1793	37.6737	11548400	5.78737	44	3	False
1794	66.9059	6502730	4.68272	44	2	False
1798	12519.2	34752.4	6.32351	44	2	False
1800	717.971	605973	5.1093	44	3	False
1805	694.366	626573	5.30727	44	2	False
1807	68.6999	6332930	5.16259	44	3	False
1809	40294.4	10797.3	5.13538	44	2	False
1814	97.31	4470980	5.66471	44	4	False
1815	224201	1940.54	5.24003	44	2	False
1816	64.9151	6702160	5.5446	44	3	False
1817	34.8263	12492600	5.95094	44	2	False
1818	195.212	2228710	5.97797	44	11	True
1821	56.1928	7742480	5.72206	44	6	True
1823	242.258	1795900	5.8305	44	2	False
1824	118.885	3659600	6.09313	44	9	True
1825	565.704	769079	6.63885	44	2	False
1829	321.16	1354690	6.65648	44	2	False
1830	123.149	3532900	6.22555	44	8	True
1832	493.771	881119	6.81221	44	3	False
1833	30.8729	14092400	7.27698	44	2	False
1834	56.7835	7661940	7.2638	44	10	True
1835	160.996	2702370	6.40779	44	5	False
1836	115.019	3782590	7.68581	44	11	True
1837	77.3301	5626160	8.75482	44	6	True
1838	102.091	4261600	7.33488	33	9	True
1839	44.5234	9771750	5.43977	40	2	False
1840	131.205	3315960	5.18907	45	3	False
1842	36.0719	12061200	6.28188	45	4	False
1846	352.204	1235280	5.32416	45	3	False
1848	256.576	1695680	5.60387	45	3	False
1852	141.316	3078710	4.77385	45	4	False
1861	35.7725	12162200	6.12723	45	2	False
1862	247.918	1754900	5.86654	45	3	False
1863	812.411	535531	6.58077	45	3	False
1865	84.0571	5175900	6.33205	45	5	True
1866	100.995	4307840	5.76709	46	25	True
1871	44.8317	9704550	5.75438	46	8	True
1873	212.968	2042890	5.17592	46	2	False
1880	799.267	544338	5.00286	46	2	False
1883	18.2446	23846600	4.57924	46	3	False
1884	220.25	1975350	4.94451	46	2	False
1887	945.87	459970	4.7619	46	2	False
1888	58.7759	7402210	5.37571	46	4	False
1889	9.83548	44234900	5.68402	46	2	False
1890	181.016	2403500	4.98859	46	4	False
1891	128.623	3382530	5.13538	47	2	False
1895	252.969	1719860	5.36736	46	3	False
1896	6866.55	63361	6.30141	46	2	False
1897	67.4337	6451840	5.9056	46	3	False
1900	113.782	3823730	6.24834	46	14	True
1903	114.133	3811960	5.48355	46	4	False
1904	110.899	3923140	5.44423	46	5	False
1906	153.971	2825670	6.20872	46	8	True
1907	1442.16	301681	6.10552	46	2	False
1910	186.452	2333430	7.41984	46	2	False
1911	80.7888	5385290	6.97639	46	3	False
1912	1021.48	425924	6.99044	46	2	False
1914	158.034	2753030	6.97916	46	2	False
1916	545.229	797961	7.17113	46	2	False
1917	2579.2	168684	8.12088	46	2	False
1918	75.9716	5726760	8.77619	46	5	True
1919	43.7469	9945200	8.31614	46	3	False
1922	19.5998	22197800	5.44989	47	2	False
1925	199.258	2183460	5.17856	47	2	False
1933	14.9661	29070400	4.48163	47	2	False
1934	149.342	2913260	5.47769	47	2	False
1940	19.9782	21777300	5.16527	47	2	False
1943	151.344	2874730	5.3773	47	13	True
1945	321.753	1352190	5.55493	47	2	False
1946	65.6732	6624790	6.17419	48	2	False
1950	73.3293	5933120	5.87833	47	5	True
1953	1123.35	387297	5.87886	47	2	False
1954	151.116	2879050	5.31422	47	2	False
1959	17.1829	25320000	5.54674	47	4	False
1960	218.106	1994770	6.53828	47	2	False
1964	364.157	1194740	7.33029	47	2	False
1966	104.462	4164870	7.67545	47	2	False
1967	306.34	1420230	5.61646	48	2	False
1968	58.4648	7441600	5.34376	48	2	False
1969	44.5497	9765970	5.31537	48	4	False
1971	44.7063	9731780	5.40035	48	3	False
1973	55.1798	7884610	4.56307	48	2	False
1974	72.9957	5960230	4.64741	48	2	False
1975	39.9218	10898100	5.98807	48	2	False
1977	26.1844	16615700	5.21233	48	2	False
1978	13.6672	31833200	5.62325	48	2	False
1979	81.6172	5330630	4.88432	48	4	False
1980	318.415	1366370	6.25073	48	4	False
1984	308.581	1409910	6.19925	48	3	False
1986	85.8821	5065910	6.30741	48	2	False
1990	74.669	5826670	6.3377	48	4	False
1992	76.3732	5696650	6.91565	48	2	False
1995	73.4687	5921860	6.57784	48	4	False
1996	78.4078	5548830	6.28495	48	2	False
1997	60.6192	7177130	6.39253	48	3	False
2000	119.282	3647430	6.9226	48	2	False
2001	737.934	589580	7.50435	48	2	False
2002	197.088	2207500	7.63505	48	2	False
2017	91.8233	4738140	4.86944	49	3	False
2019	32.9682	13196700	4.8278	49	2	False
2022	55.7119	7809300	5.04901	49	2	False
2025	67.5744	6438400	5.87008	49	9	True
2026	111.708	3894740	5.50283	49	4	False
2028	164.61	2643040	5.05381	49	5	False
2029	42.7371	10180200	5.05351	49	4	False
2030	123.804	3514190	4.41588	49	2	False
2031	47.9131	9080420	5.40246	49	2	False
2032	40.4556	10754300	5.25238	49	4	False
2035	128.139	3395310	6.20967	49	6	True
2036	180.074	2416060	5.40317	49	3	False
2042	14.906	29187700	6.181	49	2	False
2044	123.619	3519440	6.77545	49	3	False
2045	252.343	1724120	6.50027	49	2	False
2048	37.8359	11498900	6.42169	49	7	True
2051	228.006	1908160	7.97294	49	4	False
2052	188.193	2311840	9.04748	49	6	False
2053	38.8785	11190500	4.87183	50	2	False
2065	122.298	3557460	5.31268	50	6	True
2069	64.5105	6744190	5.70139	50	4	False
2076	158.629	2742700	6.60263	50	3	False
2078	113.071	3847760	7.38136	50	5	False
2079	4609.16	94392.8	5.73223	50	2	False
2080	27.9877	15545100	5.60961	50	2	False
2082	14.3108	30401500	5.61986	50	2	False
2083	82.7303	5258910	5.43262	50	4	False
2086	221.438	1964750	6.96553	50	4	False
2087	83.3985	5216780	7.1068	50	2	False
2089	144.596	3008880	6.18776	50	2	False
2090	96.508	4508140	6.7246	72	2	False
2091	143.253	3037090	6.46988	50	4	False
2092	164.374	2646840	7.05315	50	8	True
2095	89.232	4875730	7.74537	50	4	False
2097	355.273	1224610	4.7619	51	2	False
2104	53.4238	8143770	5.26941	51	2	False
2105	32.0834	13560600	4.63384	51	2	False
2106	32.2977	13470700	5.16259	51	2	False
2107	71.7615	6062740	5.92624	51	4	False
2109	768.815	565899	4.97411	51	2	False
2115	47.0033	9256200	5.11307	51	2	False
2116	60.7427	7162530	5.03387	51	4	False
2118	615.5	706859	5.77775	51	3	False
2126	95.6429	4548920	6.44032	51	5	True
2127	3445.59	126269	6.30055	51	2	False
2128	21.3669	20361900	5.33023	51	2	False
2131	64.9972	6693700	6.31167	51	2	False
2133	16.1595	26923600	5.34823	51	2	False
2135	99.5483	4370450	5.41714	51	4	False
2136	74.7106	5823420	6.20267	51	5	True
2138	152.671	2849730	6.53362	51	7	True
2139	133.627	3255870	6.52737	51	2	False
2140	18.2269	23869700	5.76215	51	3	False
2142	15.3107	28416200	7.20164	51	3	False
2144	23.5804	18450600	5.92686	51	4	False
2146	100.958	4309410	6.04519	51	2	False
2147	21.6505	20095200	6.52554	51	3	False
2148	99.8406	4357660	7.1537	51	2	False
2151	259.768	1674850	8.97399	51	9	False
2152	10.0677	43214400	4.95117	52	2	False
2171	34.0599	12773700	5.09313	52	4	False
2173	140.048	3106590	6.66218	52	8	True
2176	74.8752	5810620	5.73678	52	2	False
2178	955.314	455423	5.9399	52	2	False
2179	81.1728	5359820	5.54583	52	2	False
2185	83.854	5188440	6.48578	52	7	True
2186	350.411	1241600	6.98438	52	2	False
2191	310.681	1400380	8.86769	52	2	False
2198	159.824	2722190	5.76761	53	7	False
2204	299.007	1455060	5.45524	53	3	False
2208	20.8821	20834700	5.65492	53	2	False
2212	40.1832	10827200	6.33105	53	2	False
2214	49.5236	8785140	6.60326	53	4	False
2216	136.243	3193340	6.01532	53	4	False
2217	103.253	4213650	5.467	53	7	True
2219	85.7229	5075320	6.5144	53	5	True
2220	112.872	3854550	5.65327	53	2	False
2221	180.198	2414410	6.07882	53	5	False
2222	198.514	2191640	6.01215	53	11	True
2227	55.447	7846620	5.65574	53	8	True
2228	35.2127	12355500	6.15732	53	7	True
2229	185.068	2350870	8.05628	53	3	False
2236	50.0755	8688310	4.6504	54	3	False
2242	85.8022	5070630	6.02726	54	5	True
2243	31.2031	13943200	5.39611	54	2	False
2245	132.201	3290990	5.39398	54	2	False
2246	354.318	1227910	5.23255	54	2	False
2248	21.3022	20423800	6.3476	54	2	False
2250	43.5808	9983110	5.17592	54	2	False
2255	100.573	4325920	4.74575	54	2	False
2258	85.9359	5062740	6.11643	54	8	True
2262	99.1188	4389390	5.69385	54	5	True
2268	99.1348	4388690	6.49249	54	3	False
2270	57.346	7586780	6.13117	54	7	True
2274	720.54	603813	7.33549	54	3	False
2275	40.7247	10683200	6.95524	54	7	True
2277	123.483	3523320	7.42934	54	2	False
2278	193.606	2247200	8.03919	54	10	True
2279	133.617	3256110	7.86975	54	2	False
2284	10.9203	39840500	5.26457	55	2	False
2288	94.4047	4608580	5.57734	55	8	True
2289	146.355	2972720	4.7471	55	3	False
2290	178.471	2437760	5.26941	55	2	False
2291	56.7926	7660700	5.51762	55	5	True
2293	198.125	2195950	5.20206	55	2	False
2296	152.602	2851020	5.46389	55	2	False
2298	54.9874	7912200	4.89665	55	2	False
2300	32.404	13426500	5.30959	55	2	False
2301	121.973	3566960	5.046	55	2	False
2302	4439.5	98000	5.3325	55	2	False
2303	70.8565	6140180	4.8278	55	2	False
2305	364.034	1195140	5.41505	55	2	False
2307	77.62	5605150	5.62382	55	6	True
2311	353.432	1230990	5.52175	55	2	False
2312	2216.74	196267	5.42749	55	2	False
2313	330.675	1315710	6.4019	55	2	False
2314	29.3306	14833400	5.75723	55	3	False
2316	613.485	709180	5.92373	55	2	False
2317	101.598	4282300	5.9306	55	4	False
2318	51.035	8524960	6.81152	55	3	False
2319	102.715	4235700	6.71912	55	7	True
2321	177.613	2449550	6.24484	55	2	False
2323	2419.8	179797	6.29191	55	3	False
2324	43.9842	9891540	6.12877	55	4	False
2326	36.8881	11794400	7.17938	55	2	False
2328	221.571	1963570	8.15075	55	3	False
2330	94.2321	4617020	4.57763	56	2	False
2332	235.273	1849220	5.15315	56	4	False
2334	10.7429	40498400	6.29018	56	2	False
2340	116.282	3741510	5.44585	56	2	False
2342	91.6616	4746490	4.7659	56	2	False
2346	578.462	752117	5.08155	56	2	False
2351	87.9963	4944200	4.55325	56	3	False
2353	310.101	1403000	4.78174	56	4	False
2356	75.569	5757270	5.83804	56	4	False
2357	34.8734	12475700	4.99443	56	6	True
2359	499.867	870374	5.26941	56	3	False
2360	119.369	3644760	6.5119	56	5	False
2362	117.446	3704430	5.46123	56	6	True
2363	145.703	2986020	6.25317	56	10	True
2364	373.204	1165770	5.94236	56	2	False
2365	116.169	3745170	5.94605	56	2	False
2366	72.2474	6021960	6.94452	56	2	False
2368	110.086	3952100	7.04313	56	5	True
2372	106.763	4075110	8.01842	56	2	False
2376	268.339	1621350	5.39823	57	2	False
2378	22.5567	19287900	5.34823	57	3	False
2385	54.9418	7918770	4.92314	57	3	False
2395	119.819	3631080	5.70139	57	2	False
2396	214.786	2025600	5.16259	57	2	False
2401	106.044	4102740	6.24847	57	2	False
2403	65.086	6684560	6.05843	57	2	False
2404	152.006	2862200	6.1257	57	4	False
2405	181.152	2401690	6.53193	57	3	False
2406	45.678	9524740	6.51565	57	4	False
2408	38.8405	11201500	7.01066	57	6	True
2412	170.631	2549780	7.76783	57	4	False
2418	204.694	2125470	5.53294	58	2	False
2419	97.6293	4456360	5.46045	58	11	True
2420	729.171	596666	5.58	58	2	False
2421	107.407	4050680	5.44585	58	2	False
2422	12.6339	34436700	5.16794	58	2	False
2428	105.689	4116520	5.08446	58	2	False
2430	114.166	3810870	6.05257	58	9	True
2431	79.7619	5454630	5.35563	58	3	False
2433	63.3905	6863350	5.50092	58	2	False
2437	154.362	2818510	5.75228	58	3	False
2438	325.665	1335950	6.17906	58	2	False
2441	128.328	3390320	6.44413	58	4	False
2442	83.7563	5194490	5.32872	58	6	True
2443	180.492	2410480	6.19257	58	6	False
2444	173.62	2505890	6.53693	58	3	False
2445	145.532	2989520	7.14289	58	3	False
2446	184.389	2359530	6.60305	58	9	True
2447	794.836	547372	7.04624	58	2	False
2449	166.626	2611060	7.05254	58	4	False
2452	68.5226	6349310	8.08624	58	3	False
2453	243.265	1788470	9.06393	58	3	False
2454	64.7905	6715050	5.43855	59	10	True
2459	291.152	1494310	5.43228	59	6	False
2462	79.1889	5494100	4.93445	59	2	False
2465	163.473	2661430	5.1093	59	3	False
2469	95.5288	4554350	4.43458	59	3	False
2476	48.2577	9015590	4.52318	59	2	False
2477	864.525	503249	4.30203	59	2	False
2480	212.051	2051730	4.55817	59	2	False
2482	193.467	2248820	6.37432	59	4	False
2485	64.3505	6760970	5.60863	59	7	True
2486	146.512	2969530	5.74805	59	4	False
2488	41.231	10552000	5.07864	59	2	False
2490	29.6826	14657500	5.28139	59	2	False
2492	349.096	1246280	6.69063	59	3	False
2497	199.724	2178360	5.57112	59	4	False
2500	40.3702	10777000	5.91744	59	2	False
2501	401.919	1082490	6.19257	59	2	False
2502	994.949	437280	6.1868	59	2	False
2503	148.469	2930390	6.37432	59	2	False
2504	60.4359	7198890	6.88376	59	4	False
2506	78.1685	5565820	7.52664	59	3	False
2511	188.75	2305020	5.51044	60	2	False
2516	81.3325	5349290	6.32547	60	3	False
2518	66.3142	6560760	5.11166	60	4	False
2519	81.5561	5334630	6.53106	60	13	True
2520	51.5431	8440930	6.08439	60	2	False
2522	196.875	2209890	4.59766	60	5	False
2528	150.124	2898080	5.10362	60	3	False
2530	68.0367	6394660	5.66633	60	2	False
2531	167.75	2593570	5.47769	60	4	False
2532	91.3266	4763900	5.70468	60	20	True
2538	46.8374	9288970	6.22555	60	2	False
2539	30.6655	14187700	5.58441	60	4	False
2540	79.7997	5452040	5.95425	60	7	True
2542	151.541	2870980	6.75109	60	13	True
2544	202.607	2147370	5.15586	61	4	False
2553	21835.6	19924.9	5.42749	61	2	False
2555	324.376	1341260	5.51988	61	2	False
2556	91.7726	4740760	4.94117	61	3	False
2560	47.2248	9212770	5.8461	61	7	True
2561	66.4036	6551920	4.95448	61	4	False
2565	82.4056	5279630	5.93247	61	2	False
2569	100.795	4316410	5.91323	61	3	False
2570	81.2432	5355170	5.36371	61	4	False
2574	58.8057	7398460	6.04297	61	2	False
2580	92.4869	4704140	6.16537	62	2	False
2583	213.172	2040940	6.96169	61	3	False
2585	118.408	3674350	7.90165	68	2	False
2592	101.324	4293880	4.82279	62	3	False
2598	28.3601	15341000	7.85031	62	4	False
2599	113.442	3835180	5.09887	62	2	False
2602	41.2118	10557000	5.76949	62	2	False
2603	62.4737	6964070	5.02774	62	2	False
2611	188.721	2305370	5.93619	62	2	False
2613	270.161	1610410	6.59944	62	2	False
2614	194.988	2231270	5.97028	62	2	False
2615	55.5894	7826520	6.42949	62	2	False
2616	556.166	782268	6.33049	62	3	False
2618	425.575	1022310	7.00287	62	2	False
2619	21.3755	20353800	6.82213	63	2	False
2620	435.108	999915	7.21964	62	2	False
2621	6348.36	68532.9	7.76684	62	2	False
2623	76.1006	5717050	5.79691	63	2	False
2624	201.439	2159810	5.35858	63	3	False
2625	79.5232	5471000	4.75386	63	4	False
2627	83.0254	5240220	5.50665	64	2	False
2631	293.592	1481890	4.60613	63	2	False
2632	1621.87	268253	5.23172	63	3	False
2633	37.1005	11726800	5.21318	63	3	False
2634	130.738	3327810	5.79263	63	2	False
2641	118.231	3679850	5.26457	63	2	False
2644	20.7974	20919500	5.7988	63	3	False
2645	35.9194	12112400	6.64496	63	2	False
2650	36.9544	11773200	6.39956	63	4	False
2651	172.977	2515190	6.86538	63	7	False
2652	21.9454	19825200	6.67083	63	2	False
2653	354.995	1225570	6.18728	63	4	False
2654	68.8637	6317860	6.10028	63	2	False
2655	116.514	3734070	6.41349	63	2	False
2656	114.537	3798510	6.09374	63	5	False
2658	83.8055	5191440	7.06279	63	11	True
2659	217.214	2002960	7.65612	63	2	False
2661	71.2708	6104480	5.01226	64	2	False
2665	149.018	2919580	4.82592	64	4	False
2670	786.488	553182	5.38971	64	2	False
2673	30.6641	14188300	4.88962	64	2	False
2674	309.519	1405640	4.88609	64	2	False
2675	89.5552	4858140	4.79475	64	3	False
2679	82.0592	5301920	5.1715	64	3	False
2680	115.837	3755900	5.26457	66	2	False
2682	40.2061	10821000	4.39297	64	2	False
2685	573.349	758825	4.35156	64	2	False
2687	550.181	790779	6.20115	64	2	False
2688	136.513	3187030	6.54841	64	4	False
2689	11.2658	38618700	6.23386	65	2	False
2690	56.0371	7763980	6.83077	64	2	False
2692	971.49	447839	6.33853	64	2	False
2693	110.467	3938470	7.15863	64	4	False
2694	49.2683	8830650	7.11063	64	2	False
2695	122.999	3537190	5.89059	64	10	True
2696	128.554	3384340	6.21873	64	3	False
2699	70.6904	6154600	4.72517	65	3	False
2701	333.467	1304690	5.18383	65	2	False
2704	103.611	4199090	4.91891	65	7	True
2705	88.4543	4918600	5.5923	66	2	False
2706	149.613	2907980	5.2267	65	3	False
2708	27.2515	15965000	4.48516	65	3	False
2711	168.074	2588570	5.159	65	3	False
2712	16.2273	26811100	4.46019	65	2	False
2715	111.897	3888150	6.2691	73	2	False
2720	44.3507	9809810	4.64741	65	2	False
2723	231.639	1878230	4.89314	65	2	False
2724	143.346	3035110	6.3601	65	9	True
2725	153.655	2831480	6.35523	65	6	False
2727	65.7761	6614430	4.28926	65	2	False
2730	140.287	3101300	7.02967	65	30	True
2731	80.2376	5422290	5.9056	65	3	False
2733	1394.03	312097	6.49604	65	2	False
2740	69.7157	6240650	6.204	65	4	False
2742	382.062	1138740	5.51988	66	3	False
2750	131.314	3313210	5.7912	66	2	False
2752	180.824	2406050	5.72553	66	5	False
2754	23.951	18165100	5.14453	66	3	False
2762	195.663	2223570	5.24663	66	3	False
2763	88.7664	4901310	5.35045	66	2	False
2765	112.155	3879180	4.48692	66	2	False
2766	147.024	2959200	5.1715	66	3	False
2768	67.7658	6420220	4.3455	66	2	False
2770	73.2955	5935860	6.31704	66	12	True
2773	159.989	2719390	5.68561	66	2	False
2774	231.643	1878200	5.19038	66	4	False
2775	722.805	601921	5.49131	66	2	False
2776	8290	52481.4	6.26197	66	2	False
2777	110.729	3929170	6.52417	66	3	False
2780	134.619	3231870	6.09817	66	8	True
2781	266.023	1635460	6.73802	66	2	False
2783	100.635	4323270	7.26841	66	6	True
2784	58.9084	7385560	7.30509	66	3	False
2785	201.013	2164400	8.38439	66	2	False
2786	764.73	568922	6.68908	67	5	False
2787	339.31	1282220	6.11798	67	3	False
2794	399.13	1090050	5.1599	67	4	False
2797	102.311	4252420	5.2267	67	3	False
2798	74.6421	5828770	5.9485	67	6	True
2802	43.2155	10067500	7.04938	67	7	True
2803	9.49573	45817600	5.11589	67	2	False
2807	50.3767	8636360	5.24003	67	4	False
2812	102.586	4241030	6.22667	67	5	True
2813	122.465	3552610	5.98336	67	3	False
2814	88.1931	4933170	5.89016	67	15	True
2816	345.243	1260190	6.24502	67	5	False
2817	232.997	1867280	5.82912	67	2	False
2818	225.956	1925470	5.47769	67	3	False
2821	126.524	3438660	6.29883	67	3	False
2822	286.679	1517630	6.53284	67	3	False
2824	163.001	2669130	6.38465	67	3	False
2825	15.1197	28775100	6.81958	67	2	False
2826	61.0736	7123720	7.74436	67	6	True
2830	45.9634	9465600	5.24499	68	4	False
2836	42.1676	10317700	4.96598	68	4	False
2839	71.7225	6066040	4.96106	68	2	False
2841	57.5376	7561520	4.80504	68	2	False
2842	499.41	871171	5.60272	68	2	False
2844	138.071	3151060	6.75727	68	4	False
2846	61.5651	7066850	5.24992	68	5	True
2850	124.983	3481040	5.24746	68	2	False
2852	215.455	2019310	6.52683	68	5	False
2853	1566.13	277801	5.65163	68	2	False
2854	162.079	2684320	5.49066	68	3	False
2855	12.5306	34720800	6.75418	68	3	False
2856	89.8986	4839580	5.62933	68	15	True
2858	225.971	1925340	6.29261	68	5	False
2860	45.2855	9607290	6.01399	68	6	True
2861	141.213	3080950	6.14044	68	2	False
2862	129.564	3357970	6.57741	68	12	True
2863	110.964	3920820	7.28627	68	5	False
2864	2665.76	163207	7.14041	68	2	False
2865	715.389	608161	7.54717	68	4	False
2866	248.015	1754210	4.96106	64	2	False
2868	83.111	5234820	5.38757	69	6	True
2870	69.1259	6293900	4.59198	69	2	False
2872	45.0738	9652430	4.84269	69	2	False
2873	155.03	2806370	5.39469	69	3	False
2874	93.8106	4637760	6.00594	69	6	True
2878	484.434	898102	5.74281	69	2	False
2880	119.313	3646480	5.24992	69	2	False
2890	527.323	825056	4.89782	69	3	False
2891	164.702	2641570	5.24003	69	2	False
2892	431.127	1009150	6.44002	69	6	False
2895	197.506	2202830	5.72614	69	4	False
2897	27.1885	16002000	5.69195	69	3	False
2901	104.375	4168330	5.55029	69	9	True
2903	90.4239	4811460	5.84817	69	23	True
2904	203.304	2140000	5.75294	69	9	False
2907	187.484	2320580	6.75891	69	4	False
2908	74.0345	5876610	6.99259	69	3	False
2909	231.742	1877400	8.23698	69	12	True
2914	60.0476	7245440	4.62468	70	2	False
2917	16.2999	26691600	5.71693	70	2	False
2921	36.9248	11782600	4.90595	70	6	True
2922	30.8436	14105700	5.41297	70	2	False
2924	12.2024	35654500	4.42714	70	2	False
2930	66.2031	6571770	4.70276	70	3	False
2932	90.9995	4781030	6.44002	70	4	False
2933	201.894	2154950	6.12484	70	3	False
2935	193.711	2245980	5.76068	70	2	False
2936	8809.36	49387.4	6.38307	70	2	False
2937	551.345	789109	6.71442	70	2	False
2938	93.7904	4638760	6.4164	70	5	True
2939	141.501	3074700	7.37142	61	7	True
2941	21.7344	20017700	4.66522	71	4	False
2948	41.7104	10430800	4.77912	71	3	False
2949	115.123	3779180	4.54333	71	2	False
2950	65.7475	6617310	5.84145	71	2	False
2955	62.1545	6999840	5.3325	71	2	False
2956	45.8163	9496000	4.41588	71	2	False
2958	36.7941	11824500	4.41588	71	2	False
2959	542.821	801501	4.72101	71	2	False
2960	65.2482	6667940	5.27781	71	4	False
2965	28.4567	15288900	4.66962	71	2	False
2966	156.988	2771370	5.5145	71	7	False
2968	112.455	3868860	5.88565	71	10	True
2969	58.796	7399670	6.1428	71	6	True
2970	103.366	4209020	6.05733	71	2	False
2975	118.493	3671710	6.58828	71	5	False
2976	87754.4	4957.83	6.50519	71	2	False
2977	77.0327	5647880	7.22891	71	7	True
2978	119.295	3647030	6.61903	71	2	False
2979	37.6173	11565700	6.54706	71	2	False
2980	362.719	1199470	5.29324	72	3	False
2983	2773.35	156876	4.88254	72	2	False
2985	94.8312	4587850	5.00286	72	2	False
2986	41.0853	10589500	4.53331	72	3	False
2990	77.7496	5595810	5.70139	72	3	False
2991	3111.98	139805	5.57112	72	2	False
2993	159.151	2733700	5.33114	72	5	False
2995	21.4864	20248700	4.69136	72	2	False
2996	290.315	1498620	5.24894	72	5	False
2997	87.2415	4986980	5.00443	72	4	False
2999	18262.3	23823.5	5.1812	72	2	False
3000	3660.08	118869	6.13233	72	2	False
3004	110.022	3954390	5.7413	72	2	False
3010	950.33	457811	4.75386	72	2	False
3013	30.2708	14372600	4.60613	72	2	False
3016	82.5642	5269490	5.3065	72	6	True
3017	938.392	463635	5.44585	72	2	False
3018	41.5952	10459700	5.80964	72	2	False
3019	111.916	3887470	6.05568	72	4	False
3021	329.192	1321630	6.405	72	2	False
3024	63.3959	6862770	6.24271	72	3	False
3027	109.603	3969530	5.56396	73	8	True
3028	95.8758	4537860	5.93867	73	4	False
3030	163.329	2663770	5.16259	73	2	False
3031	3840.51	113285	5.5923	73	2	False
3041	34.3689	12658900	5.62663	73	2	False
3042	69.5862	6252270	6.07149	73	3	False
3044	141.302	3079010	5.99697	73	5	False
3045	147.962	2940430	6.62304	73	14	True
3046	11.6644	37299200	5.72461	85	2	False
3048	48.7182	8930380	5.62438	73	3	False
3051	792.243	549164	7.68195	73	2	False
3052	110.273	3945420	6.95665	73	4	False
3053	49.6644	8760230	8.01145	73	2	False
3054	30.5392	14246300	4.99654	74	4	False
3059	122.275	3558130	5.75475	74	2	False
3060	44.9193	9685610	4.8949	74	4	False
3062	216.362	2010850	4.75587	74	4	False
3063	21.6622	20084400	4.31465	74	2	False
3065	103.689	4195910	5.24499	74	2	False
3066	95.7155	4545470	5.86477	74	3	False
3067	26.0336	16711900	5.96152	74	7	True
3068	320.953	1355560	5.73728	74	3	False
3069	411.966	1056090	4.97411	74	2	False
3072	980.172	443872	5.45791	74	2	False
3075	33.4493	13006900	5.02158	74	2	False
3077	835.39	520800	5.37463	74	2	False
3080	84.6492	5139700	5.97076	74	10	True
3081	324.767	1339640	5.46389	74	2	False
3082	375.246	1159430	5.94605	74	2	False
3085	228.923	1900520	5.96025	74	3	False
3087	130.044	3345580	7.37151	77	2	False
3089	88.576	4911840	6.76108	74	13	True
3091	394.171	1103760	6.71499	74	2	False
3092	136.552	3186130	6.25539	74	3	False
3095	229.893	1892490	6.80098	74	2	False
3096	58.7168	7409650	6.90693	74	3	False
3097	107.559	4044960	6.41518	74	5	True
3098	817.616	532122	7.81735	74	2	False
3099	77.0799	5644420	6.73534	50	22	True
3100	39.397	11043300	5.76411	75	6	True
3101	107.371	4052030	5.76141	75	4	False
3108	72.4911	6001720	4.49218	75	2	False
3111	79.8004	5451990	5.67923	75	2	False
3114	95.8687	4538200	5.14998	75	3	False
3115	27.7597	15672800	5.06984	75	2	False
3118	69.6196	6249260	4.83528	75	2	False
3120	20.5237	21198500	4.7619	75	2	False
3121	36.2112	12014800	5.64171	75	2	False
3122	116.529	3733580	6.38741	75	4	False
3123	2540.91	171227	5.16527	75	2	False
3124	316.381	1375150	6.32098	75	2	False
3125	169.235	2570820	6.58983	75	2	False
3127	39.6032	10985700	5.77533	75	6	True
3128	106.291	4093190	6.6916	75	6	True
3130	121.147	3591270	7.09171	75	2	False
3132	195.021	2230900	5.42439	65	8	False
3137	554.397	784765	5.17061	76	2	False
3142	81.2064	5357600	6.10552	76	8	True
3143	227.626	1911340	4.88136	76	3	False
3148	69.6777	6244050	4.90363	76	2	False
3154	158.346	2747600	4.55325	76	2	False
3155	111.659	3896410	5.20464	76	2	False
3158	120.105	3622440	4.76856	76	6	True
3159	128.651	3381790	5.69037	78	2	False
3160	116.857	3723110	4.43458	76	3	False
3163	1828.68	237915	6.44002	76	2	False
3164	511.885	849939	5.84598	76	3	False
3169	75.682	5748680	5.9951	76	4	False
3170	8496.68	51204.9	6.42419	76	2	False
3171	102.109	4260870	6.69644	76	6	True
3176	23870.7	18226.2	4.73345	77	2	False
3184	485.055	896953	5.28615	77	2	False
3191	108.024	4027530	5.55191	77	3	False
3194	82.1878	5293620	4.80504	77	2	False
3195	113.238	3842100	4.74981	77	2	False
3196	46.8843	9279690	5.7493	77	3	False
3198	132.211	3290740	7.2162	77	3	False
3199	928.591	468529	5.61646	77	2	False
3200	138.737	3135950	5.25483	77	2	False
3202	73.6194	5909740	5.22753	77	2	False
3203	131.927	3297810	5.65234	77	7	True
3204	506.217	859457	6.26821	77	2	False
3205	24.3216	17888300	6.57229	77	2	False
3208	639.372	680466	6.48107	77	2	False
3209	116.941	3720430	7.65279	77	3	False
3210	99.9735	4351870	8.14115	77	2	False
3215	67.3029	6464380	4.30836	78	2	False
3223	795.485	546926	4.65189	78	2	False
3227	40.6462	10703900	4.95887	78	3	False
3229	27.2771	15950100	6.33438	78	3	False
3230	20.6301	21089200	5.73071	78	2	False
3233	53.6161	8114560	5.99081	78	6	True
3234	466.343	932944	5.72919	78	2	False
3235	258.66	1682020	5.02158	78	2	False
3237	295.234	1473650	4.81268	78	2	False
3238	80.067	5433840	4.41588	78	2	False
3239	87.2141	4988550	5.5893	78	7	True
3241	21.2971	20428600	5.43977	78	2	False
3251	437.029	995521	5.41157	78	3	False
3252	83.5566	5206910	6.13842	78	2	False
3254	442.923	982273	5.91238	78	2	False
3255	244.206	1781580	6.95635	78	3	False
3257	293.876	1480460	7.55534	78	3	False
3265	125.018	3480080	5.57379	79	4	False
3266	177.534	2450640	6.23233	79	3	False
3267	20.5145	21208000	5.83233	79	3	False
3270	3908.82	111305	5.62494	79	2	False
3275	297.457	1462640	4.79346	79	2	False
3277	111.687	3895450	5.12269	79	7	True
3278	354.33	1227870	4.47632	79	2	False
3280	152.246	2857690	6.28232	79	2	False
3284	73.9606	5882480	6.65013	79	8	True
3286	207.383	2097910	6.79941	74	3	False
3293	50.1305	8678780	4.85372	80	2	False
3295	175.868	2473850	5.57231	80	3	False
3296	32.308	13466300	5.30959	80	2	False
3297	15808.4	27521.5	5.84823	80	2	False
3300	40.7389	10679500	4.94117	80	3	False
3303	27.864	15614100	5.62054	80	5	True
3309	81.7743	5320390	5.55402	80	4	False
3310	47.3874	9181160	6.05623	80	3	False
3311	58.497	7437500	4.96761	80	3	False
3316	45.9863	9460900	5.54216	80	2	False
3317	476.231	913572	4.73345	80	2	False
3318	359.198	1211230	5.63	80	2	False
3319	79.9608	5441050	6.66667	80	2	False
3322	2576.16	168883	5.79548	80	2	False
3323	43.9508	9899060	5.40457	80	2	False
3324	79.3133	5485480	5.29088	80	2	False
3325	50.0734	8688680	5.99218	80	4	False
3327	48.1873	9028750	6.39096	80	2	False
3328	211.228	2059720	6.81547	80	2	False
3329	541.869	802908	6.46587	80	2	False
3331	205.374	2118440	6.71442	80	2	False
3333	135.549	3209700	7.12821	80	3	False
3334	173.378	2509380	6.93954	80	2	False
3336	158.094	2751980	6.96454	80	25	True
3337	11.9091	36532700	4.95448	76	2	False
3340	45.5562	9550220	5.08446	81	4	False
3342	75.2031	5785280	5.19299	81	4	False
3344	92.0093	4728560	5.25238	81	2	False
3345	278.133	1564250	5.42543	81	2	False
3346	124.835	3485180	4.83154	81	2	False
3350	79.8514	5448510	5.27662	81	2	False
3352	291.398	1493050	5.32111	81	2	False
3354	187.684	2318100	5.08155	81	2	False
3356	95.8868	4537340	5.50981	81	3	False
3357	74.1943	5863940	5.57112	81	11	True
3359	143.465	3032600	4.8908	81	3	False
3360	443.566	980849	5.22249	81	2	False
3362	1131.06	384658	6.01361	81	2	False
3363	547.843	794153	5.75029	81	2	False
3364	13.9815	31117600	5.77533	81	2	False
3365	5803.34	74969.1	5.82082	81	2	False
3368	41.9233	10377800	6.18197	81	3	False
3378	104.009	4183010	5.43006	82	8	True
3379	186.055	2338400	4.50262	82	2	False
3381	204.282	2129760	5.65327	82	3	False
3385	94.6541	4596430	5.23671	82	3	False
3387	871.803	499048	7.09922	82	3	False
3388	33.8696	12845500	4.78174	82	2	False
3390	238.257	1826060	5.58	82	2	False
3394	72.487	6002060	5.22753	82	4	False
3395	65.4502	6647370	4.65635	82	2	False
3397	28.1113	15476700	5.21996	82	4	False
3398	486.84	893664	5.61304	82	2	False
3401	34.1129	12753900	5.70764	82	4	False
3402	32.3303	13457100	6.05678	82	4	False
3405	135.175	3218570	6.09374	82	5	False
3408	24.5868	17695300	5.77193	82	3	False
3410	101.409	4290270	5.99393	82	2	False
3411	103.833	4190120	6.94407	82	3	False
3412	52.6503	8263420	5.88669	82	2	False
3419	83.5734	5205860	7.86885	82	2	False
3420	250.477	1736970	7.93877	82	2	False
3421	87.0148	4999970	5.23505	83	2	False
3423	84.1884	5167830	5.41921	83	2	False
3425	116.805	3724760	4.86101	83	2	False
3435	122.609	3548460	4.64741	83	4	False
3436	148.383	2932080	4.58244	83	2	False
3437	116.154	3745630	4.98379	83	2	False
3439	172.809	2517640	5.4816	83	5	False
3441	24.6827	17626600	4.92428	83	2	False
3442	86.9949	5001110	4.60613	83	2	False
3448	61.4341	7081920	6.01932	83	4	False
3449	234.736	1853450	6.025	83	2	False
3450	159.045	2735520	5.62269	83	6	False
3451	100.927	4310770	6.15845	83	3	False
3454	32.9289	13212400	6.35414	83	10	True
3457	80.7161	5390140	7.32118	83	4	False
3458	102.63	4239220	7.5539	83	5	True
3462	125.731	3460320	5.47573	84	8	True
3466	68.1239	6386470	4.41588	84	2	False
3471	77.2394	5632770	6.04223	84	3	False
3472	17.942	24248700	5.90155	84	4	False
3479	61.1547	7114280	4.9322	84	3	False
3481	144.224	3016640	5.5952	84	6	False
3482	109.214	3983670	5.43773	84	2	False
3483	36.1372	12039400	6.36441	84	3	False
3484	117.414	3705450	5.98807	84	3	False
3485	184.905	2352940	5.88148	84	2	False
3489	109.678	3966820	6.14044	84	2	False
3495	47.9609	9071380	5.79156	84	8	True
3496	43.1602	10080400	6.0159	84	4	False
3502	66.5479	6537710	6.60305	84	3	False
3504	84.4725	5150450	7.11788	84	2	False
3505	70.9	6136410	7.0084	84	2	False
3506	131.046	3320000	7.44041	84	4	False
3507	414.664	1049220	7.27243	84	2	False
3509	166.745	2609210	4.6108	85	2	False
3513	74.4252	5845760	4.54333	85	2	False
3514	91.5089	4754420	5.22753	85	2	False
3519	791.942	549372	5.97147	85	3	False
3525	107.047	4064310	5.54032	85	2	False
3526	51.7658	8404610	4.49218	85	2	False
3530	145.39	2992450	6.42973	85	26	True
3532	69.3363	6274800	5.44281	85	4	False
3533	162.012	2685420	6.08011	85	3	False
3535	87754.4	4957.83	6.16832	85	2	False
3537	44.4879	9779540	5.518	85	2	False
3539	33503.6	12985.8	5.40457	85	2	False
3540	135.461	3211790	5.56396	85	2	False
3541	127.818	3403840	6.14044	89	2	False
3543	331.306	1313200	5.90219	85	3	False
3546	258.966	1680040	6.53353	85	2	False
3548	6563.25	66289	7.02937	85	2	False
3549	53.5728	8121120	6.92583	85	2	False
3550	42.6586	10198900	7.8113	85	2	False
3560	170.311	2554570	6.32398	86	18	True
3562	88.784	4900340	6.44052	86	3	False
3566	63.4905	6852540	4.85006	86	2	False
3567	89.8002	4844880	5.0262	86	4	False
3568	151.623	2869420	5.86338	86	7	True
3571	300.573	1447480	5.23005	86	3	False
3575	545.67	797316	4.49218	86	2	False
3576	46.1982	9417500	6.44122	86	10	True
3578	101.818	4273040	6.64667	86	5	True
3580	63.4021	6862100	5.83736	86	2	False
3582	665.685	653569	6.03851	86	2	False
3584	136.492	3187520	6.19041	86	8	True
3585	205.028	2122010	6.21935	86	3	False
3586	313.012	1389950	7.47342	86	2	False
3589	24.707	17609200	8.94169	86	3	False
3591	46.1147	9434540	4.98057	87	3	False
3599	386.964	1124320	4.44381	87	2	False
3611	41.1455	10574000	4.79401	87	7	True
3612	20.8004	20916500	4.23421	87	3	False
3614	16.4313	26478200	5.40983	87	4	False
3616	32.8954	13225900	5.80823	87	2	False
3618	92.413	4707900	6.03925	87	3	False
3620	39.7554	10943700	5.77387	87	3	False
3621	898.54	484198	5.52549	87	2	False
3622	91.8875	4734830	5.10172	87	2	False
3623	40.5266	10735400	6.12313	87	2	False
3625	96.0038	4531810	6.32435	87	7	True
3626	26.327	16525700	5.34376	87	4	False
3627	85.828	5069110	5.06295	87	3	False
3628	87.2426	4986920	5.63838	87	2	False
3629	248.533	1750560	6.40216	87	6	False
3630	117.827	3692440	6.36388	87	2	False
3631	130.253	3340210	6.90174	87	7	True
3634	103.369	4208900	6.19237	87	10	True
3635	62.4214	6969910	6.55776	87	2	False
3640	621.898	699586	7.04188	87	3	False
3643	90.079	4829890	7.69248	87	2	False
3644	65.5552	6636720	6.48441	73	12	True
3645	262.628	1656600	6.35536	88	4	False
3646	17.9588	24226100	5.63	88	2	False
3648	42.1258	10327900	4.63838	88	3	False
3650	548.915	792603	4.52826	88	2	False
3651	18.6332	23349300	4.91401	88	2	False
3652	48.407	8987780	4.8278	88	2	False
3653	102.287	4253420	5.66633	90	2	False
3655	141.548	3073670	5.14526	88	5	False
3658	56.4344	7709330	5.40808	88	6	True
3661	261.585	1663210	5.8305	88	2	False
3664	230.101	1890780	5.59055	88	4	False
3667	84.0219	5178070	6.60237	88	5	True
3668	54.7038	7953220	6.22741	88	2	False
3670	53.8183	8084080	6.69374	88	8	True
3673	59.8025	7275140	6.47531	88	2	False
3677	93.7788	4639340	7.28086	88	2	False
3678	217.544	1999930	7.74999	88	5	False
3681	81.1765	5359580	5.20806	89	3	False
3687	83.6075	5203740	6.39096	93	2	False
3688	64.2614	6770340	5.56933	89	4	False
3690	145.686	2986370	5.36591	89	2	False
3692	710.682	612189	4.93445	89	2	False
3693	21.4202	20311300	4.48692	89	2	False
3695	55.6634	7816120	5.94175	89	12	True
3700	1092.15	398363	5.23505	89	2	False
3703	330.588	1316050	4.88962	89	2	False
3704	87754.4	4957.83	4.5483	89	2	False
3705	38.8047	11211800	5.17592	89	2	False
3710	99.6592	4365590	5.96035	89	8	True
3713	18.0688	24078600	6.58768	89	3	False
3714	93.664	4645020	6.26625	89	10	True
3715	81.6142	5330830	4.90015	89	2	False
3718	265.684	1637550	6.2357	89	4	False
3720	64.3617	6759790	6.33687	89	2	False
3725	29.0662	14968300	6.58012	89	2	False
3726	84.1498	5170200	7.0956	89	5	True
3727	224.364	1939130	7.35546	89	2	False
3728	17.2755	25184300	6.71839	89	2	False
3729	230.462	1887820	8.20543	89	7	False
3731	396.943	1096050	5.29638	90	6	False
3732	83.6127	5203410	5.94278	90	6	True
3734	114.284	3806920	6.00231	90	10	True
3736	9.42391	46166800	5.16259	90	2	False
3738	10.3466	42049800	5.20464	90	2	False
3740	274.226	1586540	5.29324	90	2	False
3741	326.849	1331110	4.7778	90	2	False
3742	45.7814	9503230	5.45991	90	2	False
3746	112.057	3882600	6.00324	90	4	False
3748	140.793	3090160	5.52363	90	3	False
3750	214.537	2027960	5.95783	90	3	False
3751	31.9405	13621300	5.47769	90	2	False
3752	25.7334	16906900	5.6033	90	6	True
3753	92.0977	4724020	6.04889	90	3	False
3757	30.3778	14322000	5.59752	90	2	False
3760	102.678	4237260	6.81393	90	6	True
3761	583.715	745349	6.56505	90	2	False
3762	361.083	1204910	7.21655	90	2	False
3763	139.025	3129440	6.10635	90	5	False
3764	146.372	2972370	7.499	90	3	False
3765	75.663	5750120	4.68705	91	2	False
3766	290.822	1496000	5.39185	91	2	False
3770	133.467	3259770	5.18907	91	2	False
3771	146.76	2964510	5.36444	91	6	False
3773	162.427	2678570	4.90015	91	2	False
3774	36.537	11907700	6.58693	91	4	False
3776	127.955	3400180	5.70417	91	9	True
3780	98.0602	4436780	5.73527	91	3	False
3781	24.3207	17888900	4.92768	91	3	False
3782	30.3827	14319700	5.29638	91	3	False
3784	730.671	595441	5.72206	91	3	False
3785	95.7817	4542320	5.10172	91	2	False
3786	21.0413	20677100	5.16972	91	3	False
3794	99.2637	4382990	5.9073	91	4	False
3795	101.946	4267660	5.48062	91	4	False
3796	634.607	685576	6.45488	91	3	False
3798	132.497	3283640	6.37512	91	2	False
3799	160.902	2703960	6.16197	91	9	True
3800	21.7914	19965300	6.65547	91	3	False
3802	41.5371	10474300	5.97505	91	4	False
3803	344.472	1263010	6.93894	91	3	False
3804	91.7074	4744120	7.2547	91	2	False
3807	260.951	1667250	6.21717	85	4	False
3814	38.9379	11173500	5.32111	92	5	True
3815	14.9732	29056700	6.01437	92	3	False
3816	46.6569	9324920	4.96434	92	2	False
3820	92.2781	4714780	4.95006	92	3	False
3821	73.5905	5912060	6.04163	92	5	True
3823	208.439	2087290	4.67692	92	3	False
3826	44.0221	9883020	5.72308	92	2	False
3831	60.6581	7172520	5.30959	92	2	False
3832	108.149	4022890	5.41401	92	4	False
3833	163.697	2657790	5.09887	92	2	False
3837	174.451	2493950	6.25918	92	9	True
3839	251.368	1730810	6.89156	92	5	False
3841	85.9297	5063110	6.31179	92	7	True
3842	64.3597	6760000	6.85008	92	4	False
3843	121.621	3577290	6.20495	92	4	False
3844	42.7884	10168000	5.85765	92	2	False
3847	37.7458	11526400	5.20977	88	2	False
3852	82.5005	5273560	5.35887	93	5	True
3853	148.598	2927840	5.35711	93	5	False
3857	172.375	2523980	4.77121	93	3	False
3858	40.7709	10671100	6.25539	93	3	False
3859	392.775	1107690	4.48692	93	2	False
3863	56.9931	7633760	4.90131	93	6	True
3871	328.99	1322450	5.22753	93	2	False
3872	41.3126	10531200	5.78402	93	2	False
3873	78.5439	5539210	5.38328	93	2	False
3874	68.9526	6309720	6.14849	93	2	False
3875	115.634	3762500	7.09067	93	6	True
3876	1173.3	370810	6.47747	93	2	False
3877	39.8676	10912900	5.54216	93	2	False
3878	149.122	2917540	6.0044	93	2	False
3879	91.068	4777430	5.15855	93	4	False
3880	468.252	929140	6.61023	93	2	False
3881	112.516	3866740	6.93205	93	9	True
3882	101.812	4273270	6.48322	93	2	False
3883	166.901	2606760	6.89194	93	5	False
3884	1338.64	325009	6.59369	93	2	False
3885	22.1755	19619400	6.17028	93	2	False
3886	40.9592	10622100	6.14774	93	8	True
3887	67.7816	6418720	8.10666	93	12	True
3888	989.689	439604	4.55817	94	2	False
3895	209.661	2075110	5.42954	94	2	False
3898	86.5995	5023950	6.78544	94	7	True
3900	52.0803	8353850	5.21488	94	2	False
3901	141.32	3078620	5.26214	94	2	False
3902	86.4901	5030300	5.5729	94	2	False
3905	88.3229	4925920	6.1983	94	2	False
3907	105.863	4109750	5.56396	95	2	False
3908	101.395	4290860	4.94117	94	4	False
3909	181.769	2393540	5.00601	94	4	False
3910	37.119	11721000	5.16972	94	3	False
3912	86.9006	5006540	4.67401	94	4	False
3919	856.642	507880	6.62651	94	3	False
3922	26.6074	16351500	6.05036	94	3	False
3926	18.1849	23924900	5.75505	94	5	True
3927	25.0401	17375000	6.20068	94	4	False
3929	47.3896	9180740	6.23018	94	2	False
3933	594.661	731629	7.27568	94	6	False
3936	403.195	1079060	5.17856	95	2	False
3937	76.9637	5652940	5.97862	95	5	True
3945	116.02	3749980	5.73829	95	5	False
3946	72.6301	5990230	5.39611	95	2	False
3947	115.709	3760040	5.55855	95	2	False
3948	48.3636	8995850	5.78977	95	2	False
3950	37.9368	11468300	5.90475	95	4	False
3951	264.776	1643170	6.09501	95	2	False
3955	70.049	6210960	4.52572	95	4	False
3958	1590.43	273555	5.74581	95	2	False
3961	90.9624	4782980	5.36152	95	2	False
3962	56.6916	7674350	5.30195	95	7	True
3964	56.1573	7747370	6.52894	95	7	True
3972	60.2912	7216170	6.52532	95	6	True
3973	125.06	3478890	6.4081	95	2	False
3978	119.999	3625630	8.8099	95	8	True
3979	32.6518	13324600	6.22509	89	4	False
3982	165.422	2630070	5.2923	96	5	False
3986	441.978	984373	5.09313	96	2	False
3987	76.2913	5702770	5.48438	96	7	True
3992	90.1279	4827260	4.92087	96	2	False
3996	43.9028	9909890	5.18907	96	2	False
4001	894.861	486189	4.81268	96	2	False
4004	79.0537	5503490	4.86944	96	3	False
4006	203.935	2133380	5.00391	96	3	False
4008	66.107	6581320	5.00286	96	2	False
4009	48.3998	8989110	5.35045	96	2	False
4015	173.309	2510380	6.05183	96	3	False
4016	159.408	2729290	5.90048	96	3	False
4017	87754.4	4957.83	6.08118	96	2	False
4018	58.4742	7440400	6.01732	96	8	True
4021	801.397	542891	6.40267	96	2	False
4024	1682.95	258517	6.63639	96	2	False
4026	252.715	1721590	7.04481	96	4	False
4029	166.875	2607160	7.39703	96	7	False
4030	137.905	3154860	6.04329	97	7	True
4031	256.959	1693150	5.25156	97	3	False
4034	153.579	2832880	4.54333	97	2	False
4036	39.1279	11119200	5.27901	97	5	True
4042	236.617	1838720	4.9322	97	3	False
4051	23.6449	18400200	5.32264	97	3	False
4053	19.4364	22384300	6.29998	97	3	False
4054	98.7238	4406960	4.94117	97	3	False
4056	91.7873	4739990	5.7843	97	5	True
4057	118.673	3666120	5.29088	97	2	False
4058	111.236	3911240	6.10802	97	5	False
4059	295.285	1473400	6.4081	97	2	False
4060	78.4698	5544440	6.27793	97	2	False
4061	53.4391	8141440	6.24756	97	10	True
4063	370.097	1175560	7.18236	97	3	False
4064	13.1793	33011700	6.95799	97	2	False
4065	307.483	1414940	7.38323	97	2	False
4067	38.7274	11234200	6.08082	98	3	False
4070	45.4449	9573610	5.98194	98	5	True
4075	116.506	3734320	5.96367	98	4	False
4076	105.571	4121130	5.40563	98	4	False
4077	110.076	3952460	4.80887	98	2	False
4078	189.639	2294210	5.23005	98	2	False
4083	55.006	7909520	5.24499	98	4	False
4085	203.863	2134130	5.70327	98	5	False
4088	165.275	2632410	5.4816	98	3	False
4089	41.4482	10496700	4.7659	98	2	False
4091	51.26	8487540	4.72932	98	2	False
4093	140.214	3102920	4.42153	98	2	False
4096	77.0689	5645230	6.69721	98	2	False
4097	14.1017	30852400	5.65819	98	4	False
4098	111.564	3899750	5.98493	98	3	False
4102	76.4454	5691270	6.30141	98	2	False
4103	95.2368	4568310	7.005	98	2	False
4104	124.027	3507880	6.24817	98	3	False
4108	34.684	12543900	6.11757	98	5	True
4110	26.9301	16155600	6.97741	98	2	False
4111	259.711	1675210	6.33396	98	4	False
4113	412.994	1053460	6.92341	98	8	False
4114	118.207	3680580	6.85659	98	3	False
4116	193.522	2248180	8.40945	98	2	False
4121	102.256	4254710	4.61545	99	2	False
4126	40.224	10816200	5.45791	99	3	False
4127	84.5001	5148760	5.14088	99	2	False
4128	63.824	6816730	6.12744	99	5	True
4132	60.6503	7173440	4.41588	99	2	False
4139	130.398	3336490	5.34823	99	2	False
4140	633.585	686682	4.24993	99	2	False
4143	90.9085	4785810	5.16883	99	6	True
4144	215.287	2020890	5.49632	99	5	False
4146	42.4577	10247200	5.61475	99	2	False
4147	170.334	2554230	5.90091	99	6	False
4148	216.01	2014120	6.23049	99	3	False
4149	67.6908	6427340	6.08439	99	2	False
4151	48.7653	8921740	6.19142	99	10	True
4153	64.3981	6755960	7.0227	99	2	False
4162	10.1754	42757100	4.53331	100	2	False
4166	233.172	1865880	5.53294	100	2	False
4170	33.6652	12923500	5.45631	100	5	True
4172	83.9033	5185390	5.20206	100	2	False
4175	132.203	3290940	5.23755	100	2	False
4179	27.4642	15841400	5.77823	100	2	False
4180	32.5466	13367600	5.31037	100	3	False
4187	1446.26	300825	7.46567	100	2	False
4188	166.236	2617190	6.92293	100	7	False
4189	253.049	1719310	7.20721	100	2	False
4190	147.921	2941230	8.01729	100	3	False
4194	125.253	3473550	5.62494	104	2	False
4197	75.5399	5759490	5.99883	101	5	True
4199	15.9101	27345600	5.45257	101	3	False
4208	59.1339	7357390	4.81522	101	3	False
4210	71.0922	6119820	4.80887	101	4	False
4215	120.497	3610650	5.27459	101	13	True
4216	82.4399	5277440	6.19147	101	14	True
4217	16.7318	26002700	5.01226	101	2	False
4220	43.0675	10102100	5.30028	101	2	False
4221	128.442	3387290	5.85698	101	8	True
4222	140.096	3105520	6.13741	101	2	False
4225	111.519	3901320	6.11512	101	13	True
4226	133.133	3267950	6.33371	101	5	False
4227	91.1121	4775120	6.35251	101	2	False
4231	80.2703	5420080	6.7228	101	5	True
4232	116.554	3732790	6.87436	101	2	False
4233	56.9254	7642840	7.23665	101	2	False
4236	104.603	4159280	6.99732	102	2	False
4237	66.2765	6564490	4.86704	102	3	False
4243	39.2096	11096000	4.91171	102	3	False
4244	143.799	3025560	4.78174	102	2	False
4249	245.162	1774630	4.66962	102	2	False
4251	11.3342	38385600	6.01131	102	2	False
4253	88.5184	4915040	6.025	102	3	False
4254	32.0518	13574000	5.36371	102	2	False
4255	55.0184	7907750	6.00728	102	4	False
4256	75.8636	5734920	4.24322	102	2	False
4257	60.4988	7191400	5.16794	102	2	False
4259	55.3167	7865100	5.12429	102	2	False
4263	312.69	1391380	4.56552	102	4	False
4264	73.2152	5942360	5.30959	102	2	False
4266	15.7826	27566400	6.88783	102	2	False
4267	24.5824	17698500	6.18648	102	3	False
4270	9334.24	46610.3	6.46149	102	2	False
4272	47.0423	9248520	6.7026	102	3	False
4274	146.029	2979340	7.03185	102	2	False
4275	44.8178	9707560	7.07955	102	2	False
4276	279.18	1558390	6.64618	102	4	False
4278	14.5302	29942600	6.92122	102	2	False
4280	59.0789	7364250	7.96157	102	2	False
4282	95.2387	4568220	4.53331	103	3	False
4284	399.334	1089490	4.68272	103	2	False
4290	11.241	38704000	4.77385	103	2	False
4292	19.0256	22867700	4.86944	103	3	False
4293	648.407	670985	4.60457	103	3	False
4297	9.63034	45177100	4.88962	103	2	False
4298	98.4871	4417550	5.60961	103	3	False
4300	315.511	1378940	5.50474	103	2	False
4304	72.3774	6011150	6.63858	103	14	True
4306	489.799	888265	4.63384	103	2	False
4307	162.416	2678750	4.53331	103	2	False
4309	130.234	3340680	6.51426	103	2	False
4311	99.2923	4381720	5.76509	103	2	False
4320	152.207	2858420	5.77968	103	8	True
4321	127.282	3418180	6.56075	103	4	False
4322	298.521	1457420	6.13842	103	2	False
4323	179.477	2424110	6.94678	103	3	False
4324	14.1559	30734200	6.12962	103	3	False
4325	29.3379	14829600	6.87822	103	2	False
4338	87754.4	4957.83	5.24992	104	2	False
4340	43.4476	10013700	6.28611	104	3	False
4342	133.471	3259670	4.56795	104	2	False
4350	22.5935	19256500	5.56396	104	2	False
4355	270.082	1610890	5.44787	104	4	False
4360	165.178	2633950	6.99639	104	12	True
4361	75.1656	5788170	6.34501	104	7	True
4365	65.2507	6667690	5.91238	104	2	False
4366	673.894	645608	6.28378	104	3	False
4368	63.0728	6897920	5.78546	104	11	True
4369	55.4843	7841340	7.17616	106	2	False
4371	175.269	2482310	5.83187	104	6	False
4374	187.441	2321110	7.01642	104	2	False
4375	69.291	6278900	6.2153	105	2	False
4378	150.187	2896860	7.36826	104	4	False
4379	169.123	2572510	6.92824	104	8	True
4381	271.558	1602130	7.18526	104	4	False
4382	100.383	4334120	7.82906	104	5	True
4384	120.679	3605190	7.47608	104	2	False
4385	358.654	1213070	9.39378	104	8	False
4389	14.5363	29930000	6.04223	105	3	False
4390	57.8451	7521310	5.00757	105	4	False
4401	131.441	3310010	4.92087	105	2	False
4402	31.467	13826300	5.28377	105	2	False
4404	60.0762	7241990	4.88136	105	3	False
4407	116.958	3719880	4.36357	105	2	False
4409	556.975	781132	4.60144	105	2	False
4412	278.393	1562800	6.61652	105	2	False
4413	29.3894	14803700	5.77968	105	3	False
4414	293.44	1482660	5.40626	105	5	False
4415	1001.14	434577	6.29624	105	2	False
4416	38.1176	11413900	5.84507	105	3	False
4417	204.639	2126040	5.28852	105	4	False
4418	576.941	754100	5.59578	105	2	False
4420	130	3346700	6.58897	105	3	False
4422	95.2656	4566930	4.35156	115	2	False
4423	156.573	2778710	6.23845	105	2	False
4425	1366.8	318314	6.94633	105	2	False
4427	110.655	3931770	7.28665	105	2	False
4429	213.033	2042270	8.01996	105	4	False
4430	49.1217	8857020	4.51808	106	2	False
4435	511.186	851103	5.64558	106	3	False
4437	31.0036	14032900	5.03387	106	2	False
4438	138.553	3140100	6.19325	106	7	True
4440	167.469	2597920	5.05102	106	3	False
4443	84.8821	5125600	4.82404	106	2	False
4445	13.3814	32513100	5.30572	106	3	False
4446	46.2378	9409440	4.67109	106	3	False
4447	125.669	3462050	5.863	106	2	False
4451	57.49	7567770	4.84516	106	3	False
4459	22.4809	19352900	5.68641	106	4	False
4462	58.4459	7444010	5.41297	106	4	False
4464	1594.17	272915	5.99976	106	2	False
4465	48.9081	8895700	6.64228	106	5	True
4469	6594.88	65971.1	6.22741	106	2	False
4470	67.9884	6399200	6.35038	106	10	True
4471	52.6415	8264790	6.08011	112	2	False
4472	72.6691	5987020	7.10526	106	12	True
4473	165.365	2630980	7.12533	106	19	True
4474	237.015	1835630	7.49095	106	10	False
4475	585.414	743185	7.71657	106	2	False
4476	51.4045	8463680	4.58563	101	3	False
4480	19.3921	22435500	4.84023	107	3	False
4481	249.823	1741520	5.03995	107	2	False
4483	35.9637	12097500	4.67837	107	2	False
4486	1590.44	273553	5.12429	107	2	False
4489	1293.77	336282	5.20721	107	2	False
4491	34.4926	12613500	5.83233	107	3	False
4494	85.1098	5111880	5.71539	107	6	True
4495	111.825	3890640	5.52363	107	2	False
4498	623.645	697626	4.95448	107	2	False
4499	33.812	12867400	5.03081	107	2	False
4506	19.9474	21810900	7.00159	107	2	False
4510	325.229	1337740	6.41221	107	3	False
4511	167.036	2604660	7.13015	107	4	False
4513	125.788	3458760	7.09579	107	4	False
4517	82.5143	5272680	4.85372	108	2	False
4524	202.465	2148870	5.18646	108	2	False
4528	14.0074	31060000	4.29567	108	2	False
4529	286.192	1520210	5.10009	108	7	False
4532	21.4667	20267200	5.09025	111	2	False
4534	127.861	3402700	4.93781	108	2	False
4544	76.7391	5669490	6.04241	108	4	False
4545	14.0538	30957600	5.84077	108	4	False
4548	1456.04	298804	5.94728	108	3	False
4550	45.2272	9619680	5.69353	108	2	False
4553	34.2764	12693000	5.8512	108	5	True
4555	130.352	3337660	6.25299	108	3	False
4556	29.4845	14755900	6.06498	108	2	False
4558	397.594	1094260	6.61401	108	2	False
4559	1353.13	321530	5.84823	104	2	False
4561	218.038	1995390	5.13648	109	5	False
4562	60.2137	7225450	4.49742	109	2	False
4565	65.7163	6620450	5.04901	109	2	False
4570	52.6444	8264350	6.2237	109	4	False
4573	80.3703	5413340	5.80612	109	4	False
4574	262.947	1654600	5.35489	109	2	False
4575	85.9001	5064850	5.97981	109	2	False
4582	62.9631	6909950	5.33363	109	4	False
4583	620.908	700702	4.31465	109	2	False
4588	119.175	3650710	7.5376	111	2	False
4590	45.1608	9633830	6.49107	109	3	False
4592	62.0866	7007490	6.26197	109	3	False
4593	94.5855	4599770	6.29018	109	3	False
4597	58.3838	7451920	6.53319	109	4	False
4599	416.213	1045310	6.9562	109	2	False
4602	51.7746	8403170	6.89498	109	5	True
4603	318.014	1368090	7.35066	109	2	False
4605	132.385	3286410	7.2998	109	8	True
4607	1300.51	334539	7.61261	109	4	False
4608	125.562	3464990	7.83197	109	3	False
4611	118.554	3669820	5.31098	110	5	False
4618	26.9783	16126700	5.36444	110	3	False
4624	48.8953	8898010	5.70919	110	2	False
4628	557.881	779864	5.4829	110	3	False
4630	43.5904	9980890	4.53833	110	2	False
4634	354.04	1228880	5.08155	110	2	False
4635	29.2157	14891700	5.31652	110	2	False
4636	88.909	4893440	4.67401	110	2	False
4642	70.7424	6150080	5.90116	110	5	True
4643	76.7401	5669420	5.54289	110	5	True
4649	412.283	1055270	6.28756	110	4	False
4650	149.716	2905980	7.43351	110	2	False
4651	151.416	2873350	7.28021	110	2	False
4655	209.691	2074820	5.75772	111	2	False
4656	79.4465	5476280	5.30448	111	5	True
4657	29.4132	14791700	4.95448	111	3	False
4661	106.574	4082330	4.61545	111	2	False
4662	29.5001	14748100	4.80504	111	2	False
4674	42.9131	10138400	4.6414	111	3	False
4675	27.798	15651200	4.73757	111	4	False
4679	144.75	3005680	5.68029	111	3	False
4680	323.433	1345170	5.24894	111	5	False
4682	105.88	4109100	6.05916	111	3	False
4685	491.341	885477	5.55493	111	2	False
4686	32.4506	13407200	6.91983	111	2	False
4688	110.661	3931590	6.569	111	3	False
4696	197.443	2203530	5.01848	112	2	False
4698	78.3325	5554170	4.98057	112	2	False
4700	87754.4	4957.83	5.38757	112	2	False
4710	15.4456	28168000	6.04297	112	2	False
4719	25747.9	16897.4	5.83872	112	2	False
[truncated: 24,256 more rows]
