# Supplementary material for: Liquid foam improves potency and safety of gene therapy vectors
Source: Nat Commun. 2024 May 28;15:4523. doi: 10.1038/s41467-024-48753-9 (PMC11133309; doi:10.1038/s41467-024-48753-9)
Supplement: Supplementary file 4 — Source data [file 41467_2024_48753_MOESM4_ESM.zip › Supplementary Figure 1_ParticleData3.ods]

## Sheet: Sheet1
Particle ID	Size/nm	Diffusion coefficient/nm^2 s^-1	Ln(Adjusted intensity)/AU	Start frame	Tracklength	Included in distribution?
1	44.8255	9701780	5.14271	0	3	False
2	81.6321	5327400	5.27901	0	2	False
4	37.3602	11640400	5.69669	0	2	False
8	42.0879	10332800	5.35157	0	8	True
9	132.67	3277970	4.58244	0	3	False
13	54.6574	7956590	4.84761	0	3	False
16	143.577	3028950	6.28902	0	3	False
18	22.2198	19572000	4.62468	0	6	True
20	191.429	2271790	5.59491	0	4	False
23	52.4933	8284620	5.57734	0	4	False
28	69.9319	6218720	4.98272	0	3	False
29	1911.56	227504	4.68705	0	2	False
36	33.0123	13173500	5.14401	0	7	True
40	580.11	749662	6.13504	0	3	False
41	126.841	3428600	5.26214	0	2	False
42	246.416	1764850	5.26457	0	2	False
44	183.433	2370830	5.47867	0	4	False
45	268.89	1617340	5.5513	0	2	False
46	144.97	2999830	5.30727	0	3	False
47	69.1108	6292600	6.29307	0	3	False
48	133.36	3261010	6.25222	0	7	True
49	367.076	1184730	6.23386	0	2	False
50	177.496	2450120	6.9705	0	16	True
51	163.11	2666210	6.33604	0	2	False
52	73.0268	5955170	6.31252	0	2	False
54	99.7357	4360390	5.84552	0	4	False
55	38.6606	11248800	6.4163	0	3	False
58	69.3868	6267570	5.83599	0	8	True
59	105.531	4120950	6.74264	0	6	True
62	105.572	4119340	6.60263	0	2	False
65	83.9202	5182150	7.95419	0	2	False
67	33.5574	12959500	5.82498	1	2	False
70	41.7436	10418100	5.81757	1	6	True
74	243.172	1788390	6.66707	1	3	False
83	27.7362	15679400	5.73147	1	8	True
85	49.2409	8831810	4.8278	1	3	False
86	95.4719	4555130	4.96761	1	4	False
87	105.399	4126100	6.11177	1	2	False
88	655.269	663676	5.83462	1	2	False
89	27.5676	15775300	5.43875	1	4	False
90	90.6785	4795920	5.89447	1	4	False
91	77.6523	5600440	6.26087	1	13	True
92	46.9482	9263120	5.47769	1	5	True
95	115.257	3773190	6.88974	1	2	False
96	57.5612	7555210	6.73357	1	3	False
98	114.549	3796500	6.19887	1	5	False
101	286.696	1516890	7.49959	1	5	False
102	379.239	1146740	4.53833	2	2	False
103	130.227	3339450	4.57763	2	2	False
104	331.619	1311410	5.46587	2	2	False
106	30.1874	14406200	5.12429	2	2	False
108	102.153	4257230	4.85737	3	2	False
114	84.2452	5162160	5.58763	8	3	False
115	88.2542	4927660	5.30727	2	3	False
117	104.174	4174610	5.43909	2	3	False
119	78.3365	5551520	5.37173	2	6	True
126	195.828	2220750	6.14407	2	5	False
128	25.8134	16847300	5.16259	2	2	False
131	59.0951	7359100	6.06716	2	2	False
133	233.422	1863100	6.58854	2	3	False
135	170.744	2547010	5.82221	2	3	False
136	118.774	3661450	5.85161	2	4	False
137	141.926	3064190	6.61574	2	8	True
140	101.812	4271490	5.98572	2	3	False
141	32.2327	13492100	6.12108	2	2	False
142	69.0111	6301700	5.72308	2	2	False
143	139.145	3125430	5.42129	2	2	False
145	81.7989	5316530	6.64682	2	19	True
146	391.184	1111720	6.41272	2	2	False
147	111.547	3898700	7.89235	2	9	True
148	229.289	1896680	7.60797	2	2	False
149	222.826	1951690	8.66642	2	3	False
151	18.1907	23907100	4.52826	3	2	False
161	140.87	3087160	5.4718	3	2	False
165	56.5963	7684010	4.96106	3	2	False
169	59.4411	7316260	5.42405	3	6	True
171	77.9199	5581200	6.01208	3	3	False
172	30.917	14066300	5.11401	3	6	True
175	33.8998	12828600	5.90475	3	5	True
176	103.297	4210050	7.10603	3	2	False
177	247.015	1760570	7.21586	3	2	False
182	52.6682	8257110	5.81608	4	5	True
184	621.527	699707	5.66957	4	3	False
186	53.5148	8126480	5.94972	4	3	False
193	120.611	3605680	4.54333	4	2	False
194	987.65	440325	4.99654	4	2	False
195	53.1968	8175050	5.28662	4	5	True
196	99.7897	4358030	4.57763	4	2	False
201	83.6083	5201480	4.9163	4	3	False
202	58.559	7426470	5.52363	4	2	False
204	81.8069	5316010	6.0092	4	12	True
205	153.658	2830220	5.33325	4	3	False
206	109.682	3964980	6.23906	4	6	True
210	119.533	3638230	6.33549	4	18	True
211	208.503	2085750	5.83599	4	2	False
212	33.4153	13014600	6.17321	4	2	False
213	106.379	4088090	6.08118	10	2	False
214	221.661	1961950	5.31652	5	2	False
216	47.8218	9093900	4.64741	5	2	False
218	14.4585	30078300	4.69565	5	2	False
219	135.078	3219530	4.35156	5	2	False
221	337.536	1288420	5.14908	5	2	False
226	105.849	4108580	5.08252	5	3	False
227	20.8961	20811900	4.43828	5	2	False
232	83.6267	5200330	5.19637	5	5	True
233	70.6223	6157930	5.57823	9	2	False
235	145.004	2999130	6.40517	5	9	True
238	1311.77	331528	5.24169	5	3	False
241	167.835	2591160	6.37724	5	9	True
242	44.1675	9846300	5.58529	5	2	False
244	357.373	1216900	5.60789	5	2	False
245	130.447	3333830	6.0216	5	2	False
248	24.8092	17529300	5.86765	5	4	False
249	93.0802	4672170	6.06374	5	7	True
250	52.4923	8284770	6.20825	5	4	False
251	69.8326	6227560	6.68596	5	3	False
252	173.724	2503310	7.12091	5	2	False
253	61.2064	7105250	6.82969	5	7	True
263	67.1902	6472480	4.45476	6	2	False
266	118.121	3681710	5.88626	6	6	True
269	97.6049	4455580	5.20464	6	3	False
270	79.7562	5452700	5.43365	6	2	False
271	112.146	3877870	6.30441	6	8	True
281	157.705	2757600	4.68272	6	2	False
282	54.6368	7959590	4.91401	6	3	False
286	72.9886	5958280	6.15248	6	5	True
288	76.4315	5689890	5.64004	6	5	True
289	68.725	6327930	6.59197	6	3	False
291	60.0047	7247550	6.54235	6	2	False
292	117.478	3701860	7.75653	6	3	False
298	3607.17	120562	5.37245	7	2	False
300	89.1237	4879590	5.16527	7	2	False
303	40.3174	10786600	5.81384	7	2	False
307	199.795	2176670	5.06394	7	2	False
308	347.656	1250910	5.18907	7	2	False
309	29.2012	14892800	5.46389	7	2	False
310	84.703	5134260	5.55069	7	3	False
316	270.902	1605330	4.44564	7	3	False
319	67.8557	6409000	5.53247	7	8	True
321	258.359	1683260	5.7488	7	2	False
324	67.4491	6447630	6.25623	7	5	True
325	85.6135	5079650	6.16832	7	10	True
327	119.171	3649280	6.08408	7	7	True
329	99.5237	4369680	6.48322	7	2	False
332	150.17	2895970	7.63301	7	3	False
333	596.412	729172	8.7731	7	2	False
334	43.8581	9915780	4.74575	8	2	False
336	11.1875	38872500	4.7619	8	2	False
340	67.9151	6403390	5.80767	8	5	True
347	641.933	677464	5.73375	8	2	False
348	3052.76	142457	4.69992	8	2	False
351	408.621	1064280	4.55325	8	4	False
353	3399.32	127933	4.90015	8	2	False
355	127.608	3407990	5.67022	8	5	False
356	185.456	2344960	6.60644	8	2	False
359	55.3519	7856770	6.55243	8	2	False
360	53.1758	8178290	5.54875	8	5	True
361	283.822	1532250	7.14004	8	2	False
368	133.362	3260950	5.31805	9	3	False
370	469.07	927126	4.93445	9	2	False
371	108.424	4011000	4.98057	9	2	False
372	103.262	4211510	6.41851	9	9	True
374	572.768	759272	5.62832	9	2	False
375	46.8523	9282070	5.03691	9	2	False
378	86.4422	5030960	5.40878	9	2	False
379	140.219	3101480	4.79733	9	3	False
382	200.05	2173890	5.56396	9	3	False
383	159.112	2733210	5.77968	9	4	False
387	737.295	589841	5.64833	9	2	False
388	184.686	2354730	5.36152	9	2	False
390	137.678	3158720	6.31422	9	5	False
391	64.3597	6757130	5.99627	9	2	False
392	26.3658	16494400	5.85765	9	2	False
393	69.6895	6240350	6.60517	9	4	False
399	45.5259	9552520	6.31323	10	12	True
400	23.6608	18380100	5.35379	10	4	False
401	86.4296	5031690	4.47632	10	2	False
405	220.686	1970610	5.41505	10	6	False
410	76.5432	5681590	5.24869	10	4	False
417	110.142	3948400	5.29638	10	3	False
419	87.808	4952700	5.58176	10	3	False
423	66.8536	6505060	5.6119	10	3	False
425	64.8387	6707210	5.7157	10	5	True
426	39.2904	11068500	5.56036	10	2	False
430	55.1173	7890200	6.07903	10	2	False
433	163.6	2658230	6.17013	10	13	True
435	114.645	3793340	6.62277	10	2	False
437	156.626	2776590	7.14308	10	5	False
438	78.2022	5561050	7.38526	10	2	False
439	87717.2	4957.83	8.92666	10	2	False
442	12.1726	35726700	4.85737	11	2	False
445	232.769	1868320	4.48163	11	2	False
452	49.6239	8763650	5.24622	11	4	False
453	154.318	2818120	4.5728	11	2	False
456	188.641	2305370	6.56257	11	8	False
457	115.322	3771070	5.68879	11	3	False
459	42.129	10322700	6.22926	11	2	False
462	271.538	1601570	6.12176	11	6	False
464	479.666	906645	7.27373	11	5	False
466	124.961	3480170	7.27287	11	3	False
467	22.1431	19639900	7.35042	11	10	True
468	109.533	3970370	5.40457	2	6	True
469	212.155	2049860	4.59908	5	4	False
470	268.025	1622560	5.38112	12	2	False
475	2091.04	207976	5.58529	12	2	False
479	93.5969	4646380	4.70417	12	2	False
481	74.1787	5862690	4.4102	12	2	False
485	125.927	3453470	5.52549	12	2	False
488	71.36	6094260	5.70971	12	3	False
491	153.025	2841930	4.84269	13	2	False
492	69.8124	6229360	5.25483	12	2	False
494	206.274	2108300	4.59672	12	2	False
498	626.556	694091	6.27131	12	4	False
500	79.9489	5439560	5.6728	12	2	False
504	103.921	4184770	6.22633	12	12	True
505	85.8369	5066430	5.05927	12	7	True
508	147.073	2956950	6.77241	12	2	False
512	79.9374	5440340	6.80497	12	3	False
514	143.193	3037080	6.60305	4	6	False
515	90.565	4801930	5.26457	13	6	True
524	177.938	2444040	6.16701	13	3	False
526	58.5573	7426690	4.69136	13	2	False
531	96.6771	4498340	5.80682	13	4	False
534	59.6756	7287520	5.4316	13	2	False
535	25.4441	17091900	6.97544	13	4	False
538	161.064	2700090	5.81775	13	5	False
541	305.612	1423000	4.40066	13	3	False
542	2256.22	192750	4.59198	13	2	False
544	192.227	2262360	5.51044	13	2	False
545	146.801	2962430	5.52207	13	24	True
546	193.353	2249180	5.59656	13	18	True
547	148.499	2928550	5.95379	13	3	False
549	159.467	2727130	6.28844	13	2	False
550	67.8868	6406060	5.96548	13	2	False
552	81.3195	5347880	5.71755	13	5	True
554	104.195	4173790	6.34472	13	4	False
555	64.5284	6739460	5.95824	13	4	False
556	197.725	2199460	6.27969	13	3	False
557	78.1817	5562510	6.91519	13	2	False
558	99.2335	4382460	5.63336	13	3	False
560	286.802	1516330	6.42987	13	4	False
561	50.1733	8667690	5.64833	13	8	True
562	22.3309	19474700	7.11102	13	3	False
563	1850.66	234990	5.96908	14	2	False
567	138.522	3139490	4.83528	14	2	False
568	28.5506	15232200	4.96761	14	2	False
570	115.027	3780730	5.85228	14	2	False
574	100.426	4330410	6.02448	14	13	True
575	77.0904	5641260	5.08446	14	3	False
580	131.693	3302280	5.41991	14	3	False
584	13537.7	32124.1	5.46587	14	2	False
587	41.8035	10403100	5.89962	14	3	False
591	93.1086	4670750	5.65108	14	3	False
592	98.0987	4433160	6.60517	14	2	False
598	102.167	4256630	6.61225	14	5	True
599	19.0239	22860000	6.66188	14	3	False
600	151.189	2876440	7.10846	14	3	False
601	381.017	1141390	7.20206	14	5	False
605	46.3142	9389930	5.9485	15	8	True
606	69.8108	6229510	5.15721	15	4	False
609	44.8049	9706230	4.8772	15	4	False
613	188.213	2310610	6.02387	15	2	False
614	260.267	1670930	5.63	15	3	False
615	359.683	1209080	4.80504	15	2	False
616	250.625	1735210	5.68136	15	3	False
618	78.3746	5548820	4.53666	15	3	False
619	10.2233	42538800	5.40457	15	2	False
620	212.31	2048360	5.83872	15	3	False
622	29.2088	14888900	5.10172	15	2	False
624	217.319	2001140	6.49745	15	4	False
625	94.4393	4604930	6.04352	15	8	True
626	31.4079	13846400	6.9409	19	2	False
627	85.253	5101130	6.63844	15	3	False
628	396.966	1095530	7.7556	15	3	False
629	714.794	608408	6.49604	15	2	False
632	64.5644	6735700	5.96052	16	9	True
633	11.9697	36332300	4.87899	16	2	False
634	115.494	3765440	5.57539	16	10	True
639	65.8831	6600880	5.44585	16	2	False
643	104.187	4174090	5.26388	16	7	True
645	59.22	7343580	5.12568	16	4	False
647	127.491	3411110	5.66569	16	5	False
648	90.4946	4805660	5.16972	16	6	True
653	744.08	584462	5.45391	16	3	False
655	295.478	1471810	6.21437	16	3	False
658	35.2433	12339500	5.7843	16	5	True
659	35.8338	12136200	5.44989	16	2	False
662	83.5415	5205640	6.22555	16	2	False
665	1174.38	370312	6.40345	16	2	False
666	224.901	1933680	6.66332	16	5	False
668	16.2929	26691800	6.32267	16	3	False
669	190.034	2288470	7.48127	16	5	False
670	31.2999	13894200	7.69002	16	4	False
673	36.7029	11848800	6.51662	17	5	True
681	122.618	3546690	4.65635	17	2	False
683	37.2264	11682200	6.23179	17	8	True
684	461.791	941740	4.96761	17	2	False
690	159.078	2733790	5.13814	17	2	False
692	57.6197	7547540	5.36591	17	2	False
693	214.725	2025320	5.68455	17	3	False
694	89.4889	4859670	6.6857	17	9	True
696	173.701	2503650	6.34195	17	7	False
698	850.829	511133	5.85631	17	2	False
699	63.3166	6868450	7.09839	17	5	True
700	130.747	3326180	6.35087	17	3	False
702	59.6159	7294810	6.87144	17	2	False
705	467.893	929457	5.24992	18	2	False
710	110.041	3952050	5.58997	18	3	False
711	90.6861	4795520	5.4619	18	2	False
716	162.183	2681450	6.34142	18	4	False
721	52.4745	8287580	4.83528	18	2	False
722	101.414	4288240	5.70077	18	5	True
726	317.181	1371100	5.76803	18	2	False
727	68996.1	6303.07	5.01226	18	2	False
728	387.885	1121170	5.55891	18	5	False
729	125.163	3474570	6.05293	18	4	False
730	176.275	2467100	4.52318	18	2	False
732	459.516	946402	5.48744	18	2	False
735	525.725	827214	4.66522	18	2	False
736	133.126	3266740	5.03843	18	4	False
739	349.861	1243030	5.19775	18	3	False
740	3027.36	143652	5.39185	18	2	False
743	171.757	2531990	5.62776	18	3	False
745	176.327	2466370	6.76271	18	2	False
746	72.2435	6019730	5.97809	18	9	True
747	118.288	3676500	6.64577	18	3	False
748	555.909	782298	6.74687	18	2	False
749	138.238	3145930	7.2427	18	4	False
759	205.31	2118200	5.03691	19	2	False
760	87.5119	4969460	5.64778	19	3	False
761	90.3604	4812800	5.07864	19	2	False
766	27.7591	15666500	5.36041	19	4	False
768	35.8546	12129200	5.27422	19	6	True
772	116.752	3724860	6.46514	19	2	False
773	540.592	804464	5.90219	19	2	False
775	45.145	9633120	5.46455	19	3	False
776	17.2815	25164800	6.13233	19	3	False
777	169.462	2566280	6.70528	19	2	False
778	115.477	3766020	6.6844	19	2	False
780	97.0614	4480530	6.38544	19	2	False
781	142.009	3062390	6.07128	19	10	True
782	423.611	1026620	6.06498	19	2	False
783	49.5991	8768030	7.66539	19	2	False
785	33.6264	12932900	4.67837	20	2	False
790	123.82	3512240	5.68402	20	2	False
794	27.9626	15552400	5.54142	20	5	True
795	236.289	1840480	5.46785	20	2	False
796	39.4606	11020800	4.9071	20	2	False
802	176.446	2464700	5.1254	20	5	False
803	29.7172	14634200	4.87542	20	2	False
804	68.0854	6387370	5.99276	20	2	False
805	47.0954	9234170	5.97028	20	4	False
806	136.649	3182500	5.95541	20	3	False
808	55.91	7778340	5.98689	20	6	True
809	52.2914	8316610	5.4418	20	2	False
810	69.4477	6262080	5.79406	20	2	False
812	172.522	2520760	6.61736	20	3	False
814	84.8778	5123680	6.06679	20	6	True
815	62.9919	6903850	7.29655	20	2	False
816	81.9145	5309040	6.36756	20	7	True
818	505.9	859631	6.82976	20	2	False
821	39.1735	11101600	7.30933	20	8	True
826	59.4724	7312420	5.04298	21	2	False
831	1396.03	311516	4.80504	21	2	False
832	62.4501	6963750	5.02466	21	3	False
834	138.043	3150380	5.40878	21	2	False
835	66.7445	6515700	5.19169	21	2	False
837	93.5501	4648700	5.65819	21	4	False
839	87.0518	4995730	6.44785	21	8	True
845	77.4618	5614210	4.87542	21	2	False
852	100.665	4320150	6.23601	21	3	False
854	75.9063	5729260	5.64503	21	2	False
857	20.4931	21221100	5.28219	21	3	False
859	132.359	3285670	5.97386	21	4	False
861	384.461	1131160	6.77723	21	2	False
863	66.6488	6525050	6.76253	21	3	False
865	154.145	2821280	7.76545	21	3	False
868	167.329	2598990	6.67528	15	4	False
871	18.697	23259700	6.02726	22	3	False
873	627.745	692777	5.66957	22	2	False
874	108.432	4010690	5.33627	22	3	False
880	728.658	596832	4.95778	22	2	False
882	76.4791	5686350	4.93445	22	2	False
883	45.9732	9459570	4.75251	22	3	False
888	40.3672	10773300	4.91056	22	2	False
891	285.861	1521320	5.26457	22	2	False
894	12.3027	35349000	6.31845	22	2	False
895	199.682	2177900	5.91365	22	4	False
896	343.288	1266830	6.21764	22	4	False
903	18693.7	23263.8	7.52933	22	2	False
909	39.0551	11135200	5.24499	23	2	False
912	617.381	704406	4.83899	23	2	False
913	48.2903	9005670	5.41297	23	2	False
914	63.7194	6825030	5.3325	23	2	False
917	49.8479	8724270	5.3955	23	7	True
919	343.007	1267870	5.73829	23	3	False
921	27.7425	15675900	4.5728	23	3	False
923	14.2671	30481900	5.66471	23	2	False
924	80.7918	5382810	5.98099	23	3	False
926	74.0392	5873740	5.42954	23	2	False
936	42.3938	10258300	5.53848	23	4	False
938	537.354	809311	6.44077	23	2	False
941	78.0216	5573930	6.01016	23	2	False
942	59.3645	7325710	5.61304	23	3	False
944	152.24	2856590	6.68869	23	3	False
946	562.456	773192	5.68879	23	2	False
948	83.4798	5209480	6.68518	23	3	False
949	38.968	11160100	5.76656	23	2	False
950	31.8479	13655100	6.40034	23	3	False
951	57.2866	7591420	7.18934	23	2	False
952	79.9023	5442730	8.47777	23	6	True
954	204.568	2125880	5.05022	24	5	False
955	491.157	885433	5.42543	24	2	False
956	130.187	3340470	5.36591	24	3	False
957	1465.36	296778	4.90015	24	2	False
961	37.7622	11516400	5.49388	24	6	True
971	1895.99	229372	5.10172	24	2	False
972	110.872	3922430	5.54216	24	2	False
979	78.879	5513340	5.479	24	3	False
980	62.9187	6911890	6.3991	24	5	True
983	735.844	591004	5.89834	24	2	False
985	37.1451	11707800	6.43101	24	6	True
987	109.732	3963180	6.47241	24	2	False
988	35.8155	12142400	6.31349	24	14	True
992	444.113	979225	6.87678	24	3	False
993	80.4473	5405860	7.17329	24	3	False
995	79.0237	5503250	8.04236	24	2	False
999	13.0256	33387200	6.13132	25	2	False
1001	115.056	3779780	5.77387	25	4	False
1012	62.297	6980860	5.128	25	3	False
1014	213.753	2034530	5.14908	25	2	False
1015	153.626	2830820	4.88254	25	2	False
1016	92.841	4684210	5.55554	25	3	False
1017	66.9237	6498250	6.01246	25	2	False
1018	125.531	3464370	5.59926	25	3	False
1019	115.037	3780400	5.81664	25	5	False
1020	14.5259	29938600	5.78257	25	2	False
1021	200.771	2166080	5.81011	25	3	False
1022	133.72	3252230	6.78733	25	4	False
1023	106.621	4078810	6.26981	25	5	True
1025	39.581	10987300	6.2691	25	3	False
1026	18781.8	23154.7	6.14145	25	2	False
1027	201.327	2160100	6.62899	25	4	False
1028	155.932	2788960	6.93734	25	7	False
1029	299.923	1450000	7.38643	25	2	False
1031	66.1322	6576020	7.66999	25	2	False
1035	93.9296	4629920	4.78566	26	2	False
1036	47.4449	9166150	5.05202	26	6	True
1037	525.029	828310	4.46019	26	2	False
1038	36.782	11823400	6.43553	26	5	True
1041	262.487	1656790	5.37463	26	4	False
1045	332.555	1307720	5.37245	26	2	False
1047	93.2641	4662960	4.93107	26	2	False
1048	199.278	2182310	4.36952	26	2	False
1057	163.833	2654460	6.83472	26	5	False
1061	76.8179	5661270	5.80259	26	2	False
1062	78.8131	5517950	6.33563	26	4	False
1064	46.4713	9358170	5.63671	26	4	False
1065	113.374	3835850	6.02952	26	3	False
1066	262.465	1656930	5.76803	26	2	False
1068	281.251	1546260	6.32098	26	2	False
1071	108.971	3990850	7.11396	26	7	True
1072	1036.75	419471	7.01768	26	2	False
1073	39.8004	10926700	7.29835	26	3	False
1074	170.718	2547400	7.90165	26	2	False
1077	147.756	2943280	5.36591	27	3	False
1079	551.388	788713	5.24992	27	2	False
1082	74.1787	5862690	6.03851	27	4	False
1084	36.7716	11826700	4.77385	27	2	False
1089	52.6695	8256900	4.93781	27	2	False
1095	255.208	1704050	4.99125	27	3	False
1099	50.7738	8565180	5.10315	27	8	True
1104	77.9167	5581430	5.45123	27	3	False
1106	368.622	1179760	6.24847	27	4	False
1107	2507.53	173433	6.92029	27	2	False
1110	120.365	3613060	6.78415	27	2	False
1112	52.662	8258070	6.02557	27	8	True
1121	52.9018	8220640	5.44383	29	2	False
1122	16.7829	25912500	4.5078	28	2	False
1125	38.6167	11261600	5.34017	28	5	True
1126	213.935	2032800	4.98539	28	4	False
1133	50.0461	8689720	5.23837	28	9	True
1135	607.558	715795	5.00914	28	2	False
1137	14.3456	30315100	4.7224	28	3	False
1138	135.107	3218840	6.00208	28	4	False
1142	110.157	3947900	5.20806	28	3	False
1145	605.639	718063	4.63838	28	2	False
1151	15.9045	27343600	5.25483	28	2	False
1152	554.54	784230	5.65108	28	6	False
1153	68.0754	6388310	6.11798	28	2	False
1156	60.2117	7222630	6.00632	28	6	True
1157	93.6466	4643920	6.56241	28	2	False
1158	35.9772	12087900	6.6844	28	2	False
1159	51.4571	8451440	5.69773	28	6	True
1165	69.601	6248290	6.103	29	5	True
1168	24.3801	17837700	4.95668	29	3	False
1172	37.5941	11567900	4.30203	29	2	False
1176	48.8152	8908830	5.61948	29	9	True
1180	96.2671	4517500	5.4454	29	9	True
1184	116.768	3724360	5.3234	29	4	False
1185	39.9724	10879700	6.16142	29	2	False
1186	184.588	2355990	4.81268	29	3	False
1190	39.1891	11097100	6.51218	29	2	False
1192	31.3937	13852700	7.8182	29	4	False
1197	80.094	5429710	4.72101	30	2	False
1198	166.861	2606280	5.16438	30	6	False
1200	71.1917	6108670	4.60613	30	2	False
1208	74.1307	5866480	5.7912	30	2	False
1209	548.234	793251	5.83187	30	2	False
1212	75.3909	5768420	4.53331	30	2	False
1213	16.2769	26718100	5.49709	30	2	False
1215	192.297	2261530	4.47454	30	3	False
1218	41.3429	10519000	6.14548	30	6	True
1220	9.84379	44178800	5.77095	30	2	False
1222	1044.63	416306	4.8303	30	3	False
1223	88.4367	4917490	4.98057	30	4	False
1231	64.1945	6774520	5.33927	30	2	False
1234	99.368	4376530	5.94482	30	2	False
1235	172.788	2516880	6.08945	30	8	True
1236	125.039	3478010	5.73929	30	3	False
1237	53.2964	8159780	6.13132	30	2	False
1240	169.349	2567990	5.37571	30	4	False
1242	133.978	3245950	6.48035	30	2	False
1243	112.067	3880610	6.81213	30	4	False
1246	88.173	4932200	6.09965	30	10	True
1247	76.1786	5708780	6.36721	30	14	True
1249	32.5315	13368200	6.63187	30	3	False
1250	7173.44	60624.6	5.82082	30	2	False
1253	148.952	2919640	6.94339	30	4	False
1255	120.766	3601080	7.5853	30	3	False
1256	517.92	839680	7.87255	30	3	False
1257	600.912	723711	5.49581	31	3	False
1259	69.6213	6246460	5.1715	31	3	False
1260	38.8053	11206900	5.73006	31	7	True
1264	305.55	1423290	5.58176	31	2	False
1266	184.039	2363010	4.97896	31	4	False
1269	73.2954	5933350	6.29249	31	9	True
1271	72.7639	5976680	4.92428	31	2	False
1273	121.901	3567550	5.4316	32	2	False
1274	107.133	4059310	5.27181	31	2	False
1276	642.635	676724	5.54765	31	2	False
1277	114.296	3804910	4.99971	31	2	False
1279	176.111	2469390	5.88669	31	4	False
1285	16.8324	25836300	5.88148	31	2	False
1286	53.1363	8184360	6.33453	31	11	True
1288	410.99	1058140	5.76509	31	3	False
1289	454.233	957410	6.14246	31	2	False
1290	25.1427	17296700	5.12985	31	2	False
1291	84.1807	5166110	6.87926	31	14	True
1292	127.699	3405570	6.47096	31	5	False
1293	125.01	3478820	6.85708	31	6	True
1295	41.1378	10571500	6.08545	31	2	False
1296	129.726	3352340	6.54773	31	2	False
1304	49.7601	8739660	5.85026	32	4	False
1305	138.152	3147880	5.24003	32	2	False
1306	315.259	1379460	4.51296	32	2	False
1307	333.713	1303170	4.95778	32	2	False
1309	208.637	2084420	4.80504	32	2	False
1312	725.084	599775	4.6429	32	2	False
1316	113.293	3838590	4.91056	32	2	False
1317	185.822	2340340	5.05899	32	3	False
1320	383.598	1133700	5.68083	32	2	False
1321	681.205	638408	5.37463	32	3	False
1323	128.367	3387830	5.77533	32	2	False
1324	152.277	2855890	6.12877	32	4	False
1325	123.601	3518480	7.69973	39	2	False
1327	45.2464	9611530	5.65374	32	7	True
1328	75.0405	5795360	5.13124	32	4	False
1331	74.5898	5830380	5.87096	32	2	False
1332	253.449	1715880	6.58207	32	2	False
1337	1255.58	346363	6.99546	32	3	False
1339	79.0718	5499900	6.52874	32	3	False
1341	202.409	2148550	5.18907	33	4	False
1353	603.416	720708	6.05403	33	3	False
1358	75.2236	5781260	4.50262	33	2	False
1359	251.016	1732500	5.46686	33	4	False
1361	16.0332	27124100	4.93107	33	2	False
1363	277.874	1565050	4.69992	33	2	False
1365	754.74	576208	5.62832	33	2	False
1367	155.309	2800130	6.19925	33	3	False
1368	93.9177	4630510	5.61862	33	11	True
1372	94.9832	4578560	5.60789	38	2	False
1374	1089.22	399266	5.96908	33	2	False
1384	28.6469	15180900	5.53247	34	8	True
1387	218.8	1987600	5.20806	34	3	False
1392	374.991	1159720	5.49581	34	3	False
1395	35.399	12285300	5.66417	34	3	False
1398	63.7121	6825810	6.02726	34	14	True
1399	207.698	2093840	4.80887	34	2	False
1400	359.555	1209510	5.6219	34	5	False
1401	21.2485	20466700	5.4316	34	2	False
1404	66.2026	6569030	5.9485	34	2	False
1405	95.7712	4540890	5.36152	34	2	False
1406	72.41	6005890	6.35577	34	16	True
1410	108.223	4018420	5.85497	34	2	False
1413	61.6306	7056350	6.33811	34	4	False
1414	12.4136	35033100	5.99354	34	3	False
1415	114.562	3796090	6.19735	34	2	False
1421	258.802	1680380	6.70757	34	2	False
1422	227.007	1915740	6.71556	34	3	False
1423	1373.62	316598	7.45858	34	3	False
1425	2237.14	194394	8.404	34	2	False
1427	377.537	1151900	5.19948	35	4	False
1431	28.8147	15092500	5.02774	35	2	False
1438	41.5855	10457600	4.88962	35	2	False
1441	209.839	2072470	5.28615	35	2	False
1445	336.404	1292750	5.03691	35	2	False
1446	108.24	4017810	5.21488	35	2	False
1447	87717.2	4957.83	5.56036	35	2	False
1448	230.628	1885660	5.10741	35	2	False
1449	110.432	3938040	5.09764	35	7	True
1450	101.377	4289820	5.43773	36	2	False
1452	75.7941	5737740	5.69826	35	3	False
1454	221.226	1965810	4.90363	35	2	False
1456	150.237	2894680	5.96106	35	6	False
1459	260.157	1671630	6.08971	35	2	False
1460	87717.2	4957.83	6.35332	35	2	False
1462	121.106	3590960	7.44649	35	12	True
1465	87717.2	4957.83	7.23631	35	2	False
1466	84.9873	5117080	6.82983	35	7	True
1468	345.281	1259510	5.11869	36	2	False
1470	56.0858	7753960	4.78957	36	2	False
1471	124.984	3479530	4.89665	36	2	False
1474	959.527	453230	4.72101	36	2	False
1475	45.2794	9604510	5.42749	36	2	False
1479	193.345	2249280	5.50379	36	4	False
1480	83.1617	5229410	5.10457	36	2	False
1483	154.223	2819850	5.29324	36	2	False
1486	143.684	3026690	5.16259	36	2	False
1488	20.4534	21262300	5.71517	36	7	True
1491	33.2994	13059900	6.26447	36	5	True
1492	57.0875	7617890	6.6477	36	4	False
1494	62.7141	6934440	6.36226	36	4	False
1495	160.814	2704290	6.86249	36	3	False
1496	179.25	2426150	7.53857	36	7	False
1500	156.67	2775810	5.02466	37	2	False
1502	31.1655	13954100	4.7627	37	5	True
1504	115.934	3751140	5.56754	37	7	True
1512	128.253	3390850	5.06097	37	5	False
1516	61.0321	7125540	5.20721	37	2	False
1518	46.2253	9407980	5.29559	37	2	False
1519	28.7477	15127700	5.2012	37	6	True
1521	310.133	1402260	5.1545	37	2	False
1523	146.261	2973370	6.01016	37	2	False
1525	33.9633	12804600	5.31191	37	2	False
1527	912.917	476371	5.95216	37	2	False
1528	72.1975	6023570	7.93004	39	2	False
1533	174.506	2492100	7.29241	37	2	False
1535	50.8939	8544970	6.99116	37	3	False
1543	39.6814	10959500	4.97087	38	4	False
1546	68.4143	6356670	5.72308	38	2	False
1549	310.829	1399120	5.19169	38	2	False
1551	226.7	1918340	5.51988	38	2	False
1553	81.2812	5350400	4.87661	38	3	False
1554	154.343	2817670	5.30727	38	2	False
1555	78.989	5505660	5.31498	38	3	False
1560	161.273	2696580	6.01704	38	2	False
1563	130.363	3335970	6.80115	38	3	False
1566	504.25	862443	5.66417	38	3	False
1569	371.465	1170730	6.32098	38	4	False
1571	64.5541	6736780	6.05916	38	3	False
1572	189.788	2291440	6.53974	38	13	True
1574	361.421	1203270	6.73913	38	5	False
1575	76.2116	5706310	6.38641	38	9	True
1576	83.9237	5181930	6.7048	38	12	True
1579	108.709	4000450	7.44699	38	2	False
1580	104.204	4173430	7.20791	42	2	False
1582	84.7067	5134030	6.89244	38	3	False
1583	124.427	3495130	8.17932	38	4	False
1586	60.3314	7208290	4.30203	41	2	False
1587	260.993	1666270	5.0107	39	4	False
1588	19.3428	22483200	4.91056	39	2	False
1594	202.982	2142490	4.71962	39	3	False
1595	84.9159	5121380	5.60502	39	3	False
1596	236.462	1839140	4.5047	39	5	False
1598	43.4314	10013200	5.0753	39	7	True
1600	31.3332	13879400	5.52238	39	3	False
1602	337.46	1288710	5.65983	39	2	False
1606	13.2001	32945800	4.81268	39	2	False
1608	119.817	3629600	5.27422	39	2	False
1610	147.797	2942450	4.79733	39	2	False
1611	123.437	3523140	4.47097	39	2	False
1612	399.42	1088800	4.9071	39	2	False
1613	26.8344	16206300	5.30959	39	2	False
1615	184.709	2354440	4.5483	39	2	False
1616	42.9574	10123700	5.40457	39	2	False
1624	31.3988	13850400	5.43201	39	5	True
1625	43.8042	9927970	5.96146	39	6	True
1626	231.029	1882390	6.28948	39	5	False
1628	121.6	3576360	7.52184	39	6	True
1639	33.695	12906600	5.43365	40	2	False
1641	33.4147	13014800	4.6108	40	2	False
1642	29.2371	14874500	5.00286	40	2	False
1643	88.3121	4924430	5.33476	40	4	False
1646	197.748	2199190	5.50855	40	2	False
1654	82.2807	5285400	4.7659	40	2	False
1655	210.861	2062430	5.06097	40	3	False
1656	138.981	3129120	4.74167	40	2	False
1657	355.022	1224960	5.31652	40	2	False
1661	97.3611	4466740	4.67837	40	2	False
1664	212.846	2043200	5.518	40	2	False
1665	106.064	4100240	6.57784	40	4	False
1668	34.0961	12754700	6.64618	40	2	False
1669	76.6463	5673940	7.03475	40	6	True
1671	438.923	990805	6.42571	40	2	False
1672	41.6927	10430800	6.77188	40	2	False
1673	150.757	2884680	6.91192	40	2	False
1675	134.947	3222660	7.40296	40	10	True
1676	70.721	6149330	6.01498	33	5	True
1679	489.621	888210	5.18032	41	3	False
1687	18.6665	23297700	4.75789	41	2	False
1688	390.693	1113120	6.05733	41	2	False
1689	46.0948	9434610	5.45991	41	2	False
1690	233.087	1865770	6.13755	41	7	False
1692	2290.24	189887	4.23647	41	2	False
1693	475.669	914264	5.03995	41	2	False
1694	216.98	2004270	5.75327	41	2	False
1703	164.053	2650890	5.43773	41	2	False
1704	75.3682	5770160	6.24635	41	9	True
1706	10.4316	41689300	5.64337	41	2	False
1707	53.8485	8076120	5.73223	41	2	False
1708	47.5911	9137980	5.42749	41	2	False
1710	38.8352	11198300	5.60617	41	3	False
1712	694.414	626265	6.10342	41	2	False
1714	169.337	2568170	5.49324	41	6	False
1716	175.758	2474350	5.79833	41	2	False
1717	79.9324	5440680	6.57392	41	4	False
1719	12.0371	36129000	5.84145	41	2	False
1720	75.0359	5795710	6.42773	41	6	True
1722	58.5712	7424930	6.39995	41	4	False
1727	136.866	3177460	6.77723	41	2	False
1728	254.881	1706230	7.01838	41	3	False
1729	375.665	1157640	6.98003	41	2	False
1730	159.692	2723290	7.75824	41	12	True
1732	126.098	3448810	6.67617	32	7	True
1733	419.388	1036960	6.62526	37	2	False
1734	63.3989	6859530	5.38112	42	2	False
1736	67.0474	6486260	5.3768	42	2	False
1738	126.171	3446790	4.3455	42	2	False
1744	39.8137	10923000	5.39185	42	3	False
1746	321.535	1352530	5.00286	42	2	False
1748	17.4027	24989700	5.3234	42	2	False
1753	155.636	2794250	4.61545	42	2	False
1758	63.2684	6873690	6.06755	42	11	True
1759	198.613	2189620	5.18383	42	2	False
1761	36.1284	12037300	5.54765	42	4	False
1762	32.8138	13253200	5.54674	42	4	False
1765	74.0552	5872470	5.53294	42	2	False
1767	39.5015	11009400	5.58353	42	4	False
1772	79.6745	5458300	6.77696	42	4	False
1774	11221.7	38754	7.14523	42	2	False
1776	144.148	3016940	6.82213	42	3	False
1778	689.864	630395	7.34704	42	2	False
1779	141.095	3082230	7.95589	42	3	False
1781	166.141	2617580	4.51296	43	2	False
1784	127.453	3412130	4.29567	44	2	False
1787	18.0733	24062400	4.80504	43	2	False
1791	52.0053	8362350	5.56575	43	2	False
1794	398.428	1091510	4.90015	43	2	False
1797	50.1575	8670420	5.57705	43	3	False
1800	235.215	1848890	5.48111	43	8	False
1801	25.9047	16788000	7.80482	43	2	False
1805	10.2904	42261500	6.72009	45	2	False
1809	175.217	2481990	4.60144	43	2	False
1813	107.526	4044460	5.25808	43	6	True
1814	66.0785	6581370	6.54673	43	4	False
1815	177.921	2444260	6.22463	43	2	False
1816	499.167	871224	5.61986	43	2	False
1818	79.5328	5468020	5.74331	43	3	False
1821	95.1283	4571580	6.58822	43	8	True
1824	2020.08	215282	7.08545	43	3	False
1825	116.561	3730990	4.97735	39	2	False
1827	154.534	2814180	5.82567	44	8	True
1829	35.1311	12379000	5.0229	44	7	True
1832	407.777	1066480	4.39875	44	2	False
1833	40.1654	10827400	5.17327	44	2	False
1835	1748.26	248754	5.30028	44	2	False
1840	9067.69	47960.1	4.99019	44	2	False
1843	695.275	625489	5.00286	44	2	False
1844	298.961	1454660	5.3325	44	2	False
1845	106.274	4092120	5.12429	44	2	False
1848	283.025	1536570	4.93107	44	2	False
1849	100.567	4324350	6.17207	44	12	True
1852	116.185	3743050	5.45123	44	3	False
1853	81.5404	5333390	5.95094	44	2	False
1854	70.2776	6188130	6.39253	44	2	False
1860	18.7679	23171800	5.21148	44	3	False
1861	128.86	3374870	5.54399	44	2	False
1863	224.955	1933210	6.42798	44	4	False
1867	1328.66	327313	6.89948	44	4	False
1868	148.396	2930580	7.2844	44	2	False
1869	191.218	2274300	7.86831	44	4	False
1871	450.283	965808	8.77798	44	5	False
1872	67.7648	6417590	6.78574	38	4	False
1873	65.2357	6666400	5.99075	45	7	True
1879	127.549	3409580	5.03691	45	2	False
1880	518.164	839284	5.88409	45	2	False
1881	106.904	4068020	5.48549	45	2	False
1884	92.3076	4711280	5.28567	45	5	True
1885	119.518	3638670	4.43828	45	2	False
1887	118.41	3672720	5.73527	45	3	False
1896	111.898	3886450	4.85737	45	6	True
1899	252.39	1723070	4.78435	45	3	False
1900	107.532	4044240	5.66715	45	4	False
1901	26.1113	16655100	4.79733	45	4	False
1903	78.0863	5569310	5.39611	45	2	False
1906	107.531	4044280	6.01409	45	19	True
1910	1218.52	356896	5.45591	45	2	False
1911	129.284	3363810	5.43306	45	7	True
1912	23.5261	18485300	5.3234	45	2	False
1913	733.901	592569	5.81244	45	2	False
1916	91.6512	4745020	6.94339	45	4	False
1917	139.185	3124510	7.0302	45	6	False
1919	178.28	2439350	7.06243	45	3	False
1920	37.46	11609400	6.91788	45	5	True
1924	58.3757	7449790	4.7619	46	2	False
1926	152.292	2855620	4.30836	46	2	False
1928	134.499	3233380	5.02158	46	2	False
1929	22.4154	19401200	5.03691	46	2	False
1930	100.677	4319630	4.55325	46	2	False
1932	85.9093	5062160	5.63448	46	3	False
1940	18.7878	23147300	5.45791	46	2	False
1944	271.052	1604440	4.96106	46	2	False
1945	159.592	2724980	4.99654	46	2	False
1946	389.998	1115100	4.67837	46	2	False
1947	633.035	686987	5.06097	46	2	False
1949	75.2552	5778830	5.9983	46	8	True
1952	35.8768	12121700	5.14998	46	3	False
1953	96.7545	4494740	6.01742	46	6	True
1958	334.758	1299110	7.1352	46	3	False
1959	416.517	1044100	6.55309	46	3	False
1961	94.8114	4586860	6.78256	46	5	True
1965	448.259	970168	9.66243	46	4	False
1969	27.4715	15830400	4.43828	47	2	False
1976	82.9659	5241750	4.7362	47	3	False
1987	53.4899	8130260	6.48711	47	9	True
1989	55.0189	7904320	5.58176	47	2	False
1990	98.3053	4423840	6.01666	47	3	False
1991	23.6517	18387100	6.04148	47	3	False
1994	233.729	1860650	5.85161	47	4	False
1995	11.7332	37064700	5.86964	47	2	False
1996	66.4975	6539900	6.92251	47	5	True
1997	139.762	3111630	6.59497	47	3	False
1998	46.9663	9259560	6.3993	47	3	False
1999	156.692	2775420	6.43251	47	5	False
2000	50.336	8639680	5.59926	47	14	True
2002	56.6313	7679270	6.62992	47	4	False
2004	221.269	1965420	8.07866	47	8	False
2007	25.4428	17092700	4.89314	43	2	False
2008	96.6364	4500240	4.8525	48	3	False
2013	30.4077	14301900	5.43637	48	3	False
2016	29.316	14834400	5.84077	48	4	False
2018	75.1362	5787980	5.02466	48	3	False
2022	142.205	3058180	5.53848	48	2	False
2028	75.3016	5775260	5.97624	48	4	False
2031	137.965	3152150	4.40449	48	3	False
2033	71.8557	6052230	5.59404	48	2	False
2034	158.644	2741270	4.97842	48	3	False
2035	104.455	4163390	5.82035	48	3	False
2041	97.1483	4476530	6.63084	48	2	False
2042	107.853	4032230	6.09922	48	3	False
2044	118.045	3684070	7.39907	48	5	False
2045	58.6369	7416600	6.10813	48	4	False
2046	41.7486	10416800	6.15049	48	2	False
2047	27.7316	15682000	5.93154	48	8	True
2050	298.115	1458790	7.35955	48	6	False
2051	90.6928	4795170	6.40621	48	9	True
2054	27.0489	16077800	7.77317	48	2	False
2055	100.137	4342900	7.07162	48	2	False
2059	15.3916	28254700	5.26941	49	2	False
2060	439.621	989230	5.06097	49	2	False
2062	88.8342	4895490	4.91171	49	3	False
2067	52.1349	8341570	5.22213	49	7	True
2069	47.7323	9110960	4.86944	49	3	False
2074	76.944	5651990	5.34376	49	4	False
2076	87717.2	4957.83	4.98379	49	2	False
2078	82.7891	5252950	4.85006	49	2	False
2081	262.618	1655970	5.67065	49	3	False
2082	55.2628	7869430	5.78257	51	2	False
2088	25.636	16963900	6.11592	49	2	False
2089	24.297	17898800	6.30968	49	3	False
2090	874.38	497366	6.92905	49	2	False
2093	96.1556	4522740	7.47385	49	5	True
2095	45.4237	9574010	6.08225	49	3	False
2098	52.1233	8343430	5.43365	50	2	False
2101	244.985	1775160	4.99019	50	2	False
2106	40.9145	10629200	4.77385	50	3	False
2107	85.8147	5067740	6.50787	50	12	True
2109	26.1611	16623400	5.66957	50	5	True
2111	286.191	1519570	5.39185	50	2	False
2112	252.032	1725520	5.71075	50	3	False
2120	285.686	1522260	7.04346	50	5	False
2122	330.924	1314160	6.08332	50	2	False
2124	3256.93	133527	6.18776	50	2	False
2126	70.0247	6210470	7.03351	50	2	False
2130	9.74766	44614500	6.69083	50	2	False
2131	752.913	577605	9.23789	50	2	False
2132	187.762	2316160	9.6927	50	9	True
2133	46.7462	9303140	4.93781	51	2	False
2134	3391.64	128223	4.38131	51	2	False
2137	55.3974	7850300	5.11589	51	6	True
2138	166.455	2612630	4.98699	51	2	False
2140	179.193	2426910	6.06062	51	3	False
2146	168.84	2575740	5.88734	51	4	False
2147	454.61	956615	5.37463	51	3	False
2149	117.121	3713140	7.03158	51	6	True
2156	166.153	2617390	4.88786	51	4	False
2159	72.0635	6034780	6.48035	51	2	False
2162	73.1408	5945880	5.41991	51	3	False
2165	86.954	5001340	6.25376	51	7	True
2170	304.899	1426330	6.68616	51	2	False
2172	129.967	3346140	6.50799	51	4	False
2175	92.8848	4682000	8.09182	51	7	True
2176	192.363	2260770	9.58955	51	10	True
2178	329.793	1318670	5.16259	52	2	False
2186	17.6404	24652900	7.8925	52	4	False
2191	55.9601	7771370	4.96761	52	2	False
2196	62.9869	6904410	5.00914	52	2	False
2199	11.9203	36483000	4.39297	52	2	False
2206	61.3383	7089980	5.64778	52	3	False
2209	175.121	2483350	5.91996	52	3	False
2210	218.46	1990690	6.78961	52	3	False
2211	20.6869	21022300	5.5662	52	8	True
2212	254.356	1709750	7.06151	52	7	False
2213	40.6674	10693800	5.93048	52	5	True
2214	428.383	1015180	5.7473	52	2	False
2216	553.16	786187	5.53479	52	2	False
2219	74.1925	5861600	6.22432	52	9	True
2220	90.7397	4792680	5.93619	52	2	False
2221	70.9496	6129520	6.71442	52	2	False
2222	43.2212	10061900	7.04039	52	7	True
2223	71.1022	6116360	7.64183	52	2	False
2224	31.1838	13945900	5.95411	53	5	True
2225	19.488	22315600	4.73757	53	2	False
2227	21.8266	19924600	5.23505	53	3	False
2238	98.0429	4435680	5.84688	53	3	False
2239	987.468	440406	5.41087	53	2	False
2240	44.4751	9778210	4.74981	53	2	False
2242	87.5391	4967910	5.27901	53	2	False
2244	1219.71	356550	5.67441	53	2	False
2249	114.364	3802650	5.62663	53	2	False
2250	84.9984	5116410	5.20721	53	2	False
2251	197.624	2200580	4.81522	53	3	False
2253	98.9263	4396070	6.09513	53	17	True
2255	128.119	3394400	5.44248	53	6	True
2256	186.913	2326670	6.00075	53	7	False
2257	148.817	2922300	5.33815	53	4	False
2260	68.6263	6337030	6.38275	53	5	True
2261	62.4573	6962940	6.9956	53	4	False
2262	108.685	4001360	5.88843	53	6	True
2263	251.898	1726440	6.48238	53	12	True
2264	57.3761	7579580	5.92415	53	6	True
2265	244.12	1781450	7.09676	53	2	False
2266	127.199	3418940	6.57207	53	3	False
2270	34.0664	12765800	7.41402	53	3	False
2273	63.351	6864720	6.03452	53	9	True
2275	257.86	1686530	7.73669	53	10	False
2276	413.792	1050980	5.60099	49	2	False
2279	80.5656	5397920	4.91916	54	4	False
2288	152.477	2852150	5.19429	54	3	False
2292	40.1307	10836800	4.66079	54	2	False
2293	93.375	4657420	4.55817	54	2	False
2297	778.922	558319	6.04297	54	2	False
2298	47.8819	9082490	5.55433	54	3	False
2300	293.359	1482440	5.49901	54	2	False
2302	110.485	3936140	6.02591	54	10	True
2303	176.575	2462900	5.096	54	2	False
2304	54.2236	8020250	6.27793	54	2	False
2307	190.145	2287130	6.33687	54	2	False
2308	80.498	5402460	6.65507	54	3	False
2309	509.535	853497	6.1868	54	2	False
2310	144.512	3009350	6.05799	54	5	False
2313	134.744	3227500	4.81141	55	6	False
2314	143.189	3037160	5.18907	55	2	False
2315	258.542	1682070	5.159	55	3	False
2316	140.142	3103180	5.28733	55	4	False
2323	42.2277	10298600	5.22249	55	4	False
2324	195.547	2223950	6.0533	55	3	False
2325	84.4878	5147330	4.56307	56	2	False
2327	144.002	3020000	4.86221	55	3	False
2329	65.6758	6621720	5.8259	55	6	True
2330	602.154	722219	5.64171	55	2	False
2331	144.763	3004130	6.27087	55	2	False
2332	324.644	1339580	6.27925	55	4	False
2335	241.759	1798850	6.86168	55	2	False
2336	183.977	2363810	6.21717	55	2	False
2337	156.102	2785920	5.78833	55	3	False
2339	109.817	3960120	6.6975	55	4	False
2342	88.3333	4923250	7.5331	55	4	False
2344	34.7789	12504300	4.72101	56	2	False
2349	162.842	2670610	5.26578	56	4	False
2356	100.229	4338930	5.62663	56	2	False
2357	99.2444	4381980	4.70841	56	3	False
2365	149.601	2906990	4.84084	56	4	False
2368	27.8067	15639600	5.35489	56	2	False
2369	58.5179	7431690	6.33811	56	4	False
2373	36.8717	11794600	5.77678	56	2	False
2374	207.313	2097730	5.62832	56	2	False
2377	177.871	2444950	6.10063	56	3	False
2382	61.7366	7044230	7.09999	56	3	False
2384	70.4478	6173180	7.40484	56	2	False
2385	82.076	5298590	7.57389	56	2	False
2386	200.745	2166370	7.1776	56	2	False
2391	344.304	1263090	5.03081	57	3	False
2392	3595.39	120957	5.12429	57	2	False
2394	369.96	1175500	4.57763	57	2	False
2396	88.3777	4920780	4.30836	57	2	False
2397	60.2843	7213930	5.1812	57	2	False
2398	76.5397	5681850	5.21615	57	4	False
2399	115.241	3773720	5.06394	57	2	False
2400	98.6401	4408830	5.10457	57	2	False
2402	78.2515	5557550	5.90304	57	3	False
2408	69.8735	6223920	5.48792	57	8	True
2409	67.5445	6438520	5.52922	57	2	False
2411	34.3017	12678300	5.82221	57	7	True
2412	50.9646	8533110	8.3657	57	6	True
2418	87.6803	4959920	6.07149	57	3	False
2419	322.743	1347470	5.38328	57	2	False
2420	220.145	1975460	5.60272	57	3	False
2421	40.2172	10813400	5.89447	57	8	True
2427	36.9437	11771600	6.27969	57	5	True
2430	53.4365	8138380	6.84318	57	6	True
2432	36669.1	11859.8	9.29432	57	3	False
2435	85.2358	5102160	5.23605	58	5	True
2436	257.611	1688150	5.51328	58	4	False
2438	262.979	1653690	4.92768	58	3	False
2440	43.5077	9995640	5.18032	58	3	False
2443	125.958	3452620	5.34711	58	4	False
2448	52.8437	8229690	6.02726	58	2	False
2451	94.2465	4614360	5.35045	58	2	False
2453	203.258	2139580	5.31306	58	4	False
2455	67.6719	6426400	5.35931	58	2	False
2457	112.463	3866920	5.03995	58	2	False
2461	101.423	4287840	6.30433	58	5	True
2462	70.7145	6149890	5.33702	58	2	False
2466	199.6	2178790	7.08362	58	6	False
2467	455.271	955226	6.34595	58	2	False
2468	146.177	2975080	6.15977	58	3	False
2470	291.888	1489910	7.05841	58	2	False
2472	79.0924	5498460	6.99144	58	3	False
2473	26.0923	16667200	4.60769	59	3	False
2475	87.9571	4944310	5.13538	59	3	False
2477	398.322	1091800	4.45476	59	2	False
2479	217.555	1998970	5.00223	59	5	False
2480	15.6812	27733000	5.32872	59	3	False
2482	192.113	2263700	5.09217	59	3	False
2483	143.106	3038910	5.15936	59	5	False
2484	58.7635	7400630	4.95778	59	2	False
2490	91.2162	4767650	5.85595	59	11	True
2493	99.4578	4372570	6.05697	59	3	False
2496	189.077	2300050	4.88609	59	3	False
2504	776.765	559869	5.36481	59	4	False
2509	104.033	4180290	6.17077	59	16	True
2510	276.671	1571850	5.87492	59	4	False
2511	19909.4	21843.2	5.92499	59	2	False
2512	83.6015	5201900	5.91112	59	8	True
2513	25.8013	16855200	7.56409	59	4	False
2515	162.069	2683340	6.50069	59	5	False
2516	58.8041	7395520	6.29365	59	6	True
2519	222.019	1958790	6.80773	59	3	False
2521	154.599	2813000	7.36954	59	6	False
2523	201.777	2155280	5.22753	60	2	False
2524	13.9924	31080200	5.08446	60	2	False
2527	63.395	6859960	5.7763	60	6	True
2528	113.454	3833150	4.30203	60	2	False
2534	145.465	2989640	4.36357	60	2	False
2535	88.6839	4903780	6.09817	61	2	False
2538	35.9799	12086900	5.00601	60	2	False
2544	41.641	10443700	5.41921	60	2	False
2545	282.058	1541830	4.46019	60	2	False
2548	99.987	4349430	5.02158	60	2	False
2553	516.792	841512	4.94117	60	2	False
2557	79.7013	5456460	6.1126	60	5	True
2558	113.679	3825570	6.18776	60	3	False
2560	53.5932	8114590	6.33438	60	3	False
2563	90.143	4824410	6.25839	60	2	False
2565	230.625	1885680	7.24828	60	3	False
2566	153.742	2828680	6.70986	60	2	False
2567	33.5481	12963100	7.016	60	2	False
2571	87717.2	4957.83	7.63074	60	2	False
2572	107.873	4031480	7.54432	60	2	False
2573	17.565	24758700	5.046	61	2	False
2577	37.2721	11667900	5.70971	61	6	True
2578	77.6436	5601060	4.63384	65	2	False
2580	71.0447	6121310	5.34227	61	3	False
2587	36.1489	12030400	5.56396	61	3	False
2590	9.72787	44705200	5.47769	61	2	False
2591	174.859	2487070	6.40423	61	4	False
2592	110.16	3947780	5.81617	61	6	True
2594	3003.77	144781	4.82404	61	2	False
2600	495.932	876909	5.159	61	3	False
2601	235.902	1843510	5.10058	61	5	False
2603	82.279	5285510	5.21488	61	2	False
2606	198.986	2185510	5.14088	61	2	False
2608	288.377	1508050	5.52487	61	3	False
2610	196.091	2217780	6.58919	61	4	False
2613	50.5587	8601620	7.39452	61	2	False
2614	62.8247	6922220	5.68596	62	9	True
2615	267.452	1626040	4.8303	62	3	False
2616	106.07	4099990	5.78792	62	7	True
2619	120.206	3617860	5.20592	62	4	False
2622	30.0477	14473200	4.66345	62	5	True
2629	48.0629	9048290	5.21233	62	2	False
2630	76.8951	5655580	4.80887	62	2	False
2631	280.536	1550200	4.68705	62	2	False
2632	78.1403	5565460	4.45476	62	2	False
2639	95.6457	4546850	5.04449	62	4	False
2640	82.4318	5275710	4.59829	62	3	False
2643	51.5408	8437720	5.68402	62	6	True
2644	174.391	2493750	5.97862	62	2	False
2645	247.231	1759030	6.0413	62	4	False
2646	232.102	1873690	6.79767	62	6	False
2647	72.3592	6010110	5.68799	62	4	False
2649	210.489	2066070	7.238	62	5	False
2651	78.9037	5511610	7.26885	62	2	False
2654	110.807	3924730	9.19604	62	2	False
2655	861.907	504563	9.59781	62	4	False
2656	11.9709	36328600	4.83775	63	3	False
2657	1158.8	375290	4.81014	63	3	False
2660	420.14	1035100	5.24251	63	4	False
2663	67.3744	6454780	5.72001	65	2	False
2666	158.095	2750800	5.67065	63	3	False
2670	109.068	3987280	5.16438	63	3	False
2673	187.979	2313480	6.27617	63	4	False
2675	105.479	4122960	5.86433	63	2	False
2684	77.6216	5602650	5.49409	63	9	True
2686	99.7132	4361380	6.06135	63	3	False
2687	103.084	4218750	6.74151	63	7	True
2689	68.0026	6395150	5.25483	63	2	False
2691	320.686	1356110	5.31882	63	2	False
2693	120.942	3595840	6.06498	63	5	False
2694	51.1319	8505190	5.93309	63	4	False
2696	178.505	2436270	6.06498	63	2	False
2698	353.778	1229270	6.9793	63	3	False
2700	71.0785	6118400	8.0116	63	2	False
2702	51.4909	8445890	5.54069	64	5	True
2704	372.741	1166730	4.92938	64	4	False
2705	24.3236	17879200	4.7659	64	2	False
2708	2505.02	173606	5.51988	64	2	False
2713	68.0544	6390280	5.11307	64	3	False
2717	97.7849	4447380	5.4842	64	3	False
2722	10.6606	40793700	4.93781	64	2	False
2731	60.4762	7191040	5.05799	64	2	False
2734	71.9889	6041030	5.42129	64	2	False
2736	80.1572	5425420	5.61402	64	7	True
2741	129.044	3370060	7.34716	64	5	False
2742	1641.94	264862	7.65368	64	4	False
2743	159.973	2718510	8.39381	64	16	True
2744	152.705	2847880	7.68504	64	3	False
2746	92.4793	4702530	5.14362	65	2	False
2748	55.5914	7822910	4.69992	65	2	False
2750	273.301	1591230	4.77385	65	2	False
2751	48.0883	9043500	5.9986	65	2	False
2753	331.423	1312180	4.41588	65	2	False
2757	257.612	1688140	5.42025	65	4	False
2758	696.58	624317	4.94784	65	2	False
2762	224.829	1934300	5.01226	65	4	False
2767	126.764	3430680	4.87899	65	2	False
2769	40.528	10730500	4.38131	65	2	False
2770	30.8584	14093000	5.6728	65	2	False
2772	106.117	4098190	5.50092	65	8	True
2777	92.1469	4719490	5.89318	65	2	False
2778	214.943	2023270	5.85026	65	4	False
2782	22.9296	18966200	5.41991	65	3	False
2783	140.481	3095710	6.33521	65	6	False
2784	66.8015	6510140	5.8247	65	10	True
2785	103.603	4197630	4.82027	70	2	False
2787	786.47	552961	7.09171	65	2	False
2788	134.427	3235110	6.75236	65	4	False
2790	160.128	2715880	7.75757	65	4	False
2792	154.354	2817460	9.07246	65	2	False
2793	232.116	1873580	5.00977	66	5	False
2797	36.9614	11766000	6.14877	66	7	True
2800	364.473	1193190	5.24746	66	2	False
2802	18.516	23487100	5.70764	66	3	False
2806	14.8656	29254600	5.86166	66	2	False
2810	51.8757	8383250	5.26336	66	4	False
2813	13.2021	32940700	4.4493	66	2	False
2818	54.4855	7981690	5.11119	66	3	False
2823	131.089	3317480	4.26979	66	2	False
2826	1287.92	337665	6.14849	66	2	False
2827	100.493	4327540	6.33586	66	9	True
2828	262.927	1654020	6.36145	66	2	False
2833	129.273	3364100	7.22307	66	2	False
2834	27.9619	15552800	7.12658	66	2	False
2835	49.8265	8728020	6.93454	66	2	False
2836	123.881	3510530	9.07654	66	2	False
2841	241.821	1798380	5.58137	67	9	False
2843	1170.66	371488	5.32796	67	2	False
2844	214.26	2029720	4.51296	67	3	False
2845	132.374	3285280	5.24169	67	3	False
2846	41.0206	10601700	4.82027	67	2	False
2847	131.788	3299910	5.52736	67	2	False
2849	44.1025	9860820	4.83528	67	2	False
2850	34.7344	12520400	5.39823	67	2	False
2852	38.3006	11354600	5.13207	67	5	True
2853	455.557	954627	4.85006	67	2	False
2855	16.8778	25766800	4.80247	67	3	False
2857	75.2554	5778810	5.15315	67	4	False
2859	40.319	10786100	5.4161	67	4	False
2860	41.867	10387300	5.41157	67	3	False
2863	90.9075	4783840	6.69696	67	9	True
2869	1001.13	434395	6.57752	67	2	False
2871	109.109	3985810	5.49227	67	4	False
2872	502.892	864772	8.25461	67	3	False
2873	102.783	4231120	7.72581	67	4	False
2874	122.774	3542180	5.07278	61	4	False
2875	174.886	2486690	5.19169	63	2	False
2876	58.0934	7485990	5.72264	68	7	True
2877	116.993	3717200	4.95117	68	2	False
2878	487.768	891586	4.60144	68	3	False
2888	128.948	3372580	6.18227	68	13	True
2892	25.6626	16946300	4.6429	68	4	False
2895	111.23	3909790	5.23255	68	2	False
2896	313.21	1388480	5.63336	68	3	False
2898	204.91	2122330	5.20977	68	3	False
2900	369.307	1177580	4.59198	68	2	False
2904	29.3688	14807800	5.5729	68	2	False
2905	36.0649	12058500	5.59752	68	2	False
2909	314.074	1384670	6.04	68	3	False
2912	119.58	3636790	6.90748	68	4	False
2913	67.6275	6430620	6.91006	68	2	False
2915	215.079	2021990	6.46017	68	5	False
2919	167.542	2595690	6.61376	69	5	False
2924	714.674	608510	5.30727	69	2	False
2927	161.58	2691470	5.09313	69	2	False
2928	66.5413	6535600	5.63559	69	3	False
2930	36.5712	11891500	5.01848	69	6	True
2931	65.265	6663400	5.26336	69	4	False
2938	35.5361	12237900	5.62663	69	2	False
2943	290.973	1494600	4.71263	69	2	False
2945	68.8018	6320860	6.15049	69	2	False
2946	54.1389	8032790	5.84823	69	4	False
2947	613.596	708751	5.76141	69	4	False
2949	26890.8	16172.3	6.08332	69	2	False
2952	63.6953	6827620	6.18132	69	3	False
2953	206.403	2106980	5.88409	69	2	False
2954	141.901	3064720	5.35268	69	4	False
2957	137.672	3158870	5.99042	69	2	False
2958	85.9533	5059570	6.34562	69	5	True
2961	1573.37	276404	7.59414	69	2	False
2965	152.688	2848200	9.28516	69	6	False
2966	622.526	698584	4.66962	70	2	False
2967	147.922	2939980	5.94236	70	7	True
2971	43.4359	10012100	5.41921	70	4	False
2973	143.889	3022370	4.66079	70	2	False
2974	62.7412	6931430	5.909	70	3	False
2977	23.0786	18843700	5.32568	70	2	False
2978	24.1293	18023200	4.97735	70	4	False
2982	925.793	469745	5.39185	70	2	False
2986	10.8956	39914000	4.69992	70	2	False
2987	54.3311	8004370	5.87301	70	9	True
2989	77.1147	5639480	5.47965	70	2	False
2994	212.746	2044160	4.43273	70	2	False
3001	871.066	499258	5.68083	70	2	False
3002	62.9753	6905670	5.89619	70	3	False
3003	438.136	992585	5.4418	70	2	False
3004	195.926	2219650	6.3679	70	4	False
3006	335.287	1297060	7.19251	70	2	False
3009	39.7353	10944600	5.96959	70	14	True
3011	31.3035	13892600	8.07345	70	4	False
3012	86.2295	5043370	4.78435	71	3	False
3019	34.623	12560600	5.65983	71	2	False
3021	30.3433	14332200	5.18777	71	4	False
3023	65.3729	6652400	4.54333	71	2	False
3025	39.1897	11097000	5.33702	71	2	False
3029	134.695	3228690	4.90363	71	2	False
3031	61.6339	7055970	4.8908	71	3	False
3032	24.6539	17639600	5.06689	71	3	False
3034	233.254	1864440	6.46222	71	7	False
3035	108.86	3994910	5.49837	71	3	False
3043	69.2872	6276580	5.85318	71	3	False
3044	1068.29	407088	5.73375	71	2	False
3045	47.6354	9129490	5.51988	72	2	False
3046	62.9216	6911570	5.76803	71	2	False
3047	161.715	2689220	6.1983	71	6	False
3048	94.5914	4597530	5.38757	71	2	False
3050	48.343	8995860	6.21014	71	4	False
3051	21.5637	20167500	6.16701	71	3	False
3052	376.776	1154230	6.71138	71	3	False
3053	115.839	3754220	6.98784	71	4	False
3054	154.306	2818350	5.96828	71	3	False
3058	244.662	1777500	9.05473	71	3	False
3061	87.0766	4994300	4.94895	72	6	True
3068	91.7188	4741530	5.03691	72	4	False
3069	192.109	2263750	4.94117	72	2	False
3071	126.765	3430660	4.79733	72	2	False
3072	93.2367	4664330	5.30959	72	2	False
3074	91.4029	4757910	4.89314	72	2	False
3076	72.4168	6005330	4.89782	72	3	False
3078	57.5326	7558960	5.78761	72	8	True
3080	97.901	4442110	5.29167	72	6	True
3081	81.7797	5317780	5.2491	72	6	True
3082	178.236	2439950	4.87542	72	2	False
3083	73.9885	5877760	5.65656	72	4	False
3084	98.9491	4395060	5.68879	72	2	False
3086	421.485	1031800	4.8908	72	3	False
3089	118.19	3679570	5.36371	72	2	False
3090	1813.8	239766	6.49533	72	2	False
3091	57.6333	7545760	6.01995	72	9	True
3092	111.013	3917420	6.1912	72	19	True
3093	60.484	7190110	5.47601	72	7	True
3094	92.7354	4689540	5.98729	72	6	True
3099	142.729	3046940	9.11063	72	10	True
3100	60.1201	7233630	8.28659	72	3	False
3101	370.243	1174600	6.17809	65	5	False
3104	128.868	3374680	5.82912	74	2	False
3108	472.108	921160	5.5923	73	2	False
3109	201.524	2157990	6.14112	73	3	False
3111	26.3259	16519300	5.63269	73	5	True
3112	47.7919	9099600	5.25971	73	2	False
3115	453.077	959853	4.4102	73	2	False
3116	105.689	4114760	4.49742	73	2	False
3118	91.2113	4767910	5.93164	73	6	True
3121	156.089	2786140	5.27662	73	2	False
3122	51.1117	8508560	5.4268	73	3	False
3127	191.151	2275100	4.13679	73	2	False
3129	127.206	3418770	5.84417	73	8	True
3131	92.4351	4704780	6.42343	73	4	False
3133	70.0156	6211290	6.04575	73	4	False
3134	65.4352	6646060	5.48316	73	5	True
3137	203.009	2142210	5.23255	73	2	False
3138	34.6446	12552800	5.57705	73	3	False
3141	40.8449	10647300	6.76613	73	3	False
3142	79.8068	5449250	6.91512	73	7	True
3143	28.6937	15156200	7.39135	73	2	False
3144	129.436	3359870	7.64288	73	12	True
3149	648.019	671102	5.01538	74	2	False
3156	260.249	1671040	5.52175	74	2	False
3158	152.273	2855960	5.90389	74	3	False
3159	57.081	7618760	4.75251	74	3	False
3163	74.587	5830600	5.40035	74	8	True
3164	290.197	1498590	5.09313	74	2	False
3166	187.607	2318070	5.45591	74	2	False
3167	136.974	3174970	5.17944	74	6	False
3168	97.9178	4441340	5.02466	74	9	True
3169	88.2869	4925840	5.61475	74	2	False
3174	93.3133	4660500	6.29288	74	9	True
3176	79.8636	5445370	5.41714	74	2	False
3178	129.087	3368930	6.05952	74	2	False
3180	59.345	7328120	6.57947	77	2	False
3182	38.1209	11408100	6.17711	74	2	False
3183	71.203	6107710	6.57338	74	6	True
3184	110.138	3948550	6.9196	74	8	True
3185	442.909	981887	7.55958	74	2	False
3187	235.338	1847920	7.77986	74	2	False
3188	75.9457	5726290	7.43508	74	3	False
3190	29.8497	14569200	9.27041	74	6	True
3192	32.1898	13510100	4.48163	76	2	False
3193	29.5021	14740900	5.31652	75	2	False
3197	41.5697	10461600	4.77385	75	2	False
3199	60.4336	7196100	5.50665	75	2	False
3206	35.9417	12099800	4.96543	75	3	False
3207	42.2628	10290100	5.84688	75	3	False
3209	246.926	1761200	4.80247	75	3	False
3210	17.9638	24209100	4.74167	75	2	False
3211	127.694	3405690	5.30262	75	3	False
3212	150.436	2890850	5.06097	75	2	False
3219	61.6944	7049040	4.92768	75	5	True
3221	83.0027	5239430	4.56795	75	2	False
3222	151.331	2873750	6.07461	75	18	True
3224	40.881	10637900	6.03627	75	2	False
3226	46.604	9331520	6.4534	75	3	False
3228	528.564	822770	5.84958	75	2	False
3230	83.0866	5234140	6.71296	75	7	True
3231	957.557	454163	6.68206	75	2	False
3232	44.2589	9825980	6.11867	75	6	True
3233	560.468	775936	6.67498	75	3	False
3234	61.6662	7052280	6.50238	75	2	False
3235	47.3754	9179590	6.38938	75	2	False
3237	70.2534	6190260	7.21414	75	2	False
3238	105.374	4127100	7.49267	75	2	False
3239	329.006	1321820	9.08863	75	2	False
3243	42.8219	10155700	4.31256	76	3	False
3246	106.214	4094430	4.74167	76	2	False
3250	505.764	859861	4.98379	76	2	False
3256	1087.17	400017	5.84281	76	2	False
3257	327.174	1329220	6.01361	76	3	False
3259	133.14	3266390	6.57947	76	8	True
3261	119.195	3648530	5.83736	76	2	False
3264	11.1752	38915500	5.50855	76	2	False
3265	104.177	4174500	5.71075	76	2	False
3267	1294.38	335982	7.54407	76	2	False
3269	293.791	1480260	8.48715	76	6	False
3270	186.779	2328350	8.43909	76	18	True
3279	56.2719	7728310	5.39611	77	2	False
3282	35.2132	12350100	4.57603	77	3	False
3285	83.4765	5209690	4.67401	77	2	False
3286	21.1481	20563800	5.62438	77	3	False
3287	72.6268	5987970	5.09025	77	3	False
3290	73.2166	5939730	5.36298	77	3	False
3291	25.9618	16751000	4.3271	77	2	False
3294	171.931	2529430	4.82027	77	3	False
3296	221.72	1961430	5.4816	77	2	False
3298	330.097	1317450	5.14088	77	2	False
3299	163.119	2666070	5.78993	77	9	True
3301	303.597	1432450	5.82359	77	4	False
3302	48.0234	9055730	5.62043	77	6	True
3303	70.2928	6186790	5.52549	77	2	False
3304	12.7762	34038700	5.63224	77	3	False
3305	6079.18	71537	5.76215	77	2	False
3307	49.8541	8723190	5.55765	77	4	False
3310	78.7764	5520520	6.48917	77	3	False
3312	1787.73	243262	7.40151	77	3	False
3313	138.325	3143940	6.89041	77	5	False
3314	208.591	2084880	5.98336	78	4	False
3317	676.63	642724	5.01538	78	2	False
3320	239.794	1813590	4.95778	78	2	False
3326	37.719	11529600	5.05301	78	3	False
3328	87.024	4997320	5.56665	78	4	False
3332	89.406	4864180	4.8278	78	2	False
3337	49.9348	8709090	6.2002	78	4	False
3339	40.6926	10687100	5.71539	78	2	False
3340	49.3113	8819200	5.94154	78	6	True
3342	189.15	2299160	6.06788	78	3	False
3343	135.976	3198260	5.73829	78	2	False
3345	66.4691	6542690	5.98807	78	4	False
3346	520.857	834945	5.9187	78	2	False
3347	865.925	502222	6.75564	78	2	False
3351	53.3603	8150010	6.76325	78	2	False
3352	78.6762	5527550	6.80504	78	5	True
3353	58.1691	7476250	6.65023	78	6	True
3355	143.984	3020390	6.35716	78	21	True
3358	599.612	725281	7.58561	78	2	False
3360	117.004	3716860	8.91072	78	2	False
3363	1374.21	316463	5.34376	79	2	False
3365	89.6798	4849330	5.43855	79	5	True
3369	21.2365	20478300	4.96978	79	3	False
3370	190.879	2278340	5.07572	79	2	False
3372	13.4045	32443400	5.35045	79	2	False
3375	1542.82	281878	5.34152	79	2	False
3376	42.0143	10350900	5.24746	79	2	False
3379	95.9529	4532290	5.71836	79	13	True
3381	31.838	13659400	5.82428	79	4	False
3382	27.9281	15571700	5.7592	79	7	True
3383	276.978	1570110	4.96434	79	4	False
3385	22.8431	19038000	5.7488	79	2	False
3388	62.6116	6945780	6.34266	79	2	False
3392	95.2686	4564850	5.6119	79	3	False
3393	4109.86	105815	6.31422	79	2	False
3394	97.682	4452070	5.61816	79	4	False
3400	86.9781	4999960	6.46514	74	3	False
3401	45.4688	9564520	5.05899	80	3	False
3405	53.5596	8119690	4.92428	80	2	False
3406	146.583	2966830	4.48163	80	2	False
3408	39.8927	10901400	4.73894	80	3	False
3410	39.4971	11010600	5.16259	80	3	False
3412	62.297	6980860	5.07864	80	3	False
3417	26.6367	16326600	4.99813	80	4	False
3422	93.7182	4640360	5.62776	80	6	True
3424	56.713	7668200	5.39732	80	7	True
3427	81.8595	5312600	4.93893	80	3	False
3433	44.1342	9853730	5.13459	80	7	True
3437	78.8137	5517910	6.19544	80	8	True
3438	96.9369	4486290	7.33488	82	2	False
3440	99.9832	4349600	6.94181	80	2	False
3441	29.0483	14971100	6.87871	80	2	False
3444	128.15	3393580	7.43834	80	4	False
3445	164.852	2638040	6.96671	80	3	False
3446	767.253	566810	8.46122	80	2	False
3449	19.1593	22698400	4.70559	81	3	False
3450	737.87	589381	5.63448	81	3	False
3454	337.397	1288950	4.72517	81	2	False
3455	136.986	3174670	5.7318	81	7	True
3460	13.8189	31470500	6.02387	81	2	False
3462	10.1069	43028600	5.10457	81	2	False
3463	11608.3	37463.4	4.5728	81	2	False
3464	100.446	4329560	5.81943	81	2	False
3467	2145.93	202656	4.78957	81	2	False
3468	84.1878	5165670	5.13814	81	2	False
3471	1098.7	395818	5.88409	81	2	False
3472	132.985	3270190	5.80964	81	4	False
3473	47.1083	9231640	5.48394	81	5	True
3474	98.9427	4395340	5.82221	81	4	False
3475	204.49	2126690	5.7473	81	3	False
3479	31.408	13846400	6.02455	81	10	True
3481	702.781	618808	6.97259	81	2	False
3482	128.584	3382130	6.67912	81	4	False
3486	76.1782	5708810	8.27419	81	8	True
3490	271.004	1604720	4.83899	82	2	False
3491	647.015	672143	5.36371	82	2	False
3493	35.3464	12303600	4.85737	82	3	False
3495	21.0819	20628500	5.18558	82	3	False
3498	50.6767	8581600	5.50665	82	2	False
3500	86.3036	5039030	5.8305	82	4	False
3501	26.3571	16499800	4.64741	82	2	False
3505	123.777	3513460	5.07864	82	2	False
3514	56.1976	7738530	5.20669	82	5	True
3519	82.3457	5281230	5.52984	82	3	False
3522	101.539	4282940	6.02168	82	13	True
3524	94.1141	4620850	5.66633	82	2	False
3526	220.976	1968030	5.97981	82	2	False
3527	46.8459	9283350	5.97624	82	2	False
3530	134.103	3242940	6.1634	82	2	False
3532	214.417	2028230	7.2635	82	3	False
3533	25.9225	16776400	6.69141	82	2	False
3545	161.695	2689560	5.08446	83	2	False
3549	96.4568	4508620	5.56515	83	9	True
3551	13.8565	31385000	5.30959	83	2	False
3557	98.4204	4418670	6.06187	83	7	True
3559	64.1684	6777270	6.23478	83	2	False
3560	360.978	1204750	6.28057	83	2	False
3561	3232.97	134516	5.87886	83	2	False
3564	56.2111	7736670	6.71413	83	4	False
3565	16.0696	27062700	5.91238	83	2	False
3566	13407.8	32435.3	5.389	83	3	False
3567	48.9992	8875390	5.20464	83	2	False
3568	1529.17	284394	6.20684	83	3	False
3572	91.7616	4739310	6.76054	91	2	False
3573	239.588	1815140	7.3115	83	5	False
3575	237.926	1827820	6.85363	83	3	False
3577	68.111	6384970	7.28092	83	10	True
3580	45.2802	9604350	5.02774	84	2	False
3582	71.5922	6074500	5.90684	84	11	True
3590	123.935	3508990	5.14453	84	3	False
3591	31.321	13884800	5.33627	84	3	False
3594	81.6573	5325750	5.37173	84	6	True
3596	79.0211	5503430	5.87492	84	2	False
3598	299.231	1453350	5.05799	84	2	False
3602	923.175	471077	4.85737	84	2	False
3603	115.822	3754770	5.35045	84	2	False
3604	154.056	2822910	6.29401	84	19	True
3606	41.2405	10545200	5.37463	84	8	True
3610	238.637	1822380	4.65189	84	2	False
3617	146.144	2975750	6.01475	84	2	False
3618	1867.21	232907	5.42336	84	2	False
3621	201.415	2159160	5.80964	84	2	False
3622	182.494	2383020	5.31652	84	2	False
3623	116.129	3744860	6.65761	84	16	True
3624	70.2291	6192410	5.76215	84	4	False
3626	249.665	1741880	5.93247	84	2	False
3627	43.4504	10008800	7.09093	84	2	False
3628	896.642	485017	6.45856	84	2	False
3629	3040.57	143028	7.30194	84	2	False
3630	114.424	3800650	7.34898	84	9	True
3631	289.692	1501200	7.64445	84	3	False
3632	190.975	2277200	8.60661	84	10	True
3634	403.533	1077700	7.05961	80	2	False
3638	12.828	33901400	4.57763	85	2	False
3641	82.2933	5284590	5.09457	85	4	False
3642	133.507	3257410	5.31652	85	5	False
3647	861.725	504670	4.71683	85	2	False
3650	72.0639	6034740	5.34197	85	5	True
3651	41.4371	10495100	4.56063	85	4	False
3654	19.1245	22739700	5.43977	85	2	False
3658	65.5055	6638940	5.79477	85	4	False
3659	90.8541	4786650	5.50092	85	3	False
3660	352.635	1233250	6.41732	85	3	False
3662	105.533	4120870	6.24028	85	4	False
3663	50.1898	8664840	5.70139	85	4	False
3664	44.1694	9845880	6.025	85	3	False
3667	935.04	465100	6.72348	85	2	False
3668	135.191	3216840	6.14581	85	9	True
3669	92.9407	4679190	7.36737	85	4	False
3670	88.8033	4897190	7.38947	85	16	True
3671	85.4146	5091480	6.90556	85	5	True
3672	92.579	4697470	7.73169	86	2	False
3673	75.2474	5779430	8.9629	85	2	False
3674	155.476	2797130	9.33085	85	11	True
3675	39.4298	11029400	4.68705	86	2	False
3679	34.9386	12447200	4.77977	86	4	False
3680	105.492	4122450	5.50092	86	2	False
3684	2713.32	160278	4.81268	86	2	False
3686	68.0353	6392080	4.95448	86	3	False
3687	53.6362	8108090	4.62008	86	2	False
3688	69.8911	6222350	6.62153	86	19	True
3690	43.2123	10063900	5.58704	86	2	False
3696	18.6198	23356100	4.92428	86	2	False
3698	18.8917	23020000	5.68561	86	2	False
3699	18.4123	23619300	5.31191	86	2	False
3700	625.025	695791	6.38254	86	3	False
3701	110.282	3943420	5.45257	86	3	False
3702	76.6589	5673010	5.29911	86	4	False
3703	72.5961	5990500	6.49992	86	4	False
3704	12.5913	34538600	6.85132	86	2	False
3706	206.691	2104040	6.1868	86	2	False
3707	50.8268	8556260	6.44002	86	7	True
3709	824.991	527141	8.12311	86	2	False
3710	123.479	3521960	7.72754	86	16	True
3713	192.111	2263730	5.89631	87	14	True
3714	1298.31	334964	4.7619	87	2	False
3717	8059.8	53957.5	4.47097	87	2	False
3721	31.4344	13834800	6.10795	87	6	True
3723	64.8944	6701450	5.69037	87	2	False
3726	99.6209	4365420	4.91056	87	2	False
3733	111.887	3886830	5.33927	87	3	False
3734	117.459	3702470	4.71263	87	4	False
3735	74.5037	5837120	5.39894	87	3	False
3736	313.251	1388300	5.20806	87	3	False
3738	338.242	1285730	5.09944	87	5	False
3740	225.539	1928210	4.99337	87	2	False
3741	121.507	3579120	5.46983	88	2	False
3744	130.797	3324900	5.31468	87	5	False
3745	91.9037	4731990	5.93743	87	2	False
3746	340.116	1278640	5.82912	87	2	False
3747	17.2627	25192300	5.45591	87	2	False
3749	25.9576	16753700	5.29794	87	2	False
3750	11.5031	37806100	5.69037	87	2	False
3752	38.097	11415300	6.15448	87	2	False
3754	141.113	3081830	6.71655	87	8	True
3756	117.855	3690020	6.1693	87	2	False
3758	314.849	1381250	7.05153	87	2	False
3759	42.7921	10162800	7.2456	87	3	False
3760	141.273	3078350	8.61113	87	5	False
3764	20.5547	21157500	4.67837	88	2	False
3767	49.0246	8870780	5.23005	88	2	False
3771	107.308	4052700	5.69006	88	5	True
3775	11.3258	38398000	5.12429	88	3	False
3780	75.4671	5762600	5.73375	88	4	False
3782	189.632	2293320	4.81268	88	2	False
3792	15.681	27733300	5.54948	88	2	False
3794	97.9817	4438450	6.36145	88	4	False
3795	39.4896	11012700	5.11307	88	2	False
3799	123.776	3513490	5.41157	88	3	False
3800	84.6773	5135810	5.3755	88	5	True
3802	400.045	1087090	6.49957	88	2	False
3803	61.722	7045890	7.05506	88	7	True
3804	100.612	4322430	7.04406	88	3	False
3805	12064.3	36047.3	4.95778	89	2	False
3813	73.3735	5927020	5.63	89	2	False
3819	24.6645	17632100	5.36444	89	6	True
3822	75.375	5769640	5.32796	89	2	False
3825	98.6531	4408240	5.23339	89	3	False
3828	26.1004	16662100	4.70841	89	2	False
3831	401.783	1082390	5.29324	89	2	False
3832	55.7714	7797670	5.28496	89	8	True
3833	93.5303	4649690	5.25971	89	2	False
3834	85.6706	5076270	5.67441	89	2	False
3839	41.579	10459300	6.08652	89	2	False
3840	193.145	2251610	6.70022	89	5	False
3843	107.38	4049980	6.53372	89	14	True
3844	580.906	748635	7.17185	89	3	False
3845	598.263	726916	7.07308	89	3	False
3846	814.567	533887	5.45658	90	3	False
3847	329.085	1321500	5.16259	90	5	False
3848	383.465	1134100	5.17061	90	2	False
3849	106.733	4074510	4.4493	90	2	False
3852	39.5216	11003800	5.12429	90	2	False
3853	32.4278	13410900	4.75386	90	2	False
3854	1281.65	339317	5.56485	90	4	False
3855	310.196	1401980	4.80504	90	2	False
3858	787.004	552585	4.55325	90	2	False
3860	608.166	715079	4.97411	90	2	False
3863	109.913	3956660	5.4603	90	10	True
3864	152.069	2859790	4.81838	90	4	False
3866	355.001	1225030	4.71263	90	2	False
3867	285.822	1521530	5.26214	90	2	False
3868	51.1928	8495080	5.30727	90	2	False
3869	35.1562	12370100	4.78468	90	8	True
3873	163.056	2667100	5.99918	90	4	False
3875	54.9079	7920300	5.72767	90	2	False
3878	96.4986	4506660	5.89318	90	4	False
3880	138.82	3132740	5.68561	90	2	False
3882	43.6592	9960940	5.82082	90	2	False
3886	268.293	1620940	7.62275	90	4	False
3887	35.3741	12293900	7.55958	90	4	False
3888	671.847	647300	4.93445	91	2	False
3890	163.474	2660280	4.89314	91	2	False
3898	13.6431	31875900	5.83462	91	2	False
3909	31.7965	13677200	4.78957	91	3	False
3911	101.27	4294350	5.50665	91	8	True
3912	95.9241	4533650	5.35931	91	2	False
3916	124.209	3501260	5.85899	91	2	False
3918	80.8386	5379700	6.11695	91	2	False
3920	187.668	2317310	6.35577	91	2	False
3921	261.145	1665310	5.98748	91	4	False
3922	104.915	4145150	6.14949	91	2	False
3923	102.718	4233800	4.82404	92	2	False
3924	37.5315	11587300	6.42038	91	3	False
3926	210.417	2066790	6.74742	91	4	False
3927	25.2163	17246300	6.39253	91	2	False
3929	53.9222	8065070	6.2282	91	7	True
3931	46.6174	9328850	5.08639	92	3	False
3944	330.988	1313900	5.50855	92	3	False
3945	54.861	7927070	5.95216	92	3	False
3947	347.143	1252760	5.15179	92	2	False
3949	4258.48	102122	4.50262	92	2	False
3950	256.376	1696280	5.29872	92	6	False
3951	383.737	1133290	4.79346	92	2	False
3952	112.124	3878630	6.25359	92	9	True
3956	123.466	3522330	5.49901	92	2	False
3958	180.466	2409790	6.43978	92	6	False
3960	191.072	2276040	6.57229	92	2	False
3961	162.907	2669540	5.50092	92	2	False
3962	93.3566	4658340	6.13842	92	4	False
3964	249.031	1746310	6.76649	92	2	False
3965	54.6635	7955710	6.70125	92	2	False
3967	39.1829	11098900	6.40871	92	5	True
3968	105.75	4112400	7.92123	92	13	True
3969	293.685	1480790	7.72749	92	10	False
3972	2534.75	171570	4.4102	93	2	False
3974	819.893	530419	5.18558	93	3	False
3977	39.6966	10955300	5.04298	93	4	False
3979	28.2891	15372900	5.04298	93	2	False
3981	88.0626	4938380	5.84145	93	2	False
3982	14.0296	30997800	5.85497	93	2	False
3986	92.6501	4693860	5.73929	93	3	False
3989	32.9702	13190300	4.93107	93	2	False
3990	1994.56	218036	4.66079	93	2	False
3992	365.121	1191080	5.47769	93	2	False
3994	98.7492	4403950	4.9071	93	2	False
3997	158.898	2736890	5.02466	93	2	False
4000	29.1809	14903100	6.01742	93	3	False
4001	177.073	2455970	6.17084	93	7	False
4005	56.1743	7741730	6.33521	93	2	False
4006	94.1969	4616790	4.96106	93	3	False
4010	118.506	3669740	6.07688	93	2	False
4011	70.4788	6170470	6.18197	93	3	False
4012	21.3297	20388800	6.19288	93	3	False
4015	241.884	1797910	6.77803	83	8	False
4017	135.07	3219710	5.32568	94	3	False
4019	56.3335	7719860	4.9434	94	3	False
4022	32.678	13308200	5.8736	94	4	False
4023	124.975	3479780	4.82404	95	2	False
4024	104.24	4171960	6.33521	94	2	False
4029	119.334	3644280	4.90363	94	2	False
4034	662.666	656268	4.62008	94	2	False
4040	135.839	3201480	6.15049	94	2	False
4041	117.31	3707150	6.41211	94	5	False
4047	46.8852	9275560	6.42099	94	5	True
4048	55.4289	7845860	5.18032	94	3	False
4049	181.78	2392370	5.58265	94	4	False
4052	233.245	1864510	6.98351	94	2	False
4053	338.916	1283170	7.24705	94	2	False
4054	390.974	1112320	6.71157	94	2	False
4055	110.962	3919250	7.03392	94	2	False
4059	135.028	3220710	8.81071	94	2	False
4062	75.7968	5737530	4.97087	95	4	False
4063	125.607	3462280	5.24746	95	2	False
4069	113.94	3816790	4.51808	95	2	False
4070	57.3132	7587900	5.11589	95	2	False
4073	96.7725	4493910	5.84231	95	19	True
4075	173.839	2501660	6.35821	95	2	False
4078	165.839	2622350	4.98486	95	3	False
4080	43.6562	9961630	4.55325	95	2	False
4084	117.01	3716670	4.72101	95	2	False
4085	166.544	2611230	5.26699	95	2	False
4086	787.271	552398	6.55576	95	2	False
4087	126.997	3424390	5.99159	95	2	False
4088	54.6836	7952780	5.34152	95	2	False
4089	128.99	3371470	5.56754	95	4	False
4090	59.4893	7310340	5.47867	95	4	False
4091	101.154	4299270	6.47819	95	2	False
4093	631.104	689089	5.70764	95	2	False
4094	250.111	1738770	5.70808	95	7	False
4095	328.407	1324230	6.92491	95	2	False
4096	215.292	2019980	5.9485	95	2	False
4097	96.6635	4498970	6.89948	95	4	False
4098	60.3412	7207130	6.45118	95	2	False
4099	134.375	3236380	6.28669	95	6	False
4101	205.309	2118210	9.00596	95	3	False
4103	113.685	3825370	4.7362	96	3	False
4105	26.8961	16169200	4.72101	96	2	False
4107	76.0616	5717560	5.18646	96	6	True
4108	464.588	936070	4.61545	96	2	False
4109	132.294	3287280	5.01538	96	2	False
4110	179.759	2419270	4.7659	96	2	False
4113	581.091	748397	4.28926	96	2	False
4115	46.208	9411500	5.75624	96	2	False
4117	148.429	2929920	5.30106	96	3	False
4119	38.6814	11242800	5.92665	96	3	False
4122	433.478	1003250	4.95448	96	3	False
4125	44.802	9706850	6.0394	96	5	True
4126	120.065	3622100	5.75723	96	3	False
4128	23.3088	18657600	5.76803	104	2	False
4130	324.039	1342080	6.92859	96	2	False
4131	86.497	5027770	7.0482	96	5	True
4133	115.741	3757430	7.67292	96	13	True
4138	90.648	4797530	5.78373	97	5	True
4139	46.6353	9325270	5.33023	97	2	False
4141	60.9405	7136250	5.33476	97	2	False
4144	99.7518	4359690	5.16527	97	2	False
4145	17.2015	25281900	4.95448	97	2	False
4147	65.4044	6649200	6.50191	97	6	True
4148	40.631	10703300	5.25971	97	2	False
4149	119.25	3646840	5.40035	97	2	False
4154	75.2751	5777300	5.27525	97	14	True
4157	138.914	3130610	4.85006	97	2	False
4158	97.8501	4444420	4.85006	97	2	False
4159	54.5735	7968830	4.91744	97	2	False
4160	64.719	6719620	6.05139	97	5	True
4168	70.552	6164060	5.91618	97	2	False
4169	657.866	661057	6.1693	97	2	False
4172	73.7665	5895450	6.50631	97	5	True
4176	314.117	1384470	9.52712	97	7	False
4179	123.808	3512590	4.83528	98	2	False
4182	533.28	815495	5.16527	98	2	False
4185	86.8174	5009210	4.92768	98	4	False
4187	43.5993	9974630	6.48121	98	10	True
4188	29.1215	14933500	4.75386	98	2	False
4193	66.3348	6555930	4.79733	103	2	False
4198	160.848	2703710	5.50855	98	3	False
4200	293.967	1479370	4.79733	98	2	False
4201	584.384	744180	5.54399	98	2	False
4203	122.412	3552660	6.22122	98	3	False
4206	41.964	10363300	6.30055	98	2	False
4209	261.339	1664070	6.23906	98	3	False
4215	211.678	2054470	6.95352	98	2	False
4216	80.5705	5397590	7.09948	98	2	False
4217	43.8291	9922320	6.96664	98	4	False
4218	43.661	9960540	7.74192	98	2	False
4222	668.453	650587	4.66962	99	2	False
4223	17.9536	24222900	4.48692	99	2	False
4226	53.061	8195980	4.98699	99	2	False
4227	130.5	3332470	4.95668	99	3	False
4229	594.389	731654	5.06689	99	2	False
4233	50.1388	8673660	4.57924	99	3	False
4237	34.7501	12514700	6.24347	99	4	False
4239	173.518	2506290	4.53331	99	2	False
4244	92.7141	4690620	6.36145	99	2	False
4245	104.046	4179770	5.14362	99	2	False
4248	160.289	2713150	6.23347	99	21	True
4249	74.4132	5844220	5.77678	99	3	False
4250	78.9934	5505360	5.54826	99	6	True
4251	199.541	2179440	6.19352	99	2	False
4252	13.9422	31192100	5.83325	99	3	False
4254	129.356	3361940	6.18584	99	5	False
4256	848.266	512678	5.73223	99	2	False
4257	917.155	474169	6.56505	99	2	False
4258	97.27	4470920	6.2832	99	2	False
4260	49.9209	8711520	6.46733	99	4	False
4262	215.168	2021150	6.75782	99	3	False
4264	160.813	2704310	7.89056	99	14	True
4269	42.5775	10214000	4.67401	100	4	False
4270	88.2981	4925210	5.75386	100	5	True
4273	422.648	1028960	4.98699	100	2	False
4275	1664.76	261232	5.78833	100	2	False
4279	172.034	2527910	4.86824	100	2	False
4283	19.4805	22324200	5.20635	100	3	False
4291	7393.58	58819.5	5.16259	100	2	False
4293	179.387	2424290	5.46587	100	3	False
4298	48.2114	9020420	4.39297	100	2	False
4299	496.515	875879	4.50262	100	2	False
4305	64.9368	6697070	6.18197	100	4	False
4306	778.106	558904	5.89962	100	2	False
4307	32.7891	13263200	5.40878	100	4	False
4311	68.0462	6391060	5.90219	100	3	False
4312	45.0686	9649440	6.56373	100	2	False
4313	541.962	802430	6.64191	100	4	False
4315	3369.06	129083	6.67202	100	2	False
4316	26.4657	16432100	6.68382	100	2	False
4317	38.1967	11385500	7.38177	100	2	False
4319	98.7234	4405100	7.37044	100	5	True
4324	28.2119	15415000	5.71281	101	9	True
4325	58.6304	7417430	6.1839	101	3	False
4331	95.5206	4552810	4.65189	101	2	False
4332	87.1057	4992630	4.60613	101	2	False
4333	33.7895	12870500	4.65189	101	2	False
4335	549.644	791215	4.87183	101	2	False
4336	331.869	1310420	5.00181	101	3	False
4339	114.448	3799860	5.48062	101	4	False
4345	224.403	1937970	5.97147	101	3	False
4346	33.659	12920400	5.89275	101	3	False
4350	38.1821	11389800	6.50566	101	6	True
4351	244.372	1779610	7.05497	101	4	False
4352	100.289	4336350	6.98931	101	5	True
4354	109.451	3973340	6.79871	101	3	False
4355	255.882	1699560	7.34643	101	2	False
4359	118.418	3672470	5.03995	102	4	False
4361	277.965	1564540	4.69992	102	2	False
4367	117.508	3700920	5.57941	102	3	False
4370	58.7598	7401090	5.42129	102	2	False
4371	176.825	2459410	4.8278	102	2	False
4372	117.918	3688060	5.76998	102	9	True
4376	48.302	9003500	4.62008	102	2	False
4386	73.2383	5937970	5.63838	102	2	False
4387	308.185	1411120	5.54399	102	2	False
4388	38.2422	11371900	5.81524	102	2	False
4389	48.0556	9049650	5.69353	102	2	False
4392	9.65529	45041300	5.66146	102	2	False
4393	121.043	3592810	5.74904	102	31	True
4396	228.83	1900480	6.75818	102	3	False
4399	106.119	4098120	5.9399	102	3	False
4400	281.095	1547120	7.1156	102	3	False
4401	32.4431	13404600	6.18545	102	5	True
4402	50.635	8588650	6.54066	102	4	False
4403	358.612	1212700	6.92491	102	2	False
4407	190.083	2287880	6.46295	102	2	False
4409	335.923	1294600	7.5932	102	3	False
4410	164.821	2638550	7.78526	102	9	True
4411	707.821	614402	4.81648	103	2	False
4416	81.5591	5332170	5.11869	103	2	False
4426	460.675	944022	4.60613	103	2	False
4432	80.7408	5386210	5.5136	103	3	False
4434	44.96	9672740	4.19731	103	3	False
4436	79.1065	5497490	4.98057	103	3	False
4437	38.9499	11165300	5.70296	103	2	False
4438	125.259	3471900	5.09791	103	3	False
4441	88.6678	4904680	5.64004	103	2	False
4442	70.9862	6126360	6.40048	103	11	True
4444	102.502	4242730	5.91772	103	9	True
4447	174.718	2489080	6.13842	103	2	False
4448	97.6772	4452290	6.98009	103	14	True
4449	164.811	2638700	6.40732	103	2	False
4450	111.901	3886340	6.07257	103	4	False
4451	207.339	2097470	6.90818	103	2	False
4453	65.8867	6600530	6.53964	103	9	True
4455	323.37	1344860	7.86183	103	2	False
4473	122.322	3555260	5.41714	104	5	False
4479	322.802	1347220	6.24211	104	2	False
4486	174.964	2485580	6.76054	104	2	False
4487	99.0907	4388780	6.13081	104	4	False
4488	43.0669	10097900	6.33271	122	2	False
4492	127.925	3399550	6.9809	104	6	True
4497	216.924	2004790	5.08058	105	3	False
4502	35.5867	12220500	5.12149	105	2	False
4504	94.3836	4607650	4.82027	105	2	False
4507	10.2892	42266200	4.96434	105	2	False
4508	43.9785	9888630	6.18897	105	8	True
4509	27.5638	15777500	5.44989	105	2	False
4513	35.443	12270000	5.68083	105	2	False
4517	186.54	2331340	5.60387	105	6	False
4519	43.7663	9936560	5.75426	105	3	False
4521	26.3409	16510000	5.30727	105	2	False
4524	22.6139	19231000	5.71075	105	2	False
4525	105.656	4116050	5.81011	105	3	False
4526	431.81	1007130	5.60502	105	3	False
4527	224.913	1933580	5.23505	105	3	False
4528	211.95	2051840	5.58704	105	2	False
4529	161.157	2698540	5.92606	105	7	False
4533	78.2133	5560270	6.35631	105	3	False
4538	224.648	1935860	9.50944	105	6	False
4539	248.33	1751250	5.69889	98	5	False
4540	172.311	2523850	4.92768	106	3	False
4542	135.59	3207370	5.06788	106	6	False
4544	220.417	1973020	5.096	106	2	False
4545	57.7314	7532930	4.81648	106	2	False
4546	415.19	1047440	5.66227	106	4	False
4550	89.874	4838850	5.84823	106	4	False
4552	123.541	3520180	4.9163	106	3	False
4554	94.89	4583060	5.10172	106	6	True
4556	64.2562	6768020	6.0577	106	3	False
4557	112.061	3880790	5.71137	106	5	False
4558	36.4011	11947100	4.9071	106	3	False
4559	46.9095	9270770	5.34465	106	5	True
4560	41.2316	10547400	5.25189	106	5	True
4562	51.2915	8478740	5.70764	106	4	False
4565	212.25	2048940	5.75215	106	8	False
4567	224.963	1933150	6.86478	106	3	False
4568	149.801	2903090	5.95314	106	10	True
4569	112.086	3879930	7.12695	106	2	False
4570	84.1068	5170650	6.06933	106	2	False
4571	52.2382	8325070	6.4445	106	2	False
4572	129.378	3361360	6.13813	106	7	True
4574	65.6741	6621890	6.40306	106	4	False
4576	69.7977	6230680	7.64937	106	3	False
4577	69.8032	6230180	6.36408	96	8	True
4582	18.3524	23696500	5.37173	107	3	False
4586	24.6926	17612000	5.14635	107	3	False
4587	26.7598	16251500	4.55817	107	2	False
4589	102.962	4223740	5.28219	107	3	False
4592	62.4945	6958800	4.78957	107	2	False
4594	441.128	985851	4.35357	107	3	False
4601	153.572	2831820	5.00601	107	2	False
4602	53.1762	8178220	5.65819	109	2	False
4603	118.037	3684330	5.15721	107	2	False
4604	17.1566	25348000	5.64833	107	2	False
4605	16.0308	27128200	5.31191	107	2	False
4606	98.8572	4399140	5.94236	107	2	False
4607	44.8626	9693740	5.88929	107	4	False
4609	43.1896	10069200	6.42191	107	2	False
4614	66.7691	6513300	7.06768	107	9	True
4615	117.048	3715460	7.08584	107	2	False
4617	74.4392	5842170	7.12142	107	3	False
4618	318.661	1364730	7.16318	107	2	False
4620	161.831	2687290	7.36054	107	2	False
4622	130.198	3340190	7.68242	107	10	True
4624	31.8977	13633800	5.27422	108	2	False
4639	30.5245	14247200	5.18646	108	4	False
4640	26.0996	16662600	5.56156	108	3	False
4641	106.765	4073320	5.1093	108	3	False
4642	161.156	2698550	4.63384	108	2	False
4645	49.8116	8730630	5.42129	108	4	False
4646	83.2739	5222360	5.39441	108	5	True
4649	347.006	1253250	4.95887	108	3	False
4650	132.276	3287720	5.30262	108	3	False
4651	172.496	2521140	5.83838	108	8	True
4652	278.66	1560640	6.19225	108	3	False
4653	59.134	7354250	5.87448	108	3	False
4656	158.145	2749930	6.37079	108	10	True
4658	181.851	2391440	5.65983	108	3	False
4659	788.534	551513	6.40293	108	3	False
4660	309.597	1404680	6.09817	108	2	False
4663	93.9457	4629130	7.43101	108	3	False
4668	34.81	12493200	5.18907	109	2	False
4669	118.475	3670710	4.78174	109	3	False
4674	74.1613	5864060	4.43087	109	3	False
4675	229.224	1897210	4.85737	109	2	False
4683	69.2276	6281980	5.79263	109	2	False
4685	158.733	2739730	6.43615	109	12	True
4693	20.1568	21575200	5.90389	109	6	True
4694	158.625	2741600	5.53664	109	4	False
4695	106.113	4098350	5.62663	109	3	False
4699	338.372	1285230	7.26262	109	2	False
4701	3191.02	136285	8.6035	109	3	False
4704	21.8813	19874800	5.18558	110	3	False
4707	1101.25	394902	4.95778	110	2	False
4708	54.8084	7934680	4.79733	110	2	False
4709	117.4	3704310	5.02158	110	2	False
[truncated: 24,506 more rows]
