# Supplementary material for: Liquid foam improves potency and safety of gene therapy vectors
Source: Nat Commun. 2024 May 28;15:4523. doi: 10.1038/s41467-024-48753-9 (PMC11133309; doi:10.1038/s41467-024-48753-9)
Supplement: Supplementary file 4 — Source data [file 41467_2024_48753_MOESM4_ESM.zip › Supplementary Figure 1_ParticleData4.ods]

## Sheet: Sheet1
Particle ID	Size/nm	Diffusion coefficient/nm^2 s^-1	Ln(Adjusted intensity)/AU	Start frame	Tracklength	Included in distribution?
1	86.1198	5043650	5.48679	0	6	True
10	64.9128	6691410	5.27422	0	2	False
18	86.1988	5039020	5.21196	0	7	True
19	207.337	2094940	5.72716	0	6	False
21	19.2348	22581900	5.14088	0	3	False
22	327.488	1326330	5.3234	0	2	False
23	71.15	6104820	5.74969	0	5	True
29	303.135	1432890	6.69914	0	3	False
31	149.346	2908400	5.31652	0	4	False
35	43.4061	10006800	5.64833	0	4	False
36	157.709	2754180	6.6738	0	3	False
37	10.5699	41093800	6.36951	0	2	False
38	64.723	6711030	5.62325	0	3	False
39	957.903	453447	5.70296	0	2	False
40	48.8316	8895020	5.91744	0	2	False
41	224.567	1934200	6.40964	0	6	False
44	177.793	2443060	6.77116	0	3	False
45	58.3026	7450060	6.04741	0	4	False
47	144.933	2996950	6.4214	0	3	False
49	230.688	1882880	6.7947	0	4	False
50	18.4317	23565800	5.71075	0	3	False
51	356.137	1219640	6.57621	0	2	False
53	118.355	3669950	6.16635	0	6	True
57	118.721	3658660	6.10063	0	3	False
58	87.8717	4943090	6.88304	0	2	False
59	173.728	2500220	6.99552	0	5	False
61	221.827	1958090	6.53216	0	2	False
64	277.204	1566930	6.82638	0	6	False
66	16.9314	25654000	6.47473	0	5	True
68	20.5551	21131400	6.54639	0	3	False
69	42.0726	10324000	7.01271	0	5	True
70	190.002	2286070	7.54779	0	17	True
79	52.6684	8247030	5.24992	1	2	False
80	42.6826	10176500	6.11385	1	2	False
81	51.1066	8499050	4.81648	1	2	False
82	31.5555	13764900	5.98217	1	2	False
88	179.981	2413360	5.98217	1	2	False
89	2012.92	215785	5.81943	1	2	False
91	1123.17	386725	5.59346	1	3	False
92	779.655	557116	5.82498	1	2	False
93	29.1655	14892900	6.30141	1	4	False
94	198.328	2190100	6.46368	1	3	False
95	223.013	1947680	6.76433	1	5	False
96	355.131	1223090	5.1812	2	2	False
97	599.919	724027	4.5078	2	2	False
101	769.586	564405	5.60617	2	2	False
106	725.331	598841	5.68879	2	2	False
107	239.522	1813440	5.74581	2	2	False
112	704.286	616736	5.1812	2	2	False
113	21.6174	20093000	5.50379	2	4	False
115	448.04	969463	4.39297	2	2	False
121	408.923	1062200	5.75821	2	3	False
126	2473.63	175595	5.98924	2	2	False
127	52.4586	8280010	5.80635	2	3	False
128	92.9337	4673850	6.82824	2	2	False
129	105.866	4102890	5.48744	2	4	False
131	102.702	4229320	5.63838	2	2	False
134	45.1642	9617310	7.4557	2	2	False
135	257.483	1686940	7.05112	2	4	False
136	109.517	3966110	6.93073	2	3	False
137	165.348	2626940	7.69611	2	2	False
138	1545.96	280963	7.294	2	2	False
139	96.3314	4509000	7.8563	2	15	True
140	171.475	2533070	7.97424	2	4	False
142	215.594	2014700	4.85979	3	3	False
151	59.6601	7280540	5.4472	3	3	False
152	65.0837	6673840	5.60272	3	2	False
153	47.2294	9196780	5.32111	3	2	False
155	65.2441	6657430	5.20635	3	3	False
158	152.777	2843090	4.92428	3	2	False
161	92.8421	4678460	6.3967	3	3	False
165	272.812	1592150	5.72767	3	2	False
166	415.235	1046050	5.34376	3	2	False
167	238.825	1818730	6.6883	3	3	False
168	89.88	4832640	6.38702	3	2	False
170	65.379	6643690	5.23879	3	4	False
173	186.088	2334150	5.89262	3	7	False
174	950.709	456878	5.87096	3	2	False
176	87610.5	4957.83	6.78149	3	2	False
177	29.9635	14496200	6.30313	3	2	False
179	23.9908	18105200	7.70142	3	2	False
180	63.7682	6811510	7.71761	3	2	False
181	139.514	3113360	4.9071	4	3	False
184	743.302	584363	4.93781	4	2	False
185	89.7859	4837710	5.33815	4	4	False
186	207.659	2091680	5.42336	4	2	False
188	391.143	1110480	5.81734	4	4	False
189	90.4651	4801390	5.61418	4	3	False
196	49.2646	8816840	5.50569	4	4	False
202	48.8787	8886450	4.55325	4	2	False
204	35.5453	12219800	5.4161	4	8	True
205	170.869	2542060	5.84913	4	6	False
206	73.6017	5901460	5.5205	4	6	True
208	26.8022	16206000	5.2678	4	3	False
211	407.713	1065350	5.67495	4	3	False
213	646.908	671437	5.67923	4	3	False
215	189.168	2296150	5.31882	4	2	False
217	394.746	1100350	6.93773	4	2	False
220	29.7149	14617500	6.24847	4	2	False
222	97.4932	4455260	4.62008	5	2	False
228	73.5558	5905150	5.73678	5	2	False
229	892.025	486935	4.5078	5	2	False
231	23.1671	18748900	5.11024	5	2	False
236	32.6121	13318900	5.17433	5	5	True
237	124.559	3487180	5.12985	5	3	False
238	116.481	3729000	4.94784	5	2	False
240	36.7114	11831700	5.39292	5	4	False
242	168.679	2575060	4.53833	5	2	False
243	81.427	5334320	5.96748	5	9	True
244	68.8129	6312150	5.06097	5	2	False
245	84.141	5162260	5.22502	5	2	False
247	88.2742	4920550	6.46879	5	2	False
248	129.843	3345250	6.41809	5	2	False
249	59.3248	7321700	6.00115	5	5	True
250	62.0981	6994710	6.91658	5	2	False
252	36.2615	11978500	8.4705	5	6	True
253	399.04	1088510	7.69462	5	2	False
257	180.708	2403650	4.74167	6	2	False
258	45.3575	9576330	5.06245	6	4	False
261	123.931	3504830	4.56552	6	4	False
267	600.81	722954	4.93445	6	2	False
269	177.391	2448590	4.51296	6	2	False
272	75.4442	5757340	5.50474	6	4	False
273	37.554	11566200	5.33205	6	5	True
274	38.8994	11166200	5.43841	6	6	True
279	308.376	1408530	6.03739	6	2	False
282	25.2823	17180300	5.60272	7	2	False
285	33.2429	13066200	5.76949	6	2	False
286	423.523	1025580	5.9986	6	2	False
288	147.309	2948610	5.42543	6	2	False
292	67.4062	6443890	5.96908	6	5	True
294	113.459	3828330	7.05477	6	2	False
296	169.531	2562120	6.96995	6	2	False
297	125.076	3472750	6.73774	6	4	False
299	81.3293	5340730	7.0181	6	4	False
300	148.509	2924790	7.92721	6	8	True
301	156.859	2769100	9.09575	6	5	False
304	897.423	484006	5.71539	7	2	False
305	144.173	3012760	6.18905	7	6	False
307	303.141	1432860	6.03761	7	5	False
310	365.486	1188440	4.97411	7	2	False
312	46.7135	9298330	5.85721	7	12	True
313	145.114	2993220	5.50474	7	5	False
318	99.5138	4364800	5.60272	7	4	False
321	99.5523	4363110	5.4445	7	3	False
325	84.1669	5160670	5.80823	7	4	False
327	102.906	4220930	5.58997	7	3	False
330	539.88	804545	5.89318	7	2	False
331	45.3941	9568600	5.68306	7	5	True
333	60.4964	7179900	6.05348	7	4	False
334	393.922	1102650	6.26673	7	3	False
335	131.452	3304310	6.57849	7	4	False
336	178.702	2430630	6.43161	7	5	False
338	47.7508	9096340	6.83834	7	2	False
339	118.368	3669560	6.25928	7	2	False
340	36.9532	11754300	5.66569	7	5	True
342	141.14	3077490	6.95105	7	4	False
345	78.5109	5532450	7.54045	7	5	True
347	20365.5	21328.1	4.56795	8	2	False
349	215.147	2018890	6.01818	8	3	False
352	241.794	1796390	5.25483	8	3	False
353	54.6724	7944750	6.57512	8	6	True
355	566.233	767101	5.79975	8	3	False
356	391.047	1110760	5.72461	8	2	False
359	67.1156	6471790	5.00601	8	2	False
361	61.2146	7095660	5.42405	8	3	False
362	50.9779	8520520	5.43773	8	5	True
365	9.24405	46987800	5.46785	8	2	False
366	381.997	1137070	5.71075	8	3	False
369	60.4976	7179750	7.33005	8	9	True
370	20.3929	21299400	5.91996	8	2	False
373	196.202	2213830	6.65376	8	4	False
375	442.909	980693	5.16616	8	3	False
376	153.179	2835620	5.71899	8	3	False
377	2149.4	202083	5.87886	8	2	False
378	81.5048	5329230	6.55798	8	6	True
380	128.582	3378070	5.33137	8	4	False
382	349	1244580	5.89447	8	3	False
383	263.683	1647270	5.85765	8	3	False
384	202.096	2149260	6.68176	8	4	False
385	54.1835	8016420	6.06498	8	3	False
390	39.0603	11120200	7.29448	8	4	False
391	448.618	968213	7.27676	8	3	False
393	309.595	1402990	6.44102	8	3	False
394	593.829	731453	4.91401	9	3	False
396	695.667	624376	4.35156	9	2	False
399	55.9916	7757560	6.05579	9	5	True
401	62.811	6915320	5.48808	9	3	False
402	371.179	1170210	4.93781	9	2	False
405	92.896	4675740	4.62008	9	2	False
406	61.9089	7016080	5.3234	9	2	False
407	613.12	708439	4.8278	9	2	False
410	51.3086	8465590	5.47965	9	2	False
411	104.384	4161170	5.42129	9	2	False
412	31.6127	13740000	5.38112	9	2	False
415	69.9957	6205490	6.06335	9	4	False
416	32.5014	13364300	5.54948	9	2	False
420	249.376	1741780	6.27647	9	6	False
421	68.8404	6309640	6.67439	9	2	False
424	120.477	3605320	7.25545	9	8	True
427	98.2615	4420430	5.23005	10	6	True
428	12.6568	34318300	4.4493	15	2	False
433	98.6367	4403610	5.43365	10	4	False
435	120.688	3599010	5.17194	10	4	False
437	161.405	2691110	5.09313	10	2	False
438	505.701	858923	4.49218	10	2	False
439	76.049	5711560	5.08446	10	3	False
449	288.895	1503510	5.66698	10	5	False
450	105.979	4098520	7.10701	10	9	True
451	44.3073	9803310	5.51611	10	2	False
452	1941.21	223756	6.36468	10	2	False
453	338.758	1282210	5.61986	10	10	False
454	92.4607	4697760	6.48993	10	5	True
455	61.693	7040640	5.50981	10	3	False
459	549.443	790542	6.85955	10	3	False
464	30.4271	14275400	4.91744	11	4	False
466	66.0434	6576860	5.30727	12	2	False
469	72.3454	6003950	6.09712	11	2	False
470	396.491	1095500	5.20721	11	2	False
473	1124.09	386407	5.21742	11	2	False
482	185.944	2335960	5.80353	11	3	False
483	403.225	1077210	6.17679	11	3	False
486	1764.21	246206	5.76362	11	2	False
491	220.524	1969670	6.78944	11	2	False
493	27.516	15785600	6.27617	11	2	False
495	14.8952	29161000	6.0463	11	2	False
500	127.615	3403660	6.32519	11	2	False
511	224.307	1936450	5.72078	12	4	False
513	156.921	2768000	5.53015	12	4	False
515	45.6537	9514190	4.97627	12	3	False
516	229.161	1895430	5.03285	12	3	False
522	31.2165	13914400	4.72932	12	2	False
524	46.382	9364790	5.58059	12	3	False
525	9.97693	43536200	4.99019	12	2	False
530	1163.89	373196	5.3272	12	3	False
531	35.0168	12404300	5.2012	12	3	False
534	143.63	3024140	5.97505	12	4	False
535	20.2114	21490800	5.96106	12	3	False
539	515.507	842585	6.11038	12	3	False
540	71.7012	6057890	5.84219	12	11	True
543	178.931	2427520	6.07688	12	2	False
544	52.0652	8342570	5.7592	17	2	False
547	1033.87	420127	8.86511	12	2	False
553	68.85	6308760	5.63949	13	6	True
555	118.739	3658090	5.64503	16	2	False
556	15.0443	28872000	5.16661	13	4	False
559	91.228	4761240	5.19948	15	2	False
561	32.2563	13465800	4.90015	13	2	False
562	32.0417	13556000	5.14362	13	2	False
564	158.162	2746280	5.61816	13	2	False
565	629.373	690144	5.00601	13	2	False
568	125.672	3456270	6.91813	13	9	True
572	120.706	3598460	5.61304	13	2	False
573	529.911	819681	4.65635	13	2	False
576	124.272	3495210	6.46083	13	19	True
577	165.699	2621360	5.93578	13	3	False
578	81.2622	5345140	6.09571	13	3	False
579	812.746	534432	5.66796	13	2	False
583	106.763	4068440	6.14246	13	2	False
584	70.8183	6133410	5.71869	13	7	True
587	168.123	2583570	6.96691	13	9	True
593	258.212	1682180	4.96106	14	2	False
594	586.137	741051	5.91744	14	3	False
595	567.632	765211	4.8278	14	2	False
604	148.752	2920020	4.87183	14	2	False
605	237.569	1828340	5.88843	14	3	False
606	312.865	1388320	4.85006	14	2	False
607	44.7538	9705490	5.5704	14	5	True
610	91.9876	4721920	5.97036	14	15	True
611	147.936	2936130	6.35675	14	5	False
612	1174.97	369677	5.14362	14	2	False
614	35.2973	12305700	6.18197	14	2	False
616	89.2481	4866860	5.5895	14	5	True
617	2869.38	151377	6.30141	14	2	False
619	124.076	3500730	6.14769	14	5	False
621	40.0273	10851500	7.31823	14	6	True
622	111.421	3898340	6.82914	14	9	True
623	84.3317	5150590	6.86647	14	5	True
624	552.856	785662	6.94678	14	3	False
625	78.7942	5512570	7.69632	14	2	False
626	142.373	3050840	5.24003	15	5	False
631	82.1511	5287310	6.33502	15	13	True
634	67.0066	6482320	5.47965	15	4	False
636	13.0455	33295700	6.65225	15	2	False
643	47.3197	9179230	5.46389	15	2	False
645	13.4997	32175300	4.47632	15	2	False
649	16.187	26833800	5.60272	15	2	False
650	267.8	1621950	5.94679	15	5	False
651	66.9569	6487130	4.66962	17	2	False
652	27.0334	16067500	6.44218	15	9	True
653	172.487	2518200	6.28125	15	9	True
655	162.658	2670370	6.87678	15	3	False
656	112.809	3850390	5.21742	18	2	False
657	31.7123	13696800	7.40532	15	3	False
658	217.629	1995860	7.13371	15	3	False
666	11.7702	36903100	5.08446	16	2	False
672	76.6711	5665210	4.92768	16	2	False
673	60.2297	7211690	5.51611	16	3	False
674	103.76	4186180	5.78546	16	3	False
675	81.0456	5359430	4.92598	16	4	False
676	89.7706	4838530	5.5076	16	4	False
677	58.0246	7485750	4.78957	16	2	False
678	27.1215	16015300	5.21488	16	3	False
680	146.797	2958910	6.09806	16	9	True
681	15.2484	28485500	5.33174	16	3	False
682	97.2507	4466380	4.87422	16	3	False
684	196.74	2207770	5.77678	16	2	False
687	1173.61	370105	5.42749	16	2	False
692	116.967	3713500	6.83566	16	3	False
694	34.7759	12490200	6.75291	16	2	False
696	153.917	2822020	7.22716	16	4	False
697	165.02	2632160	8.9235	16	3	False
699	35.6083	12198200	5.19948	17	3	False
702	110.271	3938990	4.73675	17	5	True
703	122.202	3554430	5.16527	17	2	False
705	70.5567	6156150	5.16259	17	2	False
708	87.9801	4937000	5.84417	17	5	True
709	54.0517	8035970	4.9071	17	2	False
710	92.5895	4691220	6.73413	18	2	False
714	56.5906	7675440	5.16972	17	3	False
719	53.8358	8068200	5.23879	17	4	False
721	98.2125	4422630	5.42188	17	7	True
722	33.7897	12854700	6.18545	17	5	True
723	181.814	2389020	5.39398	17	2	False
724	84.7463	5125390	5.7592	17	2	False
729	78.4369	5537670	6.11936	17	3	False
730	8554.23	50777	5.62832	17	2	False
731	222.546	1951770	5.74281	17	2	False
733	159.635	2720940	6.45629	17	24	True
735	538.705	806300	6.50004	17	3	False
736	112.859	3848680	6.57163	17	2	False
737	316.915	1370580	6.75318	17	4	False
739	5292.11	82076.6	6.65527	17	2	False
740	33.7557	12867700	5.21793	10	5	True
741	695.141	624849	5.23755	13	2	False
745	27.5174	15784900	4.4102	18	2	False
746	49.1281	8841340	4.51296	18	2	False
747	222.504	1952130	5.53971	18	3	False
750	36.5725	11876600	5.45123	18	3	False
754	270.282	1607050	5.99393	18	2	False
755	127.829	3397960	6.19352	18	2	False
760	81.5087	5328980	4.43828	18	3	False
761	136.059	3192420	4.82027	18	2	False
764	72.9066	5957730	5.53256	18	5	True
765	34.9252	12436800	4.26979	18	2	False
766	179.823	2415470	6.82494	18	4	False
767	134.571	3227730	5.00914	18	4	False
769	186.825	2324940	6.34924	18	3	False
772	186.726	2326180	5.4519	18	2	False
774	50.1113	8667870	5.47965	18	2	False
775	22.7343	19105800	5.19689	20	2	False
776	24.8421	17484800	5.91112	18	2	False
778	16.5427	26256800	6.04408	18	2	False
779	91.0572	4770170	7.08112	18	6	True
781	43.3431	10021400	5.6872	18	2	False
783	56.2677	7719490	7.24404	18	3	False
784	269.464	1611930	7.93693	18	4	False
785	60.8505	7138120	5.26457	13	3	False
789	70.388	6170910	5.52549	19	2	False
792	38.0928	11402600	5.75666	19	7	True
793	10.0064	43407800	4.69992	19	2	False
795	166.379	2610660	5.59346	19	3	False
796	67.0931	6473950	5.28615	19	2	False
798	211.531	2053400	6.03009	19	4	False
799	652.884	665291	5.50283	19	2	False
808	108.893	3988850	5.50092	19	4	False
813	12065.1	36001.1	5.71384	19	2	False
817	74.6811	5816170	6.31873	19	3	False
819	29.4416	14753200	6.63418	19	5	True
820	67.1015	6473140	6.74632	19	4	False
821	88.0151	4935040	7.61539	19	2	False
822	604.675	718332	7.60773	19	2	False
823	38.5472	11268200	7.84539	19	3	False
824	353.032	1230360	8.4347	19	6	False
825	330.718	1313380	6.41456	12	5	False
826	82.2671	5279850	5.91492	15	2	False
829	34.4014	12626200	5.54656	20	5	True
831	109.353	3972060	5.08097	20	5	True
836	15.5064	28011500	5.50474	20	2	False
844	66.6781	6514250	4.87542	20	2	False
846	65.061	6676170	5.90167	20	5	True
847	48.4502	8965040	5.89962	20	5	True
849	47.1482	9212600	5.18646	20	2	False
853	146.837	2958100	5.79975	20	3	False
854	85.085	5104990	6.41809	26	2	False
857	110.718	3923090	8.65042	20	2	False
858	26.478	16404500	6.56505	15	3	False
859	9.45441	45942400	4.53833	21	2	False
867	40.6244	10692000	4.78696	21	3	False
869	144.952	2996550	5.13262	21	2	False
871	36.9264	11762800	4.39297	21	2	False
875	63.03	6891290	6.10656	21	4	False
876	28.5468	15215700	5.61986	21	2	False
877	36.5784	11874700	6.20191	21	10	True
878	170.873	2541990	5.00286	21	2	False
879	306.321	1417980	5.97921	21	4	False
880	88.7388	4894790	5.3512	21	6	True
881	16.4608	26387500	5.00286	21	2	False
885	67.0985	6473430	5.55069	21	3	False
886	50.0326	8681490	5.77137	21	7	True
887	3342.39	129954	4.30836	21	2	False
889	214.968	2020570	5.75178	21	2	False
892	113.583	3824140	5.99557	21	5	False
897	1739.09	249762	5.69195	21	2	False
900	276.401	1571480	6.08865	21	3	False
903	166.961	2601550	6.73203	21	8	True
904	80.1965	5416170	6.26998	21	2	False
905	194.028	2238640	6.3277	21	2	False
908	956.353	454181	7.11063	21	2	False
910	52.0595	8343500	8.76969	21	3	False
911	42.3224	10263100	4.69992	22	2	False
913	54.7697	7930620	4.72517	22	2	False
924	93.9449	4623540	6.41656	22	8	True
928	47.5433	9136050	5.85631	22	2	False
931	54.7474	7933860	6.17289	22	3	False
933	86.2471	5036210	6.82186	22	26	True
934	54.719	7937970	6.52806	22	2	False
935	71.2373	6097340	7.03475	22	3	False
937	884.424	491120	7.50899	22	2	False
939	917.904	473206	5.73527	18	2	False
940	12.4375	34923300	4.86463	23	3	False
942	99.6568	4358540	5.24202	23	5	True
943	65.6576	6615500	5.01538	23	2	False
944	189.585	2291090	6.02081	23	13	True
947	15.979	27183000	4.97735	23	2	False
950	52.1027	8336580	5.83736	23	2	False
951	44.6196	9734690	4.68272	23	2	False
955	150.469	2886700	6.54189	23	3	False
958	28.4771	15252900	5.1201	23	4	False
959	1365.87	318008	6.44525	23	2	False
960	75.3479	5764700	5.24746	23	2	False
961	147.283	2949140	5.69432	23	4	False
963	143.516	3026550	5.77871	23	3	False
964	11.0392	39346800	6.73133	23	2	False
966	82.2947	5278080	6.57752	23	2	False
969	48.7029	8918520	6.9141	23	3	False
970	67.0259	6480440	6.57032	23	9	True
971	66.2145	6559860	7.21964	23	4	False
972	232.662	1866900	7.28649	23	4	False
974	71.3676	6086210	7.56652	23	4	False
975	604.057	719067	8.83105	23	2	False
976	31.8243	13648600	6.31371	24	10	True
978	798.884	543706	5.41714	24	2	False
979	87.9746	4937310	5.23505	24	4	False
980	2748.6	158029	5.79263	24	2	False
985	51.1128	8498020	6.30655	24	4	False
987	24.6209	17641800	5.69037	24	4	False
988	55.4676	7830850	5.70139	24	2	False
994	272.377	1594700	4.5483	24	2	False
995	22.0154	19729800	5.62325	24	3	False
996	67.8334	6403300	5.16259	24	2	False
998	19.637	22119300	5.20721	24	2	False
1002	31.7004	13702000	5.33702	24	2	False
1003	217.652	1995650	5.68455	24	3	False
1004	343.141	1265830	5.75475	24	2	False
1006	46.4806	9344920	6.12902	24	8	True
1008	29.9157	14519400	7.00223	24	4	False
1012	188.069	2309570	7.35246	24	4	False
1019	844.428	514381	4.58722	25	2	False
1020	49.7962	8722720	4.7659	25	2	False
1021	92.6072	4690330	5.23172	25	3	False
1028	126.968	3420990	5.57823	25	2	False
1031	1173.09	370269	5.23005	25	2	False
1034	199.536	2176840	5.7912	25	7	False
1035	99.3433	4372290	5.92898	25	5	True
1040	99.2519	4376320	6.08545	25	2	False
1041	182.348	2382030	5.85765	25	2	False
1042	39.3493	11038500	6.55931	25	3	False
1043	1267.48	342694	6.47579	25	3	False
1046	78.7017	5519040	6.64856	25	23	True
1047	47.99	9051010	7.05145	25	5	True
1048	96.3045	4510260	6.90678	25	2	False
1050	427.899	1015090	6.84983	25	2	False
1051	202.617	2143740	7.68192	25	7	False
1053	48.5512	8946380	8.16796	25	2	False
1054	117.997	3681100	8.256	25	7	True
1055	62.5066	6949000	5.21714	26	9	True
1056	250.457	1734260	4.41965	26	3	False
1057	266.088	1632390	5.12429	26	2	False
1061	24.3271	17854900	5.10362	26	3	False
1066	257.379	1687620	6.25569	26	2	False
1071	21.4013	20295900	5.42625	26	5	True
1073	96.2644	4512140	6.72259	26	28	True
1074	523.265	830092	5.7912	26	2	False
1077	213.8	2031610	5.1599	26	2	False
1078	2254.77	192640	5.54216	26	2	False
1083	105.339	4123440	6.32477	26	4	False
1088	2304.81	188457	6.95441	26	2	False
1089	76.1897	5701000	7.42077	26	3	False
1093	277.05	1567800	6.50191	26	3	False
1094	7317.87	59355.8	7.19919	26	2	False
1095	476.791	911004	7.04051	26	2	False
1096	48.1173	9027070	7.79251	26	2	False
1098	95.7302	4537310	9.11523	26	7	True
1111	79.1513	5487690	5.66957	27	8	True
1115	1104.91	393117	5.57468	27	2	False
1116	41.7385	10406700	6.07473	27	2	False
1117	96.816	4486430	5.87754	27	2	False
1122	69.2094	6276000	5.58353	27	4	False
1123	294.132	1476740	6.72947	27	3	False
1124	86.3018	5033010	6.65164	27	2	False
1125	69.0379	6291590	6.29061	27	4	False
1127	188.876	2299690	5.86166	27	2	False
1129	29.5503	14699000	7.16849	27	6	True
1132	22.1213	19635300	4.97842	28	3	False
1133	98.6622	4402480	4.54	28	3	False
1135	2519.91	172370	5.14362	28	2	False
1138	224.114	1938110	5.76156	28	5	False
1139	665.382	652795	4.56307	28	2	False
1143	188.543	2303760	5.12985	28	2	False
1144	53.4161	8131600	4.73345	28	2	False
1145	133.753	3247460	6.29249	28	9	True
1146	9.72743	44652900	4.35156	28	2	False
1147	118.245	3673370	5.50028	28	6	True
1148	123.14	3527340	5.49709	28	6	True
1151	448.018	969511	6.13741	28	2	False
1153	51.9857	8355330	6.95945	28	7	True
1154	40.5016	10724500	5.14453	28	3	False
1157	3076.98	141164	6.10238	28	2	False
1158	15.7896	27509200	5.72308	28	3	False
1163	29.1234	14914400	6.20431	28	3	False
1164	104.36	4162130	6.96155	28	2	False
1165	29.6729	14638200	7.20686	28	2	False
1166	156.503	2775400	5.62325	28	12	True
1168	150.412	2887790	7.00819	28	4	False
1169	43.9554	9881790	7.91046	28	2	False
1170	2553.83	170081	7.77731	28	2	False
1171	24.8647	17468900	7.51104	28	4	False
1172	160.82	2700900	6.53148	20	6	False
1174	113.788	3817260	4.36357	29	2	False
1176	63.4872	6841670	5.38112	29	2	False
1177	185.264	2344540	5.14088	29	2	False
1178	2763	157205	4.93445	29	2	False
1180	33.8229	12842100	4.75789	29	2	False
1181	127.394	3409550	5.63893	29	3	False
1185	2001.27	217041	5.80541	29	2	False
1190	115.558	3758790	5.06394	29	2	False
1191	133.443	3255010	5.85093	29	6	False
1192	52.2124	8319070	4.51296	29	4	False
1193	258.592	1679700	5.13262	29	2	False
1194	46.0912	9423880	5.66146	29	6	True
1197	187.48	2316820	5.56036	29	2	False
1205	1217.44	356781	5.07572	29	2	False
1206	229.89	1889420	5.27155	29	9	False
1208	235.386	1845300	7.0033	29	4	False
1209	1746.31	248728	7.0576	29	2	False
1210	29.5672	14690500	6.95821	29	4	False
1213	47.629	9119610	7.31543	29	2	False
1214	171.797	2528320	7.32505	29	2	False
1215	218.823	1984970	7.14079	29	2	False
1219	56.593	7675110	4.71683	30	2	False
1220	74.6916	5815350	5.24663	30	3	False
1223	76.3303	5690500	5.71539	31	2	False
1232	109.303	3973900	5.54857	30	4	False
1234	154.323	2814610	6.04445	30	3	False
1235	297.76	1458750	6.45856	30	2	False
1236	20089.4	21621.3	6.10342	30	2	False
1237	81.4704	5331480	5.44666	30	5	True
1238	32.3704	13418400	6.19113	30	4	False
1241	103.934	4179180	6.35631	30	3	False
1242	59.9068	7250560	6.32295	30	6	True
1244	100.223	4333910	7.60649	30	6	True
1247	18.4748	23510800	5.21827	31	3	False
1248	259.259	1675380	5.45791	31	3	False
1249	238.861	1818460	5.60272	31	2	False
1250	139.104	3122550	4.92768	31	2	False
1254	10.0654	43153500	4.98379	31	2	False
1255	74.1847	5855090	5.17061	31	2	False
1257	1017.78	426770	4.29567	31	2	False
1259	268.457	1617980	6.18197	31	4	False
1260	73.1725	5936080	6.67261	31	3	False
1261	45.2573	9597530	5.30075	31	5	True
1266	699.903	620597	5.04901	31	2	False
1267	74.6125	5821520	5.40878	31	4	False
1268	370.594	1172060	5.99976	31	2	False
1269	82.8926	5240010	6.33853	31	2	False
1270	97.8191	4440420	6.79391	31	4	False
1272	130.059	3339690	5.7123	31	2	False
1273	84.6956	5128460	5.51611	31	3	False
1275	83.5938	5196050	5.76656	31	2	False
1277	98.5729	4406460	6.16438	31	2	False
1279	37.8246	11483500	6.45684	31	3	False
1282	257.871	1684400	6.08439	31	3	False
1283	165.596	2623000	7.04746	31	2	False
1284	101.634	4273740	7.64743	31	2	False
1285	73.852	5881470	7.71133	31	2	False
1286	322.962	1344920	7.51887	31	3	False
1287	223.77	1941090	4.79216	32	3	False
1289	42.0177	10337500	6.33105	34	2	False
1290	566.041	767361	5.2267	32	3	False
1296	114.762	3784860	4.57763	32	2	False
1299	9.86339	44037400	4.9071	32	2	False
1300	1365.55	318082	5.26457	32	2	False
1301	168.602	2576230	5.41714	32	2	False
1305	380.558	1141370	5.65163	32	2	False
1306	72.3003	6007690	5.19689	32	2	False
1309	25.4068	17096100	6.42949	32	2	False
1310	180.24	2409890	5.25808	32	3	False
1311	142.019	3058440	5.92998	32	4	False
1315	63.9308	6794190	6.88352	32	2	False
1318	302.181	1437410	7.13684	32	5	False
1319	152.745	2843690	7.43848	32	2	False
1324	87.4919	4964550	5.12985	33	3	False
1330	151.357	2869770	5.33137	33	4	False
1336	229.03	1896510	5.38069	33	5	False
1341	172.167	2522880	5.80984	33	7	False
1344	343.508	1264480	5.60531	33	4	False
1345	1320.23	329002	5.30727	33	2	False
1346	128.121	3390210	6.42444	33	3	False
1351	90.2477	4812950	5.67173	33	3	False
1354	239.342	1814800	7.78607	33	5	False
1355	117.372	3700700	7.41712	33	6	True
1356	66.7609	6506170	8.09047	33	2	False
1360	58.6855	7401450	6.83274	34	9	True
1363	40.1872	10808400	4.7627	34	5	True
1366	92.8187	4679640	5.53479	34	2	False
1369	23.094	18808300	4.76989	34	2	False
1371	17.1008	25399900	4.67401	34	2	False
1378	69.5251	6247500	5.518	34	2	False
1382	94.2591	4608130	5.77871	34	6	True
1383	281.887	1540900	4.80119	34	2	False
1385	463.68	936762	4.4493	34	2	False
1386	96.1252	4518670	5.92248	34	5	True
1387	38.843	11182400	6.37272	34	2	False
1388	25.0763	17321500	5.35711	34	2	False
1389	96.5161	4500370	6.59369	34	3	False
1390	193.731	2242070	6.60728	34	3	False
1393	61.8101	7027300	6.45291	34	3	False
1394	120.513	3604260	5.88669	34	5	False
1398	109.019	3984230	6.99924	34	12	True
1399	82.1348	5288360	7.56559	34	3	False
1406	109.106	3981080	5.80259	35	11	True
1407	116.389	3731960	5.04449	35	4	False
1409	54.4536	7976660	4.99337	35	2	False
1413	439.282	988790	5.73929	35	3	False
1419	11.6053	37427400	5.04901	35	2	False
1422	32.678	13292000	4.3455	35	4	False
1428	99.766	4353770	6.0533	35	6	True
1429	48.6711	8924350	5.73325	35	3	False
1430	84.2485	5155670	6.756	35	3	False
1434	90.7641	4785570	6.45104	35	5	True
1436	328.968	1320370	7.6012	35	2	False
1438	89.3224	4862810	4.43273	36	2	False
1442	1245.38	348775	4.47097	36	2	False
1444	172.682	2515370	4.38131	36	2	False
1446	22.1256	19631500	4.7619	36	2	False
1450	126.649	3429610	5.6728	36	4	False
1451	601.891	721655	6.03515	36	4	False
1454	75.4695	5755410	5.58227	36	7	True
1456	173.431	2504510	5.06984	36	6	False
1457	66.1915	6562140	6.20546	36	11	True
1458	107.36	4045810	5.4084	36	11	True
1459	67.9666	6390760	5.08639	36	3	False
1460	211.785	2050940	5.19948	36	2	False
1461	555.075	782522	5.5888	36	3	False
1463	32.4414	13389000	5.98336	36	4	False
1464	253.827	1711230	6.41195	36	4	False
1465	137.974	3148120	6.01284	36	3	False
1466	403.237	1077180	6.63467	36	5	False
1468	56.4551	7693870	6.4026	36	11	True
1469	846.598	513063	6.62526	36	2	False
1472	36.5579	11881400	6.22333	36	5	True
1473	605.002	717945	7.42739	36	2	False
1474	122.497	3545870	6.92269	36	5	False
1476	163.343	2659170	8.17167	36	6	False
1477	112.06	3876130	7.93009	36	7	True
1478	242.48	1791310	5.07278	32	2	False
1482	674.999	643494	4.71263	37	2	False
1486	153.766	2824810	5.6442	37	4	False
1487	34.0312	12763500	4.8278	37	5	True
1488	72.7382	5971520	4.94117	39	2	False
1490	55.5612	7817650	5.09887	37	2	False
1494	83.4715	5203670	5.09025	37	2	False
1495	15.5029	28017900	4.74981	37	2	False
1496	104.798	4144700	5.27582	37	3	False
1499	80.4785	5397190	4.56633	37	3	False
1501	27.953	15538900	5.03691	37	3	False
1502	61.0015	7120440	5.46983	37	2	False
1503	37.1142	11703300	5.50092	37	3	False
1504	704.397	616638	5.70452	37	2	False
1505	90.7781	4784830	6.35218	37	5	True
1507	225.085	1929750	6.4825	37	2	False
1509	129.973	3341920	6.41897	37	13	True
1510	568.704	763768	6.27852	37	3	False
1511	164.047	2647770	6.65225	37	3	False
1514	11.8049	36794700	5.66742	37	3	False
1517	69.7654	6225980	7.52074	37	3	False
1518	62.3319	6968470	7.25205	37	2	False
1519	948.124	458123	8.026	37	3	False
1520	59.4218	7309740	8.13677	37	2	False
1524	631.929	687352	5.36152	38	2	False
1526	79.9355	5433850	5.80353	38	3	False
1528	2125.55	204351	5.06097	38	3	False
1530	23.9797	18113600	4.42714	38	2	False
1533	29.3949	14776700	4.91056	38	2	False
1536	114.292	3800420	5.76068	38	2	False
1537	306.373	1417740	5.34376	38	2	False
1539	31.9541	13593200	5.49131	38	2	False
1541	100.732	4312000	5.68561	38	2	False
1544	173.605	2501990	5.86433	38	4	False
1547	335.916	1293060	6.41847	38	4	False
1549	53.1677	8169580	6.75945	38	2	False
1551	312.574	1389610	7.12645	38	3	False
1552	61.6508	7045460	8.19801	38	4	False
1553	86.2925	5033560	4.69565	39	2	False
1557	125.29	3466820	6.41195	40	2	False
1559	33.4416	12988500	5.16794	39	2	False
1560	35.3143	12299800	5.28496	39	4	False
1561	100.098	4339320	4.97735	39	4	False
1563	148.097	2932920	5.58997	39	3	False
1574	365.329	1188950	5.20977	39	3	False
1575	390.211	1113140	5.92665	39	3	False
1577	93.5918	4640980	5.61901	39	4	False
1578	75.0383	5788490	5.7066	39	3	False
1579	16.1155	26952900	6.90584	39	2	False
1580	221.625	1959880	6.40655	39	2	False
1581	160.457	2707010	6.58272	39	6	False
1582	64.9322	6689410	7.74973	39	9	True
1584	31.3965	13834600	5.27662	40	2	False
1592	14.8197	29309500	5.07572	40	2	False
1593	45.8111	9481510	5.8736	48	2	False
1597	420.063	1034030	5.20806	40	3	False
1599	469.962	924241	5.97386	40	2	False
1600	41.2312	10534700	5.71323	40	5	True
1601	38.8001	11194800	6.10447	42	2	False
1602	78.5785	5527690	5.13538	40	3	False
1603	1008.61	430651	4.30203	40	2	False
1606	106.565	4075990	5.84236	40	3	False
1608	86.3927	5027720	4.94784	40	2	False
1610	72.494	5991640	5.50379	40	4	False
1611	111.217	3905490	6.49533	41	2	False
1612	153.611	2827640	5.86566	40	3	False
1614	24.8256	17496400	5.87228	40	2	False
1615	1353.26	320971	6.31761	40	2	False
1616	84.8533	5118930	6.42038	40	2	False
1618	99.9442	4346010	6.51694	40	7	True
1619	62.429	6957630	6.60136	40	2	False
1620	132.956	3266930	7.07656	40	11	True
1621	102.366	4243180	7.68443	40	4	False
1622	140.965	3081320	8.02774	40	3	False
1624	112.033	3877050	4.88892	41	5	False
1628	243.193	1786060	5.22502	41	2	False
1629	112	3878210	5.46349	41	5	False
1631	780.221	556711	5.32682	41	4	False
1634	106.468	4079710	5.4362	41	8	True
1635	46.9632	9248890	5.30959	41	2	False
1637	314.977	1379020	5.38543	41	2	False
1638	106.485	4079050	4.66962	41	2	False
1639	144.108	3014120	5.10741	41	3	False
1641	185.478	2341830	6.30055	41	3	False
1642	27.4011	15851800	4.85372	41	2	False
1645	177.61	2445580	5.47965	41	2	False
1652	140.53	3090870	5.94482	41	2	False
1653	24.3111	17866600	6.21343	41	2	False
1655	592.693	732855	6.06607	41	2	False
1656	18.377	23636000	5.29009	41	3	False
1657	61.7516	7033950	5.96488	41	4	False
1658	140.388	3093980	6.39331	41	2	False
1660	180.612	2404920	6.57051	41	7	False
1662	1125.33	385984	6.23845	41	2	False
1664	1304.53	332962	6.5736	41	2	False
1665	56.002	7756120	8.14061	41	3	False
1666	83.4379	5205760	5.56933	37	2	False
1668	4657.4	93261.9	5.16259	42	2	False
1670	121.536	3573910	6.27308	42	4	False
1673	144.582	3004230	4.70417	42	2	False
1674	89.2603	4866200	5.83818	42	5	True
1678	122.593	3543090	5.65492	42	2	False
1680	108.886	3989100	5.58176	42	2	False
1682	84.1406	5162290	4.43273	42	2	False
1683	91.5749	4743200	5.16527	42	2	False
1684	363.274	1195680	5.49516	42	4	False
1686	28.2958	15350600	5.1812	42	2	False
1687	105.022	4135890	6.11757	42	5	True
1688	80.3056	5408810	5.43569	42	4	False
1690	119.968	3620620	5.45891	42	4	False
1691	1045.96	415271	5.57468	42	2	False
1693	364.751	1190840	6.42038	42	2	False
1695	12343.8	35188.5	7.31854	42	2	False
1696	305.89	1419980	6.75455	42	3	False
1698	200.788	2163270	7.5204	42	3	False
1709	77.6032	5597170	5.04901	43	7	True
1713	477.585	909489	4.70417	43	2	False
1714	138.806	3129250	4.88845	43	3	False
1719	230.08	1887850	6.54538	43	4	False
1720	178.806	2429210	5.18383	43	2	False
1721	83.2257	5219040	5.30262	43	2	False
1722	113.958	3811550	6.43522	43	39	True
1724	113.297	3833800	5.95216	43	3	False
1725	41.8918	10368600	7.08898	43	2	False
1732	272.911	1591570	7.01978	43	3	False
1737	567.63	765213	4.63232	44	3	False
1738	129.46	3355150	5.07513	44	5	False
1740	49.7067	8738420	4.75789	44	3	False
1741	88.1585	4927010	5.53108	44	4	False
1742	38.6359	11242300	4.70559	44	3	False
1743	16.3728	26529300	4.78174	44	2	False
1744	98.603	4405120	4.80119	44	2	False
1746	54.8867	7913720	5.97862	44	3	False
1747	1937.8	224150	5.45391	44	2	False
1748	28.9694	14993700	4.18787	44	2	False
1754	1677.51	258930	5.33023	44	2	False
1756	323.544	1342500	5.07864	44	2	False
1759	92.8533	4677890	5.159	44	6	True
1760	23.0439	18849200	5.56396	44	3	False
1761	63.5383	6836160	5.63168	44	2	False
1762	92.2186	4710090	5.6103	44	5	True
1764	153	2838950	5.87492	44	2	False
1765	200.016	2171620	5.8353	44	4	False
1770	113.153	3838680	6.28145	44	3	False
1772	198.898	2183830	7.08608	44	5	False
1773	261.653	1660050	7.52175	44	3	False
1774	306.856	1415510	8.36733	44	4	False
1775	176.123	2466220	4.47097	40	2	False
1776	411.63	1055210	4.81268	45	2	False
1777	132.342	3282090	5.31075	45	4	False
1778	35.6664	12178400	5.27662	45	2	False
1779	185.357	2343360	5.02774	45	2	False
1784	54.0643	8034100	5.26578	45	4	False
1785	346.374	1254010	5.00601	45	2	False
1789	76.5201	5676390	5.68561	45	2	False
1790	71.7771	6051480	5.67923	45	4	False
1791	207.791	2090360	4.92768	45	2	False
1792	67.7651	6409760	4.47097	45	2	False
1793	97.8658	4438300	6.29538	45	3	False
1796	891.471	487237	5.13262	45	2	False
1799	98.354	4416270	5.60589	45	12	True
1801	263.854	1646200	5.72206	45	3	False
1803	36.3787	11939900	5.75327	45	5	True
1804	37.1239	11700200	6.33521	45	2	False
1806	60.9801	7122950	5.85138	45	3	False
1808	63.9635	6790710	6.33049	45	3	False
1809	37.8981	11461200	5.9399	45	2	False
1810	57.2776	7583390	6.28844	45	3	False
1811	53.4466	8126960	7.07648	45	8	True
1812	246.078	1765120	7.64385	45	5	False
1814	96.6933	4492120	7.55439	45	5	True
1815	201.891	2151450	7.57027	45	2	False
1816	791.32	548903	7.82131	45	2	False
1818	115.747	3752640	5.23105	46	5	False
1821	252.974	1717010	4.97735	46	2	False
1824	1495.35	290473	4.41588	46	2	False
1828	113.332	3832620	4.71263	46	2	False
1829	112.867	3848420	4.91401	46	2	False
1831	115.083	3774290	5.1093	46	6	True
1835	49.1879	8830580	5.67762	46	2	False
1845	103.469	4197950	6.24912	46	7	True
1846	109.714	3958990	6.70757	46	3	False
1847	98.5407	4407900	6.73524	46	2	False
1848	161.785	2684790	6.94468	46	3	False
1850	70.8026	6134770	6.48727	46	3	False
1851	69.6331	6237810	7.36361	46	3	False
1854	243.401	1784540	8.51628	46	5	False
1855	58.2056	7462480	6.74411	74	2	False
1858	110.495	3931030	5.94789	47	16	True
1860	60.4533	7185020	5.67602	47	3	False
1862	12.866	33760100	4.59672	47	2	False
1865	67.9983	6387780	5.73678	47	2	False
1869	66.0238	6578810	4.8278	47	2	False
1874	242.403	1791890	5.78113	47	8	False
1877	68.3016	6359410	6.11798	47	2	False
1878	70.4359	6166710	5.93661	47	3	False
1879	219.53	1978580	5.86433	47	2	False
1881	73.2008	5933780	6.22802	47	3	False
1885	1228.19	353658	4.7659	48	2	False
1886	52.9998	8195470	4.55817	48	2	False
1887	54.5796	7958250	5.35045	48	2	False
1889	115.634	3756330	5.80299	48	7	True
1893	163.963	2649130	4.80119	48	2	False
1899	24.0805	18037700	5.25727	48	2	False
1900	9722.37	44676.1	4.58722	48	2	False
1901	140.977	3081060	4.97087	48	2	False
1904	60.7623	7148480	4.89314	48	2	False
1909	41.6828	10420600	4.95282	48	4	False
1911	34.8595	12460200	5.47377	48	2	False
1912	86.9172	4997380	5.42301	48	12	True
1917	115.643	3756010	5.8369	48	3	False
1918	375.603	1156430	6.07868	48	3	False
1919	47.3551	9172350	5.23505	48	4	False
1920	67.8705	6399810	6.42596	48	3	False
1921	82.6281	5256780	5.59113	48	3	False
1922	52.9395	8204800	5.78977	48	2	False
1923	71.4799	6076650	6.49555	48	13	True
1925	34.1792	12708300	5.99393	48	2	False
1927	127.326	3411400	5.83736	48	6	True
1928	149.817	2899250	6.25118	48	2	False
1929	116.048	3742920	6.74714	48	12	True
1930	475.281	913896	6.62215	48	2	False
1932	103.726	4187550	7.86608	48	7	True
1933	182.119	2385030	4.18787	49	2	False
1936	79.1164	5490110	5.24499	49	4	False
1939	75.9777	5716910	5.68402	49	4	False
1941	15.8144	27466000	4.39875	49	2	False
1945	45.2788	9592970	5.53108	50	2	False
1950	13.2062	32890400	4.91056	49	2	False
1952	35.6317	12190200	5.3065	49	6	True
1953	3671.5	118305	5.42543	49	2	False
1954	109.632	3961970	5.5888	49	2	False
1955	1037.19	418783	5.2267	49	3	False
1956	323.699	1341860	6.08545	49	2	False
1957	329.388	1318680	5.64998	49	3	False
1958	96.841	4485270	6.13335	49	2	False
1959	60.3465	7197740	6.1568	49	6	True
1962	27.4446	15826700	6.49012	49	3	False
1967	74.5567	5825870	8.61237	49	2	False
1973	3312.74	131118	5.07864	50	2	False
1974	97.1789	4469670	4.98699	50	2	False
1977	973.553	446157	4.54333	50	2	False
1982	69.4242	6256580	5.79975	50	2	False
1985	26.3515	16483200	4.51808	50	2	False
1990	336.316	1291520	4.98057	50	2	False
1995	58.4956	7425480	4.60144	50	2	False
1997	91.1224	4766750	5.12707	50	2	False
1998	131.47	3303850	5.72206	50	3	False
2000	271.234	1601410	5.44989	50	3	False
2001	42.8777	10130200	5.06097	50	2	False
2004	67.4038	6444110	5.64204	50	5	True
2005	109.185	3978190	6.60571	50	7	True
2006	449.463	966394	5.54765	50	2	False
2007	291.673	1489200	6.83204	50	4	False
2008	192.888	2251870	6.43853	50	2	False
2009	9.41097	46154500	6.77509	50	2	False
2011	217.715	1995070	6.76829	50	3	False
2014	58.4003	7437600	6.09975	40	8	True
2017	23.1899	18730500	5.13262	51	2	False
2018	47.2015	9202210	4.82027	51	3	False
2019	40.1336	10822800	4.88609	51	3	False
2021	122.38	3549250	5.19775	51	3	False
2024	167.308	2596160	5.03387	51	2	False
2026	78.8082	5511580	5.3234	51	6	True
2028	58.1336	7471720	5.59113	51	3	False
2031	57.3027	7580060	5.61475	54	2	False
2033	55.2091	7867500	5.34039	51	8	True
2034	80.5377	5393230	5.55251	51	12	True
2035	281.85	1541100	5.87492	51	2	False
2036	68.1306	6375370	5.46686	51	4	False
2037	45.259	9597170	5.35416	51	3	False
2038	113.406	3830120	5.24746	52	2	False
2039	164.479	2640820	6.15547	51	2	False
2041	42.4902	10222500	5.96608	51	4	False
2042	707.061	614314	5.52363	51	3	False
2045	912.252	476138	6.02783	51	4	False
2049	594.388	730765	7.28505	51	2	False
2050	133.289	3258780	7.39683	51	2	False
2055	37.2803	11651100	4.5078	52	2	False
2063	29.6733	14638000	4.75251	52	3	False
2069	102.089	4254710	5.55493	52	2	False
2070	262.25	1656270	6.0533	52	3	False
2071	229.387	1893560	5.98572	52	2	False
2074	180.885	2401290	5.39327	52	3	False
2075	87.1546	4983760	5.36809	52	2	False
2076	174.752	2485570	6.46198	52	6	False
2078	165.542	2623850	6.46931	52	7	False
2079	288.813	1503940	6.648	52	2	False
2080	937.272	463428	6.40112	52	2	False
2081	1003.13	433003	6.85922	52	2	False
2082	35.7607	12146300	6.69374	52	2	False
2084	98.6199	4404370	7.34341	52	2	False
2087	50.1742	8657000	7.55566	52	5	True
2089	201.121	2159690	7.73988	52	10	True
2091	2564.3	169387	8.43025	52	3	False
2094	129.915	3343410	5.67602	53	6	True
2097	111.959	3879630	5.47769	53	2	False
2103	154.445	2812370	5.49837	53	3	False
2104	83.813	5182470	5.83599	53	2	False
2105	52.9086	8209600	5.7615	53	9	True
2109	285.663	1520530	5.07864	53	2	False
2110	658.255	659863	5.06689	53	2	False
2112	88.6208	4901310	4.58722	53	2	False
2113	55.7597	7789820	5.69511	53	3	False
2115	79.9918	5430030	5.70919	53	2	False
2117	87610.5	4957.83	5.30727	53	2	False
2118	93.057	4667650	7.06797	53	13	True
2122	122.077	3558080	5.06521	54	7	True
2124	50.2849	8637930	4.91744	54	2	False
2128	32.932	13189500	5.51894	54	4	False
2134	25.7407	16874400	4.62927	54	2	False
2139	168.313	2580660	5.13538	54	3	False
2144	236.337	1837870	5.60387	54	3	False
2146	319.067	1361340	5.91492	54	3	False
2147	94.1683	4612570	5.86654	54	3	False
2150	35.5687	12211800	6.52291	54	4	False
2152	221.719	1959050	6.99775	54	2	False
2153	623.718	696401	7.21597	54	3	False
2154	92.6508	4688120	7.38746	54	7	True
2155	1100.86	394561	7.79058	54	2	False
2156	335.513	1294610	9.70069	54	30	True
2162	172.971	2511170	6.12826	55	3	False
2168	126.406	3436220	6.50892	55	3	False
2169	27.4706	15811800	5.59346	55	3	False
2173	287.931	1508550	4.7778	55	2	False
2176	1162.99	373483	5.85497	55	2	False
2183	84.3944	5146760	6.93134	55	11	True
2184	100.438	4324620	6.78468	55	8	True
2186	348.747	1245480	7.26393	55	3	False
2187	106.939	4061720	7.52052	55	7	True
2188	232.321	1869640	8.54377	55	12	True
2189	88.6871	4897640	6.46806	56	22	True
2191	31.0951	13968700	5.56754	56	4	False
2193	167.708	2589970	4.38131	56	2	False
2195	20.5071	21180800	4.87183	56	4	False
2201	29.0341	14960300	4.69992	56	2	False
2202	40.457	10736300	5.76362	56	2	False
2205	125.672	3456300	5.10172	56	2	False
2207	87.8607	4943710	5.33023	56	3	False
2211	11.929	36411900	5.41921	56	2	False
2214	55.3865	7842300	6.18969	56	3	False
2216	178.253	2436750	5.85698	56	4	False
2217	287.742	1509540	6.20368	56	3	False
2221	49.9066	8703410	6.72853	56	2	False
2223	55.7435	7792090	6.17867	56	10	True
2225	53.0688	8184810	8.07542	56	3	False
2226	177.078	2452910	5.02466	51	3	False
2227	88.2564	4921540	4.84417	57	5	True
2228	283.773	1530650	5.46686	57	4	False
2231	82.2491	5281010	5.07864	57	2	False
2232	53.8459	8066680	5.38757	57	3	False
2233	281.514	1542930	5.44686	57	4	False
2234	96.7092	4491380	5.346	57	2	False
2239	205.799	2110590	5.17592	57	2	False
2242	696.755	623402	4.69992	57	2	False
2244	136.484	3182480	5.33023	57	2	False
2246	150.815	2880070	5.47245	57	3	False
2247	145.382	2987700	5.67119	57	2	False
2248	3118.25	139295	5.82912	57	2	False
2251	100.41	4325840	5.98532	57	6	True
2253	139.049	3123770	5.991	57	4	False
2255	81.5117	5328780	7.31074	57	7	True
2256	42.2668	10276600	6.21019	57	9	True
2257	79.8722	5438160	6.87581	57	7	True
2258	788.157	551106	7.85604	57	2	False
2260	38.7978	11195400	5.58529	58	2	False
2263	34.5223	12581900	5.60157	58	6	True
2266	131.157	3311750	5.43977	58	2	False
2269	154.718	2807410	4.55127	58	5	False
2270	595.709	729145	4.74981	58	2	False
2278	44.3069	9803400	5.65327	58	2	False
2280	145.043	2994680	4.72932	58	2	False
2281	33.3055	13041600	5.54948	58	4	False
2286	168.121	2583600	5.09409	58	3	False
2287	233.221	1862430	5.28615	58	2	False
2292	156.587	2773910	5.11307	58	2	False
2293	82.9676	5235270	5.19689	58	2	False
2299	215.917	2011690	6.29581	58	4	False
2301	175.522	2474670	5.49901	58	2	False
2303	62.2256	6980370	5.93247	58	5	True
2307	85.1833	5099100	5.57539	59	5	True
2308	170.656	2545230	5.64888	59	3	False
2309	124.161	3498350	5.83489	59	5	False
2310	63.8393	6803930	4.7778	59	2	False
2311	110.527	3929860	4.95778	59	2	False
2314	151.425	2868480	6.18969	59	3	False
2315	2643.03	164341	5.00601	59	2	False
2322	87.0996	4986910	5.16259	59	2	False
2324	40.9325	10611600	5.80635	59	12	True
2325	97.2402	4466850	6.12723	59	2	False
2326	104.898	4140760	5.49516	59	2	False
2328	180.888	2401260	5.98689	59	2	False
2330	118.806	3656030	6.47531	59	2	False
2331	54.8139	7924220	6.56769	59	2	False
2332	83.707	5189030	5.33702	63	2	False
2335	944.261	459998	7.5159	59	2	False
2336	114.13	3805800	8.70959	60	2	False
2337	970.625	447503	5.12149	60	2	False
2344	37.4531	11597400	5.13951	60	4	False
2350	87.5976	4958560	7.01018	60	5	True
2351	92.763	4682450	5.58529	60	2	False
2356	95.2111	4562050	5.76215	60	2	False
2357	220.363	1971100	6.16438	60	3	False
2360	100.679	4314270	6.17614	60	2	False
2361	36.7194	11829100	6.02046	60	3	False
2364	72.6359	5979930	7.52378	65	2	False
2365	33.9304	12801500	6.50098	60	3	False
2367	159.882	2716730	5.83462	60	6	False
2369	86.7803	5005260	6.73078	60	2	False
2371	112.773	3851600	7.016	60	2	False
2375	214.546	2024540	7.53535	60	3	False
2377	113.956	3811640	5.99094	61	9	True
2382	21.5273	20177100	4.35758	61	2	False
2386	1025.23	423669	4.78566	61	2	False
2387	74.4857	5831430	5.84552	61	2	False
2393	11.0645	39257100	5.26214	61	2	False
2394	106.927	4062200	6.23772	61	5	True
2395	239.59	1812920	5.62832	61	2	False
2396	1665.89	260735	5.25971	61	2	False
2397	48.2445	9003260	6.46295	62	2	False
2403	85.4401	5083770	6.98914	61	5	True
2407	197.864	2195230	7.96523	61	5	False
2410	115.106	3773560	5.52175	62	4	False
2414	807.906	537634	5.36591	62	2	False
2424	234.773	1850120	5.35268	62	2	False
2425	15.6101	27825400	5.85497	62	2	False
2429	165.222	2628930	5.85497	62	2	False
2430	66.1765	6563630	6.30954	62	4	False
2431	63.5418	6835790	5.56396	62	3	False
2433	194.908	2228530	6.00497	62	4	False
2434	41.0828	10572700	5.78546	62	6	True
2435	216.079	2010190	6.48203	62	3	False
2437	79.9842	5430540	5.56882	63	14	True
2438	22.4452	19352000	5.60371	63	7	True
2439	254.752	1705020	4.90941	63	3	False
2441	96.5409	4499210	4.97195	63	3	False
2443	92.8375	4678690	5.73299	63	4	False
2447	2058.27	211031	5.18907	63	2	False
2448	49.0344	8858230	5.02979	63	6	True
2450	164.176	2645690	4.70276	63	3	False
2451	53.6935	8089580	4.78957	63	2	False
2456	37.111	11704300	5.73527	63	2	False
2459	82.2192	5282920	5.70608	63	2	False
2461	609.534	712606	5.96988	63	3	False
2463	63.697	6819120	6.39441	63	5	True
2464	70.6007	6152320	5.58997	63	3	False
2465	114.696	3787020	6.48838	63	18	True
2466	366.07	1186540	6.69219	63	3	False
2467	217.776	1994520	6.26536	63	10	True
2469	340.248	1276590	6.6474	63	4	False
2470	94.7134	4586030	6.75455	63	2	False
2471	32.8539	13220900	6.00824	63	3	False
2474	196.76	2207560	7.10923	63	3	False
2475	410.288	1058670	7.66751	63	3	False
2476	12.3191	35258900	7.47094	63	3	False
2478	74.1908	5854610	8.59231	63	3	False
2480	180.532	2405980	4.80504	64	2	False
2482	108.571	4000680	4.78957	64	2	False
2484	85.8095	5061890	6.69665	64	31	True
2485	105.282	4125680	5.24499	64	2	False
2487	166.612	2607010	4.79216	64	6	False
2488	245.831	1766900	5.93413	64	21	True
2489	22.4269	19367700	4.56307	64	2	False
2493	42.9952	10102500	5.05799	64	2	False
2497	92.047	4718870	5.61532	64	3	False
2499	113.101	3840430	4.29567	64	2	False
2501	166.419	2610020	5.46508	64	5	False
2502	57.9224	7498960	5.52736	64	2	False
2508	95.8827	4530100	5.84688	64	2	False
2513	95.7569	4536050	4.72101	65	4	False
2514	615.183	706063	5.36591	65	2	False
2517	272.186	1595810	4.30836	65	2	False
2520	281.064	1545410	5.36736	65	3	False
2524	51.8029	8384820	6.54077	65	6	True
2528	16264.3	26706.2	5.67602	65	2	False
2530	94.4197	4600290	5.02876	65	3	False
2531	22.0814	19670700	5.01848	65	4	False
2532	106.774	4068010	5.68083	65	4	False
2534	136.602	3179740	5.56754	65	4	False
2535	120.495	3604780	5.46269	65	5	False
2536	173.479	2503810	6.33604	65	3	False
2537	165.886	2618410	6.25803	65	5	False
2539	345.052	1258820	6.41579	65	2	False
2540	72.308	6007050	7.28003	65	7	True
2541	98.9508	4389640	6.5198	65	2	False
2542	54.5201	7966930	6.85809	65	7	True
2543	374.346	1160310	7.52799	65	3	False
2544	178.039	2439680	7.09366	65	2	False
2546	92.2686	4707540	8.44322	65	8	True
2547	97.9755	4433330	5.89059	59	4	False
2548	91.8895	4726960	4.31465	66	2	False
2552	317.045	1370020	5.42377	66	5	False
2557	180.858	2401650	5.19689	66	2	False
2558	307.098	1414400	5.52487	66	3	False
2559	268.143	1619880	4.86101	66	2	False
2561	22.6259	19197400	5.58411	66	3	False
2562	211.927	2049560	4.91401	66	2	False
2563	339.962	1277670	4.50262	66	2	False
2565	64.2546	6759960	6.29825	66	3	False
2567	93.2584	4657570	5.88669	66	5	True
2569	1155.19	376004	5.863	66	2	False
2570	56.5928	7675150	5.20635	66	3	False
2573	556.206	780931	6.43312	66	5	False
2574	334.158	1299860	5.95033	66	4	False
2575	23.4373	18532800	5.16661	66	4	False
2581	497.313	873409	6.13943	66	2	False
2583	182.145	2384690	6.49391	66	2	False
2584	162.033	2680670	4.86463	67	2	False
2585	451.209	962654	4.99971	67	4	False
2590	33.9285	12802100	4.89314	67	2	False
2591	227.972	1905310	5.5923	67	2	False
2595	485.505	894651	5.32568	67	2	False
2596	58.1861	7464970	4.74981	67	2	False
2599	15.265	28454500	5.32796	67	2	False
2600	186.706	2326430	5.6728	67	2	False
2601	299.051	1452460	4.99654	67	2	False
2602	1175.06	369646	5.44585	67	2	False
2607	103.189	4209340	7.53965	67	10	True
2608	23.5883	18414100	5.66796	67	2	False
2609	122.697	3540090	6.52874	67	2	False
2610	24.7255	17567200	5.54583	67	3	False
2613	167.374	2595140	7.25603	67	2	False
2614	91.1182	4766970	6.48222	60	5	True
2615	179.658	2417700	4.38716	68	2	False
2620	18.3847	23626100	5.02158	68	2	False
2626	606.017	716742	5.28852	68	2	False
2629	484.559	896399	5.57941	68	3	False
2630	104.539	4154990	5.42543	68	5	True
2631	103.359	4202440	6.18806	68	13	True
2632	44.2032	9826390	4.84638	68	2	False
2633	21.6844	20030900	5.19429	68	4	False
2634	362.997	1196590	6.27028	68	3	False
2635	475.684	913122	5.42129	68	2	False
2636	1444.71	300655	5.44585	68	2	False
2640	87610.5	4957.83	5.59578	68	2	False
2643	28.4959	15242800	6.41067	68	3	False
2645	264.805	1640290	8.02519	68	9	False
2646	84.9173	5115070	8.41059	76	2	False
2648	247.149	1757480	5.01226	69	3	False
2649	32.2066	13486600	4.23647	69	2	False
2650	113.165	3838260	4.78174	69	2	False
2653	183.081	2372490	5.46587	69	3	False
2656	55.7554	7790420	5.36371	69	2	False
2659	43.0728	10084300	4.76989	69	2	False
2660	155.766	2788530	5.0081	69	3	False
2661	86.2329	5037040	5.93371	69	4	False
2662	40.8918	10622100	4.77121	69	3	False
2663	171.446	2533490	5.10552	69	6	False
2664	101.441	4281880	6.03328	69	3	False
2665	101.548	4277350	4.92574	69	7	True
2666	89.4895	4853730	5.90857	69	2	False
2667	61.628	7048060	6.20558	69	3	False
2668	246.609	1761320	6.32393	69	4	False
2669	64.0195	6784780	6.49155	69	3	False
2670	75.3762	5762530	6.88998	69	4	False
2671	32.0064	13571000	6.67143	69	3	False
2673	82.745	5249360	4.71052	70	4	False
2675	1880.54	230976	5.59578	70	2	False
2680	156.773	2770620	5.22586	70	6	False
2682	19.0522	22798300	5.69037	70	2	False
2683	269.713	1610440	5.33476	70	5	False
2688	91.1324	4766230	4.84023	70	3	False
2693	74.6731	5816790	6.21624	70	5	True
2694	72.8702	5960710	5.98099	70	7	True
2695	1234.82	351759	6.3193	70	4	False
2697	85.8135	5061650	6.41702	70	5	True
2698	56.7193	7658030	5.9187	70	2	False
2699	147.373	2947340	6.38676	70	3	False
2702	150.39	2888200	7.67841	71	3	False
2704	117.655	3691790	6.7291	70	15	True
2706	385.072	1127990	9.39815	70	6	False
2711	313.261	1386570	4.72101	71	2	False
2712	2379.67	182528	5.14362	71	2	False
2725	515.695	842277	5.97466	71	3	False
2731	1295.36	335319	5.70608	71	2	False
2733	14.0677	30876200	5.98807	71	3	False
2737	64.8399	6698930	6.526	71	4	False
2738	34.5025	12589200	6.39409	71	2	False
2739	133.992	3241660	5.83141	71	3	False
2740	209.877	2069590	6.80704	71	3	False
2741	98.0183	4431400	7.2465	71	3	False
2742	1798.12	241562	7.23496	71	2	False
2746	958.017	453393	4.62008	72	3	False
2748	890.234	487914	4.94117	72	2	False
2749	19.0032	22857100	5.07278	72	3	False
2750	74.3785	5839830	4.47632	72	2	False
2751	93.1074	4665130	5.68083	75	2	False
2753	273.489	1588210	5.66064	72	4	False
2755	30.2801	14344600	4.87363	72	4	False
2759	79.7147	5448910	5.45591	72	2	False
2761	22.9327	18940500	5.28187	72	5	True
2763	74.5192	5828800	5.75327	72	2	False
2764	304.199	1427880	5.27901	72	4	False
2765	72.6242	5980900	6.25998	72	9	True
2766	132.068	3288900	6.42038	72	2	False
2768	39.5468	10983400	6.76649	72	4	False
2769	297.776	1458670	6.34266	72	3	False
2771	71.1849	6101830	4.85372	73	2	False
2775	17.8906	24278500	6.79522	73	3	False
2778	25.0597	17332900	4.87899	73	2	False
2780	18.2723	23771400	4.33327	73	3	False
2782	67.8584	6400950	5.84958	75	2	False
2784	54.9761	7900850	5.28615	73	2	False
2788	120.391	3607900	5.21488	73	2	False
2789	172.623	2516220	5.88496	73	6	False
2791	71.8438	6045870	4.69422	73	3	False
2792	57.6198	7538340	5.34823	73	3	False
2793	105.425	4120050	5.54948	73	3	False
2794	47.6845	9109000	5.64337	73	2	False
2796	283.607	1531550	6.40461	73	4	False
2797	348.341	1246930	5.71075	73	2	False
2798	62.9942	6895210	6.37352	73	5	True
2800	32.6601	13299400	6.7548	73	13	True
2801	108.27	4011820	7.34782	73	17	True
2805	135.873	3196780	8.2538	73	3	False
2806	106.703	4070730	7.05085	73	6	True
2808	61.4293	7070860	7.99499	73	2	False
2813	86.1188	5043710	4.72101	75	2	False
2815	222.253	1954340	5.42954	74	2	False
2818	330.944	1312480	5.77968	74	2	False
2819	197.588	2198300	5.52549	74	2	False
2826	85.9317	5054690	6.33271	74	5	True
2828	412.562	1052830	5.76362	74	2	False
2829	116.074	3742070	4.98699	74	3	False
2837	335.575	1294370	5.38328	74	3	False
2839	162.806	2667950	6.92337	74	3	False
2840	332.354	1306910	6.58531	74	2	False
2841	84.0152	5169990	6.71896	74	5	True
2842	162.445	2673880	7.44699	74	2	False
2843	101.614	4274600	5.68434	75	15	True
2849	708.887	612732	4.88845	75	3	False
2850	25.0114	17366400	4.89665	75	2	False
2851	67.98	6389490	5.51044	75	2	False
2852	45.0954	9631980	5.72675	75	5	True
2857	113.754	3818400	6.67033	75	14	True
2858	56.7672	7651560	5.53108	75	3	False
2860	168.272	2581280	5.79975	75	3	False
2861	90.6368	4792290	5.89576	75	2	False
2862	63.7415	6814360	6.07617	75	6	True
2868	26.4639	16413200	7.16463	75	4	False
2869	31.4182	13825000	6.33853	75	2	False
2874	65.9502	6586150	4.92768	76	2	False
2876	88.4102	4912980	4.87899	76	2	False
2880	265.655	1635050	5.22753	76	2	False
2884	2331.39	186308	5.96988	76	3	False
2888	591.626	734177	5.23255	76	2	False
2893	48.5636	8944110	4.40449	76	2	False
2896	103.355	4202590	5.4842	76	3	False
2901	255.874	1697550	6.06607	76	2	False
2902	99.3117	4373680	6.42874	76	2	False
2903	140.658	3088050	6.1331	76	8	True
2905	90.4434	4802540	5.86526	47	27	True
2906	55.452	7833040	5.35711	77	2	False
2908	35.8693	12109500	5.19169	77	2	False
2910	126.57	3431770	5.36063	77	5	False
2915	88.4424	4911200	6.37432	77	4	False
2916	83.974	5172530	6.04408	77	2	False
2917	109.93	3951220	6.52022	77	5	True
2920	151.523	2866610	6.08992	77	5	False
2923	16.7396	25947900	5.16527	77	2	False
2926	35.0029	12409200	5.12429	77	3	False
2928	37.8616	11472300	5.85363	77	4	False
2929	1470.71	295339	5.76362	77	2	False
2930	415.288	1045920	5.98924	77	2	False
2931	308.101	1409790	6.17387	77	6	False
2933	66.6364	6518330	6.32603	77	4	False
2935	138.92	3126690	6.24937	77	4	False
2937	191.985	2262460	7.44644	77	2	False
2938	3393.42	128000	7.62504	77	2	False
2939	124.635	3485030	9.27078	77	3	False
2940	18.8883	22996200	5.33927	72	3	False
2941	494.717	877994	4.45476	73	2	False
2950	65.0202	6680350	5.7241	78	3	False
2951	201.691	2153580	5.05501	78	2	False
2956	19.5898	22172700	5.58763	78	3	False
2960	124.068	3500960	4.32089	78	2	False
2962	12.8957	33682300	4.38131	78	2	False
2964	37.4381	11602000	5.28377	78	2	False
2965	97.3925	4459870	6.24028	78	6	True
2966	161.417	2690910	5.92415	78	3	False
2967	75.0915	5784380	6.47747	78	2	False
2968	243.257	1785590	5.46983	78	4	False
2969	39.7489	10927500	5.85765	78	6	True
2970	138.066	3146020	6.27176	78	2	False
2974	105.485	4117710	6.81622	78	9	True
2975	130.181	3336570	6.00468	78	8	True
2977	78.9741	5500000	7.00543	78	4	False
2980	113.023	3843100	6.72573	78	3	False
2981	111.562	3893420	7.53318	78	3	False
2983	411.612	1055260	7.88873	78	2	False
2984	145.351	2988340	8.24966	68	8	True
2989	97.5981	4450480	5.46719	79	3	False
2992	458.933	946451	5.03081	79	2	False
2996	609.324	712852	5.51988	79	2	False
2997	288.947	1503250	5.69637	79	5	False
2998	98.7073	4400460	5.55855	79	4	False
2999	138.732	3130900	5.4519	79	2	False
3000	44.3791	9787450	5.12588	79	7	True
3002	83.5738	5197300	4.99019	79	2	False
3003	32.507	13362000	4.25659	79	2	False
3005	85.2416	5095610	5.61548	79	7	True
3007	101.552	4277200	5.52128	79	8	True
3008	43.0636	10086400	5.99237	79	6	True
3009	401.168	1082730	5.98689	79	2	False
3010	138.259	3141620	6.1257	79	4	False
3011	619.3	701369	6.28495	79	2	False
3012	717.116	605701	6.71556	79	2	False
3013	95.6806	4539660	6.85848	79	4	False
3015	100.558	4319460	6.20115	79	3	False
3018	56.6426	7668390	7.37357	79	2	False
3022	86.3274	5031520	5.74551	80	5	True
3023	51.7093	8400000	4.84269	80	2	False
3026	95.305	4557550	4.66079	80	2	False
3027	158.984	2732080	5.21488	80	3	False
3029	70.6897	6144580	5.54032	80	6	True
3030	175.349	2477110	4.63384	80	2	False
3036	261.655	1660040	4.52318	80	3	False
3038	252.546	1719920	6.02387	80	2	False
3039	334.255	1299480	6.33105	80	2	False
3044	361.717	1200820	6.27264	80	2	False
3045	550.64	788824	6.76919	80	2	False
3047	61.7341	7035950	7.59314	80	8	True
3048	97.7269	4444610	7.27265	80	3	False
3050	70.2028	6187190	7.59854	80	3	False
3054	77.9168	5574640	5.76487	81	13	True
3057	20.2121	21490000	5.53602	81	3	False
3059	134.153	3237790	5.16616	81	3	False
3060	54.779	7929280	5.57941	81	3	False
3063	216.705	2004380	5.02158	81	2	False
3064	736.18	590016	5.78689	81	2	False
3065	103.883	4181220	5.30959	81	2	False
3066	70.5832	6153850	5.30417	81	3	False
3068	264.831	1640140	6.26945	81	5	False
3069	19.7405	22003400	5.59926	81	3	False
3071	1980.42	219326	5.51044	81	2	False
3073	79.2276	5482400	5.77095	89	2	False
3074	105.323	4124040	6.21554	81	8	True
3075	116.024	3743690	7.01445	81	9	True
3078	30.2325	14367200	7.5153	81	3	False
3079	290.005	1497760	7.91577	81	3	False
3081	110.425	3933530	4.90015	82	2	False
3082	39.86	10897100	4.47097	82	2	False
3087	103.521	4195830	5.4354	82	7	True
3089	19.3821	22410300	5.31498	82	3	False
3090	84.2959	5152780	4.73345	82	2	False
3091	113.597	3823680	5.61475	82	2	False
3092	135.438	3207050	5.85443	82	5	False
3093	15.5106	28003900	5.04901	82	2	False
3094	31.7602	13676200	5.22249	82	2	False
3096	43.195	10055700	5.84145	82	2	False
3098	47.6471	9116150	5.28852	82	2	False
3101	149.472	2905950	6.00855	82	5	False
3103	857.727	506406	6.12723	82	2	False
3104	76.7162	5661880	5.78833	82	4	False
3105	43.8254	9911110	5.60617	82	2	False
3107	85.7234	5066970	6.47585	82	8	True
3108	131.961	3291560	6.10203	82	3	False
3110	241.987	1794960	6.72291	82	2	False
3112	34.8239	12473000	6.12416	82	4	False
3113	105.898	4101650	6.9076	82	8	True
3114	280.242	1549940	6.27582	82	5	False
3117	125.477	3461640	7.53373	82	4	False
3118	253.197	1715500	6.48465	82	2	False
3119	135.839	3197590	7.79417	82	7	True
3120	190.623	2278620	9.57573	82	6	False
3123	1270.43	341899	5.59578	83	2	False
3125	20.5632	21123100	4.5728	83	2	False
3128	67.6199	6423530	5.65327	84	2	False
3130	68.5587	6335560	5.47061	83	5	True
3136	69.8455	6218840	5.89102	83	3	False
3140	179.638	2417960	5.55312	83	2	False
3142	39.3925	11026400	6.84734	83	2	False
3145	163.6	2655000	7.71531	83	2	False
3147	98.3852	4414870	8.39189	83	6	True
3148	87.6201	4957280	6.29158	84	21	True
3149	79.9939	5429880	4.18787	84	2	False
3151	54.099	8028950	4.5078	84	2	False
3152	15.1723	28628400	4.58722	84	2	False
3154	113.324	3832900	5.14088	84	4	False
3160	36.2678	11976400	5.49195	84	6	True
3161	240.267	1807820	5.55584	84	4	False
3166	70.5685	6155130	6.20872	84	2	False
3169	34.3958	12628200	5.65983	84	2	False
3170	9289.52	46757.8	5.6119	84	3	False
3171	36.739	11822800	6.08794	84	3	False
3172	33.7733	12861000	5.86033	84	3	False
3174	69.2201	6275020	6.85231	84	3	False
3175	52.2219	8317540	6.65277	84	7	True
3176	57.8317	7510730	5.44585	85	2	False
3178	240.177	1808490	5.6728	85	6	False
3185	97.219	4467830	5.73889	85	5	True
3190	111.794	3885330	5.12149	85	2	False
3194	96.4132	4505170	5.42543	85	4	False
3195	68.9537	6299270	5.14635	85	4	False
3196	372.616	1165700	6.66687	85	6	False
3197	307.928	1410590	4.71263	85	2	False
3202	69.9768	6207170	5.4418	85	2	False
3204	91.7502	4734140	5.71508	85	5	True
3205	24.7399	17557000	6.61652	85	2	False
3207	169.221	2566820	6.59852	85	9	True
3208	54.6739	7944520	5.89641	85	4	False
3209	58.0396	7483820	7.01066	85	12	True
3210	9.61887	45156900	6.53693	85	2	False
3213	72.2658	6010560	8.12227	85	2	False
3214	179.585	2418680	9.59844	85	3	False
3215	100.98	4301440	4.62927	86	2	False
3216	127.215	3414370	6.47129	86	22	True
3219	137.018	3170080	5.53664	86	4	False
3220	172.958	2511350	5.20335	86	4	False
3221	30.3868	14294300	5.38971	86	2	False
3222	14.3197	30333000	5.79975	86	2	False
3226	87610.5	4957.83	5.07864	86	2	False
3227	146.672	2961420	6.0216	86	2	False
3231	49.5541	8765330	5.36809	86	2	False
3232	131.425	3305000	5.09887	86	4	False
3234	32.8347	13228600	5.12707	86	2	False
3237	441.441	983956	5.79975	86	2	False
3238	35.1878	12344000	4.38131	86	2	False
3240	11.0358	39359100	6.14044	86	2	False
3243	150.913	2878200	6.80108	86	5	False
3244	133.475	3254230	5.96186	86	2	False
3248	121.695	3569220	7.0858	86	20	True
3254	120.889	3593020	4.52318	87	2	False
3260	109.546	3965090	4.88609	87	2	False
3270	79.5929	5457250	4.40449	87	2	False
3272	116.219	3737410	5.65656	87	2	False
3273	17.788	24418600	5.57231	87	3	False
3275	32.5926	13326900	5.95985	87	6	True
3276	62.4288	6957650	5.88191	87	6	True
3277	39.7936	10915300	5.68242	87	2	False
3281	60.1411	7222310	5.73137	87	7	True
3282	129.077	3365120	6.43101	87	5	False
3284	116.218	3737430	6.73739	87	7	True
3285	111.984	3878750	6.54167	87	2	False
3287	47.8194	9083310	5.89189	87	2	False
3292	60.1991	7215350	7.92165	87	9	True
3305	38.7336	11214000	5.32492	88	6	True
3308	828.392	524338	5.11119	88	3	False
3310	31.1161	13959300	5.33734	88	7	True
3311	64.7925	6703830	4.66079	88	2	False
3320	55.7089	7796920	5.03691	88	2	False
3323	49.4003	8792610	5.82221	88	3	False
3324	92.7202	4684610	5.32111	88	4	False
3325	259.223	1675620	5.92373	88	6	False
3326	185.388	2342970	5.60099	88	2	False
3327	95.1366	4565620	6.59944	88	2	False
3329	185.337	2343610	7.16873	88	3	False
3330	94.8774	4578100	6.47274	88	9	True
3331	5077.64	85543.3	6.61464	88	2	False
3332	2173.13	199877	6.70872	88	2	False
3333	7103.28	61148.9	6.74522	88	2	False
3334	307.574	1412210	7.24772	88	4	False
3336	4476.66	97027.3	4.93781	89	2	False
3343	152.547	2847370	5.02876	89	3	False
3344	34.2256	12691000	4.36357	89	2	False
3345	95.3198	4556850	5.72069	89	9	True
3351	127.607	3403860	5.58353	89	2	False
3352	43.3321	10023900	5.38614	89	6	True
3356	110.787	3920640	5.01226	89	2	False
3357	78.395	5540630	4.95778	89	2	False
3358	349.87	1241480	5.57468	89	2	False
3359	11.5994	37446600	5.80259	89	2	False
3361	62.8425	6911850	5.7479	89	5	True
3362	226.725	1915800	5.59926	89	2	False
3365	20.3704	21323000	5.78113	89	2	False
3366	51.6126	8415740	6.32132	89	5	True
3367	139.444	3114930	7.11889	89	3	False
3368	84.6943	5128540	7.12469	89	2	False
3370	100.596	4317840	7.79792	90	2	False
3371	233.706	1858560	7.25072	89	3	False
3373	98.5951	4405470	8.44981	89	4	False
3375	174.453	2489830	9.66091	89	18	True
3380	38.3831	11316400	5.01641	90	3	False
3381	80.8893	5369780	5.04298	90	2	False
3382	52.556	8264670	5.04298	90	4	False
3383	1600.48	271393	4.75789	90	2	False
3385	100.586	4318260	5.14908	92	2	False
3387	49.7829	8725050	6.80388	90	7	True
3394	17.7714	24441400	5.4619	90	2	False
3400	141.532	3068970	6.73548	90	7	True
3403	65.6663	6614630	5.5729	90	2	False
3404	337.268	1287870	6.20872	90	2	False
3406	99.8894	4348390	5.61304	90	5	True
3407	88.0855	4931090	7.38869	90	5	True
3408	81.6296	5321090	6.3193	90	3	False
3409	231.623	1875280	6.95665	90	2	False
3410	210.42	2064250	6.51704	90	2	False
3411	199.345	2178930	7.51615	90	2	False
3415	133.082	3263830	5.96866	91	23	True
3417	135.541	3204630	5.43365	91	2	False
3419	677.907	640734	5.16527	91	2	False
3425	88.7565	4893820	6.08545	91	2	False
3429	497.861	872449	4.75386	91	2	False
3430	80.8766	5370630	4.88254	91	2	False
3431	321.881	1349440	4.89314	91	3	False
3434	98.8255	4395200	4.36357	91	2	False
3435	26.5099	16384800	4.8278	91	4	False
3436	49.8896	8706370	5.28377	91	2	False
3437	840.681	516674	5.33023	91	2	False
3438	11.3685	38207100	6.33021	91	2	False
3440	302.349	1436610	5.96347	91	3	False
3441	69.9346	6210910	6.28495	91	4	False
3442	163.083	2663410	6.05513	91	4	False
3443	52.3993	8289390	6.62028	91	2	False
3444	28.7132	15127500	5.68561	91	4	False
3450	55.7676	7788720	6.78759	81	8	True
3452	125.944	3448810	5.65374	92	7	True
3456	24.3885	17809900	5.25808	92	3	False
3461	16.0651	27037400	4.73345	92	2	False
3462	209.807	2070280	5.27901	92	2	False
3463	177.264	2450350	5.47573	92	2	False
3466	91.3405	4755370	4.61545	92	2	False
3469	61.8635	7021230	5.92874	92	2	False
3470	152.732	2843920	6.02338	92	7	True
3471	716.198	606477	5.96186	92	2	False
3473	93.8583	4627810	5.61475	92	2	False
3474	36.6231	11860200	5.52587	92	5	True
3475	29.9857	14485500	6.02046	92	2	False
3476	50.2383	8645960	5.66633	92	2	False
3479	197.015	2204690	7.90738	92	7	False
3480	92.8386	4678630	6.69952	92	3	False
3482	269.9	1609330	7.55909	92	2	False
3483	86.7853	5004970	5.19255	93	3	False
3490	77.1618	5629190	5.56216	93	2	False
3491	1257.6	345387	4.30836	93	2	False
3493	16.4118	26466100	4.99971	93	2	False
3494	42.0087	10339700	5.9654	93	15	True
3498	148.609	2922830	4.95117	93	2	False
3510	92.0342	4719530	5.08446	93	2	False
3515	1157.06	375397	5.7123	93	2	False
3521	56.3618	7706600	5.42543	93	6	True
3523	195.794	2218440	6.42267	93	2	False
3528	320.51	1355210	7.04106	93	3	False
3530	116.458	3729740	7.65167	93	2	False
3531	85.9552	5053310	6.71342	93	8	True
3532	145.607	2983070	5.31376	94	5	False
3533	88.7854	4892220	5.09153	94	9	True
3534	77.2591	5622090	6.63557	94	6	True
3535	445.984	973932	5.55554	94	3	False
3537	11.5771	37518700	5.93247	94	2	False
3539	97.1198	4472390	4.6414	94	3	False
3540	176.552	2460220	5.08155	94	2	False
3542	19.5056	22268400	5.48549	94	3	False
3545	396.063	1096690	4.86463	94	2	False
3546	66.4012	6541420	4.73894	94	3	False
3548	106.934	4061920	5.28377	94	2	False
3556	73.2046	5933480	6.68407	94	7	True
3558	83.3975	5208280	7.3013	94	2	False
3562	374.955	1158430	7.89552	94	5	False
3563	891.714	487104	4.95448	90	2	False
3564	48.5824	8940640	5.41157	95	9	True
3567	50.9075	8532300	5.75327	95	3	False
3571	67.0919	6474070	5.35931	95	2	False
3573	157.526	2757370	4.48163	95	2	False
3576	129.632	3350700	5.3325	95	2	False
3583	37.1216	11700900	5.44787	95	2	False
3585	178.916	2427710	5.73325	95	3	False
3586	101.069	4297660	5.4718	95	8	True
3588	89.3305	4862370	5.20721	95	2	False
3589	332.931	1304650	4.42714	95	2	False
3590	30.1363	14413100	5.43977	95	2	False
3591	113.529	3825960	6.19033	95	3	False
3592	65.9401	6587160	6.00901	95	2	False
3593	193.883	2240300	5.73223	95	3	False
3596	40.9524	10606400	6.65768	95	2	False
3597	851.447	510141	6.22555	95	2	False
3599	392.426	1106850	6.51565	95	2	False
3600	133.056	3264480	6.95595	95	9	True
3601	95.9545	4526710	7.34909	95	5	True
3602	141.73	3064690	6.46002	95	4	False
3603	167.259	2596920	7.23327	95	4	False
3604	401.826	1080960	7.09405	95	3	False
3607	42.7821	10152800	4.70841	96	2	False
3608	160.602	2704560	4.62468	96	2	False
3609	55.7499	7791190	4.20899	96	2	False
3611	57.6306	7536930	5.56216	96	4	False
3615	99.3987	4369850	5.18383	96	2	False
3618	10.2387	42423200	4.59672	96	2	False
3620	61.6523	7045280	5.95702	96	2	False
3621	68.8651	6307370	5.58317	96	5	True
3622	135.894	3196290	5.35858	96	3	False
3626	149.948	2896730	4.83899	96	2	False
3629	908.782	477956	5.14088	96	2	False
3633	64.0052	6786290	5.15721	96	3	False
3635	55.4081	7839250	6.22741	96	2	False
3639	60.7266	7152670	7.61965	96	20	True
3640	113.053	3842080	5.93661	96	3	False
3642	20.685	20998700	5.30959	96	6	True
3645	33.8653	12826100	6.42013	96	6	True
3649	72.2382	6012860	7.12551	96	12	True
3650	22.1062	19648700	6.72545	96	4	False
3653	369.014	1177080	7.23687	96	3	False
3657	4226.03	102782	5.03387	97	2	False
3669	92.3065	4705610	5.94278	97	12	True
3670	74.457	5833670	5.21488	97	2	False
3674	19.7572	21984800	5.63893	97	3	False
3675	37.5981	11552700	6.05843	97	3	False
3676	68.177	6371040	5.75228	97	3	False
3677	25.6392	16941200	5.84009	97	2	False
3679	16.4192	26454300	6.61464	97	2	False
3681	37.5049	11581400	5.76313	97	3	False
3682	87.6822	4953780	5.73223	97	5	True
3684	510.015	851658	6.76469	97	3	False
3685	78.1056	5561160	8.01253	97	2	False
3688	112.743	3852640	4.99971	98	2	False
3689	44.3789	9787490	5.60961	98	2	False
3691	1448.48	299871	5.24992	98	2	False
3693	101.15	4294180	4.87542	98	2	False
3696	91.617	4741020	5.25156	98	3	False
3700	59.867	7255380	5.09887	98	2	False
3701	362.171	1199320	5.86978	98	9	False
3705	63.0611	6887890	5.7159	98	6	True
3707	113.981	3810810	5.14703	98	8	True
3710	556.843	780036	5.24251	98	2	False
3716	35.6661	12178500	4.92768	98	5	True
3720	75.5906	5746190	7.05501	98	10	True
3723	587.476	739363	5.97862	98	3	False
3724	55.5787	7815190	6.95873	98	3	False
3727	125.481	3461530	6.59966	98	3	False
3728	160.989	2698060	7.33549	98	4	False
3743	11.1595	38922900	6.02613	99	2	False
3744	1292.71	336005	4.74981	99	2	False
3746	55.1977	7869130	5.55554	99	3	False
3751	333.308	1303170	5.25483	99	2	False
3753	105.099	4132850	5.57645	99	4	False
3759	122.751	3538520	6.3578	99	4	False
3760	510.923	850143	6.31139	99	3	False
3762	162.601	2671310	6.71669	99	8	True
3763	225.814	1923520	5.29794	99	3	False
3764	46.4661	9347850	6.40034	99	2	False
3766	73.3539	5921400	7.22341	99	2	False
3767	92.389	4701400	8.13465	99	32	True
3769	129.287	3359650	4.98186	100	5	False
3774	86.3191	5032000	4.47632	100	2	False
3777	101.682	4271710	5.86604	100	7	True
3783	111.38	3899770	5.28139	100	2	False
3791	70.382	6171440	6.29957	100	7	True
3795	130.722	3322760	6.16734	100	8	True
3796	341.798	1270800	5.91643	100	5	False
3800	279.066	1556470	6.91565	100	2	False
3802	318.281	1364700	7.05275	100	2	False
3805	194.887	2228770	5.40698	101	7	False
3807	110.76	3921600	4.85372	101	2	False
3808	284.846	1524890	4.86221	101	3	False
3809	181.329	2395420	4.92768	101	3	False
3810	75.2506	5772150	4.72101	101	2	False
3811	84.8732	5117730	5.46587	101	2	False
3815	41.9773	10347500	5.14362	101	2	False
3818	292.809	1483420	5.36371	101	2	False
3821	74.9927	5792010	5.57468	101	2	False
3826	110.716	3923160	5.5888	101	2	False
3827	387.259	1121620	6.01704	101	2	False
3830	30.0225	14467700	5.20849	101	4	False
3831	317.704	1367180	6.25659	101	4	False
3835	1390.76	312316	6.46222	101	2	False
3836	64.748	6708440	5.97684	101	4	False
3837	27.8994	15568700	6.56274	101	4	False
3841	34.5035	12588800	6.14397	101	4	False
3842	676.013	642529	6.22926	101	2	False
3843	22.7685	19077100	6.69432	101	2	False
3845	303.195	1432600	6.9172	101	3	False
3846	44.0246	9866270	6.68674	101	3	False
3847	70.7482	6139490	6.42038	102	2	False
3850	205.075	2118040	5.4316	102	2	False
3851	32.6391	13307900	5.08155	102	4	False
3854	195.756	2218870	5.12985	102	4	False
3859	85.9128	5055800	5.30495	102	2	False
3860	98.0903	4428150	5.30355	102	5	True
3865	35.8958	12100500	4.91401	102	2	False
3867	153.732	2825420	5.95216	102	6	False
3868	198.077	2192880	5.98004	102	5	False
3869	178.072	2439230	5.69037	102	2	False
3871	457.302	949828	5.81664	102	2	False
3872	82.2738	5279420	6.40964	102	6	True
3873	212.556	2043500	7.08637	102	6	False
3877	158.306	2743790	7.34454	102	8	True
3879	314.662	1380400	8.09791	102	2	False
3885	98.3827	4414980	4.70276	103	3	False
3897	32.338	13431800	4.36357	103	2	False
3899	180.506	2406330	5.50569	103	4	False
3906	200.847	2162630	6.73765	103	3	False
3907	94.5518	4593860	6.96796	103	4	False
3910	112.901	3847260	4.70417	104	2	False
3911	48.7733	8905650	4.40449	104	2	False
3912	103.487	4197230	5.32568	105	2	False
3913	599.015	725121	5.3768	104	2	False
3916	17.195	25260800	4.36357	104	2	False
3926	59.1434	7344150	5.20206	104	4	False
3927	111.735	3887380	5.14962	104	5	False
3929	62.0496	7000170	5.47377	104	2	False
3930	33.6984	12889600	5.31805	104	3	False
3931	267.96	1620980	6.07365	104	2	False
3932	145.975	2975560	5.98288	104	5	False
3933	45.5882	9527860	6.92521	104	9	True
3937	34.4133	12621800	5.89705	104	3	False
3938	344.084	1262360	6.26465	104	2	False
3939	43.8781	9899200	6.80825	104	6	True
3941	324.96	1336650	7.52757	104	2	False
3945	88.138	4928160	5.42954	105	2	False
3949	27.7768	15637400	4.74981	105	2	False
3960	279.177	1555850	5.46322	105	3	False
3962	60.9646	7124750	5.70061	105	4	False
3963	133.47	3254350	5.64916	105	4	False
3964	615.036	706232	5.75029	105	2	False
3965	460.362	943514	6.84774	105	5	False
3966	52.9863	8197550	6.38663	105	4	False
3968	77.2275	5624400	6.47778	105	7	True
3969	123.149	3527090	6.18969	105	7	True
3971	227.673	1907820	6.98979	105	4	False
3974	31.2058	13919100	4.92768	106	2	False
3977	268.753	1616200	5.24746	106	2	False
3978	171.268	2536130	5.05202	106	2	False
3981	19.0339	22820200	5.59055	106	2	False
3985	54.7494	7933570	5.55554	106	3	False
3987	24.1062	18018500	5.09409	106	3	False
3988	36.818	11797500	5.27559	106	7	True
3993	51.0108	8515020	5.00286	106	2	False
3996	1016.72	427216	5.73728	106	3	False
3999	128.54	3379160	6.64585	106	11	True
4001	135.404	3207870	5.84009	106	2	False
4004	111.715	3888070	6.33604	106	2	False
4006	72.9446	5954630	5.73648	106	5	True
4008	77.6294	5595270	6.1868	106	2	False
4012	193.264	2247480	7.03859	106	3	False
4013	71.9435	6037480	6.32098	106	2	False
4015	486.57	892693	7.15492	106	3	False
4016	357.989	1213330	7.82653	106	7	False
4018	99.589	4361500	5.25727	107	2	False
4020	60.3686	7195090	5.70233	107	10	True
4021	114.391	3797140	6.13375	107	23	True
4023	107.989	4022240	5.40317	107	3	False
4024	330.698	1313460	5.23755	107	2	False
4025	117.157	3707470	5.53725	107	3	False
4026	66.9149	6491200	4.92087	107	2	False
4028	542.515	800638	5.12707	107	2	False
4030	33.3201	13035900	4.93107	107	2	False
4033	128.14	3389730	5.04901	107	2	False
4034	79.8318	5440910	5.53294	107	2	False
4035	43.2492	10043100	5.44888	107	4	False
4040	77.6259	5595530	5.87492	107	4	False
4045	37.3601	11626300	5.54308	107	4	False
4046	88.4177	4912570	6.61778	107	7	True
4047	1370.4	316956	6.02387	107	2	False
4051	95.9098	4528820	5.75525	107	3	False
4052	254.448	1707060	6.05952	107	2	False
4057	564.721	769155	7.12846	107	2	False
4058	162.792	2668190	7.03061	107	2	False
4059	21.2648	20426200	7.55517	107	4	False
4062	35.8134	12128300	5.69353	108	2	False
4063	1328.21	327026	5.58704	108	2	False
4064	105.858	4103220	4.70841	108	2	False
4065	111.87	3882710	4.30203	108	2	False
4066	27.2035	15967000	5.01538	108	2	False
4070	33.033	13149200	4.94117	108	2	False
4076	127.112	3417120	5.15179	108	2	False
4081	809.876	536327	5.36591	108	2	False
4082	1305.74	332653	6.05733	108	2	False
4089	52.8345	8221100	5.5446	108	9	True
4092	330.1	1315840	6.36871	108	2	False
4094	35.3554	12285500	6.67116	108	9	True
4096	124.314	3494030	7.46862	108	3	False
4098	11.3609	38232600	7.90459	108	2	False
4100	132.001	3290570	4.85006	109	2	False
4102	516.352	841204	5.15179	109	2	False
4106	62.4666	6953440	5.99743	109	7	True
4107	106.955	4061140	4.48163	109	2	False
4111	111.058	3911090	5.56139	109	7	True
4113	69.4608	6253280	5.12149	109	2	False
4120	146.005	2974950	4.61699	109	3	False
4121	158.387	2742390	5.21742	109	4	False
4122	80.5675	5391230	6.27881	109	6	True
4123	63.459	6844700	6.90939	109	14	True
4131	90.3151	4809360	6.58596	109	2	False
4132	85.3785	5087440	7.00594	109	5	True
4133	89.3992	4858630	7.62923	109	3	False
4134	28.2408	15380500	7.60354	109	2	False
4139	118.306	3671480	5.36809	110	2	False
4142	24.9551	17405600	5.34823	110	4	False
4145	75.0665	5786310	4.99337	110	2	False
4148	43.639	9953430	5.23339	110	3	False
4150	238.171	1823720	4.202	110	2	False
4151	45.5381	9538340	4.74981	110	6	True
4155	225.618	1925190	5.78977	110	2	False
4158	24.3567	17833200	5.63671	110	2	False
4159	329.021	1320150	6.56196	110	3	False
4160	204.27	2126400	6.18081	110	10	True
4162	178.804	2429240	5.45924	110	3	False
4166	170.321	2550240	5.89318	110	2	False
4167	84.8036	5121930	6.3574	110	4	False
4168	95.9669	4526120	6.54099	113	2	False
4169	28.2312	15385800	6.42684	110	4	False
4170	667.391	650830	6.33902	110	5	False
4171	370.096	1173640	7.06764	110	4	False
4173	95.6834	4539530	6.36307	110	6	True
4174	431.417	1006820	7.05004	110	3	False
4175	35.3899	12273500	7.78494	110	2	False
4176	75.7648	5732980	8.15884	110	17	True
4177	1327.65	327164	9.07772	110	2	False
4179	132.258	3284180	4.98859	111	4	False
4186	182.822	2375850	5.11307	111	2	False
4188	370.498	1172360	4.87183	111	2	False
4189	173.773	2499570	4.84516	111	3	False
4193	68.0962	6378590	4.99971	111	2	False
4197	201.508	2155540	5.36591	111	3	False
4199	34.6871	12522200	5.08446	111	2	False
4200	224.91	1931250	5.3512	111	3	False
4201	43.1951	10055700	5.98454	111	2	False
4206	110.269	3939090	5.55312	111	6	True
4211	60.4424	7186310	5.68349	111	3	False
4217	361.662	1201000	5.34823	111	2	False
4219	405.262	1071800	5.91365	111	2	False
4224	451.239	962589	6.82485	111	3	False
4226	676.454	642110	7.54655	111	2	False
4227	87610.5	4957.83	8.71329	111	2	False
4228	75.5266	5751060	5.73829	112	2	False
4229	70.7867	6136150	5.38864	112	4	False
4237	4156.91	104491	4.76989	112	2	False
4241	22.58	19236400	5.70608	112	2	False
4243	118.468	3666470	5.93098	112	5	False
4244	46.682	9304620	5.77968	112	2	False
4245	92.1296	4714640	5.82221	112	2	False
4246	77.1852	5627480	6.12672	112	4	False
4247	45.2658	9595710	6.57817	112	3	False
4250	32.2079	13486100	6.31167	112	2	False
4253	180.893	2401190	7.35306	112	2	False
4254	68.2354	6365580	7.69951	112	2	False
4260	74.4101	5837350	5.33702	113	2	False
4261	125.775	3453450	4.85006	113	2	False
4262	203.98	2129420	4.64741	113	2	False
4263	31.1606	13939300	6.47803	113	9	True
4268	161.702	2686160	5.23005	113	4	False
4269	37.524	11575500	5.72461	113	4	False
4271	145.254	2990340	5.26457	113	2	False
4275	14.0343	30949800	5.46389	113	4	False
4276	205.233	2116420	5.59926	113	2	False
4277	221.22	1963460	5.70296	113	2	False
4281	695.644	624397	6.76577	113	3	False
4282	72.7618	5969590	6.24575	113	2	False
4284	516.181	841483	5.92248	113	2	False
4288	373.134	1164080	6.40077	113	11	False
4292	87610.5	4957.83	7.27178	113	2	False
4294	39.1281	11100900	6.00978	114	3	False
4296	57.7572	7520410	4.74167	114	3	False
4297	574.421	756167	5.24499	114	2	False
4298	60.4573	7184540	5.62748	114	4	False
4300	278.244	1561070	5.41921	114	2	False
4301	547.449	793421	4.4493	114	2	False
4305	52.8522	8218350	4.96106	114	2	False
4306	83.822	5181910	5.57468	114	2	False
4307	49.5211	8771170	5.38112	114	2	False
4308	170.465	2548080	4.83899	114	2	False
4311	39.4621	11007000	5.77968	114	3	False
4312	150.222	2891440	5.75821	114	3	False
4313	519.09	836768	5.24992	114	2	False
4315	404.889	1072780	5.81943	114	2	False
4316	127.075	3418120	6.30855	114	3	False
4317	161.372	2691660	5.40035	114	4	False
4318	92.8263	4679260	5.79548	114	2	False
4319	227.381	1910270	6.61903	114	3	False
4320	84.4261	5144830	5.93309	114	4	False
4321	339.728	1278550	6.92399	114	3	False
4322	81.6155	5322010	7.79676	114	3	False
4326	85.5299	5078440	5.04298	115	2	False
4332	115.147	3772200	5.07864	115	3	False
4333	40.8194	10641000	4.94784	115	4	False
4336	7132.88	60895.2	4.63384	115	2	False
4339	199.682	2175250	5.1608	115	3	False
4340	44.9854	9655530	5.31422	115	2	False
4351	40.0886	10834900	4.83899	115	2	False
4354	132.391	3280870	5.89705	115	2	False
4355	343.832	1263290	6.55265	115	6	False
4356	46.1755	9406680	5.68083	115	2	False
4359	92.4397	4698820	6.22035	115	5	True
4360	94.1487	4613530	5.7123	115	2	False
4362	88.119	4929220	5.95033	115	4	False
4364	268.976	1614860	6.22926	115	2	False
4365	332.113	1307860	5.99588	115	3	False
4370	78.5949	5526540	7.21103	115	2	False
4371	65.4093	6640620	6.90818	116	2	False
4373	90.9207	4777330	7.03475	115	2	False
4374	270.136	1607920	7.39347	115	3	False
4376	53.0859	8182170	6.71014	115	4	False
4379	57.7058	7527110	6.04297	110	3	False
4387	28.5143	15233000	4.92428	116	2	False
4389	111.375	3899950	5.49452	116	3	False
4391	356.245	1219270	5.03081	116	2	False
4396	110.427	3933430	5.94836	116	9	True
4398	997.859	435290	4.36357	116	2	False
4400	348.502	1246360	4.54333	116	2	False
4401	63.7732	6810980	5.41297	116	2	False
4402	139.107	3122460	7.44739	116	61	True
4405	78.8277	5510220	5.72767	116	2	False
4406	193.191	2248330	6.20935	116	3	False
4409	132.11	3287850	6.17256	116	6	True
4413	70.5623	6155660	5.19602	117	3	False
4414	1925.18	225619	5.25238	117	2	False
4415	75.2951	5768740	5.76215	117	4	False
4418	1030.63	421450	5.04298	117	4	False
4421	332.751	1305350	6.48775	117	3	False
4423	300.298	1446420	4.60613	117	2	False
4425	51.9227	8365470	5.66309	117	2	False
4427	20.224	21477300	5.44989	117	2	False
4431	11.3851	38151500	5.70296	117	2	False
4432	2805.37	154831	4.37543	117	2	False
4433	148.06	2933670	5.54216	117	2	False
4434	26.2678	16535700	6.00285	117	3	False
4435	17.8059	24394100	5.34376	117	3	False
4436	242.031	1794640	5.66957	117	2	False
4441	134.102	3239020	6.20778	117	2	False
4442	105.781	4106200	6.04352	117	4	False
4443	341.998	1270060	5.7473	117	2	False
4445	116.777	3719540	5.90347	117	2	False
4447	111.276	3903410	6.12706	117	12	True
4449	389.069	1116400	6.57556	117	2	False
4450	54.0019	8043380	6.58434	117	4	False
4451	220.281	1971830	6.63578	117	2	False
4452	233.978	1856410	6.95049	117	8	False
4455	117.108	3709030	8.49485	117	2	False
4461	80.0133	5428570	5.64873	118	21	True
4462	125.041	3473730	4.82027	118	4	False
4466	80.3468	5406040	4.74575	118	2	False
4468	49.765	8728180	5.27901	118	5	True
4472	645.119	673299	4.95117	118	2	False
4475	309.802	1402050	5.21996	118	3	False
4476	85.8467	5059690	5.59055	118	2	False
4477	97.6421	4448470	5.22837	118	3	False
4479	58.9791	7364610	5.68242	118	2	False
4481	51.2599	8473640	5.49901	118	2	False
4482	1150.13	377660	6.4534	118	2	False
4483	534.647	812420	6.28057	118	2	False
4484	2553.55	170100	6.02952	118	2	False
4485	31.3702	13846200	5.88017	118	2	False
4486	73.2722	5928000	5.73223	118	7	True
[truncated: 25,285 more rows]
