# Supplementary material for: Liquid foam improves potency and safety of gene therapy vectors
Source: Nat Commun. 2024 May 28;15:4523. doi: 10.1038/s41467-024-48753-9 (PMC11133309; doi:10.1038/s41467-024-48753-9)
Supplement: Supplementary file 4 — Source data [file 41467_2024_48753_MOESM4_ESM.zip › Supplementary Figure 1_ParticleData5.ods]

## Sheet: Sheet1
Particle ID	Size/nm	Diffusion coefficient/nm^2 s^-1	Ln(Adjusted intensity)/AU	Start frame	Tracklength	Included in distribution?
1	603.33	719441	4.91056	0	2	False
2	101.593	4272520	4.82027	0	2	False
3	138.485	3134350	5.25319	0	3	False
4	17.2422	25174300	4.6414	0	3	False
8	55.7575	7784790	4.53666	0	3	False
9	358.879	1209490	5.05501	0	2	False
14	31.8164	13642700	5.39114	0	6	True
16	859.939	504757	5.02158	0	2	False
18	93.5037	4642170	5.09025	0	3	False
21	9.09555	47722300	6.08225	0	2	False
23	4797.14	90483.1	5.45791	0	2	False
27	121.466	3573520	5.03691	0	2	False
31	65.9946	6577210	5.49195	0	6	True
42	64.4904	6730620	6.54684	0	3	False
44	141.993	3056920	6.70183	0	4	False
45	26.578	16331600	8.46441	0	5	True
46	62.1709	6981730	5.34152	0	2	False
47	120.483	3602670	6.38212	0	5	False
50	190.896	2273810	6.57686	0	3	False
51	114.415	3793740	6.94045	0	2	False
52	170.301	2548790	6.30769	0	6	False
54	138.165	3141610	6.74731	0	5	False
55	162.749	2667060	6.31082	0	4	False
56	136.413	3181960	6.80894	0	6	False
57	72.6856	5971750	6.65467	0	2	False
60	170.81	2541190	6.22308	0	3	False
62	36.8935	11765200	7.02978	0	2	False
63	94.1799	4608840	7.04665	0	2	False
64	113.398	3827770	8.21089	0	2	False
68	282.101	1538670	4.53331	1	2	False
70	281.823	1540190	5.36371	1	6	False
79	43.8644	9895500	5.14453	1	3	False
81	357.892	1212830	5.04298	1	3	False
82	37.6701	11522700	5.14635	1	2	False
83	310.881	1396230	6.43903	1	3	False
85	46.8326	9268330	5.18907	1	6	True
86	625.729	693687	5.77533	1	2	False
88	134.091	3237050	5.81803	1	2	False
89	36.1263	12015100	5.77736	1	5	True
91	1537.9	282243	9.27732	1	4	False
93	61.3781	7071910	5.57964	2	5	True
94	38.2191	11357200	4.92768	2	2	False
98	214.596	2022690	5.29677	2	4	False
101	96.2338	4510480	5.14908	2	2	False
103	85.0024	5106450	5.09409	2	3	False
110	132.735	3270130	6.59266	2	5	False
112	3850.61	112725	5.71539	2	2	False
115	57.8694	7500690	5.10362	2	3	False
119	1587.55	273416	4.38716	2	2	False
125	230.642	1881960	5.88799	2	2	False
127	23.1506	18749400	5.31191	2	4	False
129	31.3487	13846200	6.34842	2	2	False
132	753.086	576376	5.87886	2	2	False
134	10.4538	41521700	6.2971	2	2	False
135	92.1492	4710410	5.90347	3	2	False
139	83.0213	5228310	7.0006	2	3	False
141	51.3053	8460340	7.6697	2	3	False
145	331.472	1309490	5.72206	3	3	False
147	67.6176	6419340	4.33737	3	3	False
152	41.483	10463600	5.60445	3	2	False
156	46.3362	9367640	5.14635	3	2	False
158	109.698	3956880	5.66796	3	2	False
159	208.665	2080180	5.44787	3	2	False
162	505.435	858787	5.19429	3	2	False
164	70.6459	6144180	6.02425	3	6	True
166	110.126	3941480	5.45391	3	2	False
167	444.8	975855	5.82313	3	3	False
169	65.8508	6591580	5.92122	3	2	False
171	104.694	4146000	5.46587	3	2	False
172	27.6867	15677600	5.71539	3	2	False
174	167.94	2584620	6.44859	3	4	False
175	168.29	2579240	5.72614	3	4	False
176	468.859	925781	6.13132	3	2	False
177	292.35	1484730	6.38412	3	3	False
178	106.673	4069060	6.18969	3	4	False
180	166.221	2611350	6.18003	3	2	False
181	137.998	3145400	6.38781	3	2	False
183	181.284	2394370	6.80306	3	2	False
184	77.4762	5602500	8.14829	3	4	False
186	115.972	3742790	5.81174	4	4	False
187	139.92	3102200	6.13284	4	4	False
188	16.2486	26713800	4.63838	4	3	False
190	241.102	1800320	6.25502	4	8	False
191	213.947	2028820	4.99971	4	2	False
192	98.9414	4387050	5.02158	4	4	False
193	42.9333	10110100	5.6993	4	3	False
196	11171.2	38855.4	4.7659	4	2	False
197	33.4506	12976200	5.45391	4	4	False
205	700.214	619897	5.89962	4	2	False
206	75.5712	5743730	6.09939	4	13	True
207	39.1417	11089500	5.47769	4	2	False
208	231.456	1875350	6.28553	4	3	False
209	1219.97	355797	6.13233	4	2	False
210	18.3402	23667100	5.64998	4	2	False
211	253.877	1709730	6.87085	4	9	False
215	69.8735	6212090	6.08439	4	4	False
217	64.9673	6681210	6.78096	4	2	False
220	314.116	1381850	7.2162	4	2	False
234	23.6435	18358600	5.53725	5	3	False
236	118.669	3657730	6.69083	7	2	False
242	36.6599	11840200	6.24484	5	2	False
245	45.0301	9639340	5.84326	5	3	False
246	69.9705	6203480	6.70734	5	10	True
248	78.6309	5520230	6.32435	5	4	False
250	1848.04	234876	6.34513	5	2	False
251	48.8196	8891110	7.03185	16	2	False
252	153.803	2822190	6.47386	5	2	False
253	70.0661	6195020	5.75029	5	2	False
255	734.424	591022	8.18007	5	3	False
256	81.5681	5321450	4.39875	6	2	False
257	305.825	1419310	5.18907	6	3	False
260	85.2076	5094150	5.10172	6	2	False
261	80.0754	5420650	5.84046	6	11	True
263	29.2213	14854200	5.81384	6	4	False
264	8.92196	48650800	4.39297	6	2	False
272	108.305	4007760	5.38757	6	4	False
273	216.285	2006890	5.61646	6	3	False
274	128.544	3376750	6.41426	6	2	False
275	99.2028	4375490	6.08971	6	6	True
277	25.3542	17119900	6.06933	6	2	False
279	108.731	3992070	6.54336	6	4	False
280	916.024	473853	5.68242	6	2	False
281	151.894	2857650	6.98194	6	10	True
283	61.0627	7108440	6.68487	6	5	True
284	144.337	3007270	6.44822	6	2	False
286	72.8761	5956140	6.57947	6	4	False
287	54.4989	7964570	6.41033	6	9	True
288	188.039	2308350	7.17233	6	3	False
290	30.4298	14264300	6.70505	6	5	True
293	146.132	2970330	9.5976	6	30	True
295	60.6745	7153920	5.74431	7	4	False
298	259.846	1670450	5.2012	7	3	False
303	64.6599	6712980	5.6872	7	4	False
305	91.7955	4728560	4.41588	7	2	False
306	349.143	1243220	5.20292	7	3	False
309	15903.5	27293.3	5.76509	7	2	False
315	275.639	1574750	5.40878	7	2	False
319	130.621	3323050	6.43571	7	8	True
320	20.6843	20985000	5.53602	7	3	False
321	49.7034	8733020	5.48937	7	2	False
322	150.253	2888860	5.41714	7	2	False
325	346.298	1253430	6.3057	7	2	False
326	82.8578	5238620	6.4534	7	3	False
328	121.827	3562940	6.51542	7	12	True
332	138.958	3123680	6.28619	7	7	True
337	35.1515	12348300	5.63537	8	10	True
341	18.3641	23636300	5.75327	8	2	False
346	91.7985	4728410	5.48937	8	3	False
347	101.701	4268010	4.80695	8	4	False
349	82.1099	5286340	4.84084	8	4	False
351	23.6581	18347200	5.50398	8	5	True
356	166.33	2609630	7.44562	8	10	True
357	91.9838	4718880	5.20206	8	2	False
368	161.389	2689530	7.34086	8	5	False
370	351.73	1234070	8.27081	8	5	False
375	55.5473	7814260	5.03691	9	7	True
378	117.813	3684320	5.49205	9	13	True
379	405.644	1070050	4.95448	9	3	False
380	76.1717	5698450	5.4718	9	2	False
381	60.6394	7158070	5.69371	9	9	True
383	112.882	3845270	5.49324	9	4	False
386	142.359	3049060	5.81104	9	3	False
388	59.7023	7270420	5.45791	9	2	False
395	208.189	2084940	5.35931	9	2	False
396	144.37	3006570	6.03402	9	2	False
397	131.029	3312710	5.73122	9	3	False
398	45.0449	9636170	5.55554	9	3	False
406	32.0772	13531700	5.83599	9	5	True
407	95.1893	4559970	6.53761	9	2	False
408	361.896	1199410	7.52023	9	2	False
409	84.8086	5118120	8.24309	9	2	False
410	66.9642	6481980	8.29334	9	2	False
411	48.8299	8889230	5.28377	5	2	False
415	963.332	450583	5.64337	10	2	False
416	57.0904	7603040	5.22502	10	2	False
418	45.113	9621620	4.94117	10	2	False
419	36.4999	11892100	4.77385	10	2	False
421	171.545	2530300	4.40449	10	2	False
425	110.911	3913610	5.02466	10	4	False
426	127.866	3394660	5.04901	10	3	False
428	387.934	1118900	5.16527	10	2	False
431	207.38	2093070	4.72517	10	3	False
434	82.7714	5244090	6.36641	10	7	True
436	171.627	2529090	5.24992	10	2	False
438	34.8398	12458700	5.68349	10	3	False
442	79.5985	5453120	5.52175	10	2	False
443	68.2851	6356590	6.25118	10	3	False
444	42.5941	10190600	6.025	10	3	False
446	332.167	1306750	6.21343	10	2	False
448	185.421	2340940	7.18366	10	18	True
451	139.508	3111380	7.39231	10	3	False
452	51.7257	8391580	6.82519	10	2	False
456	70.7424	6135790	5.71178	11	3	False
459	286389	1515.63	4.96106	11	2	False
464	21.013	20656800	5.11869	11	2	False
471	119.523	3631620	5.06097	11	2	False
472	16.1214	26924400	4.94784	11	2	False
473	61.7441	7030000	5.08736	11	2	False
474	11.1554	38910400	5.24746	11	2	False
478	1906.85	227632	5.53664	11	2	False
480	166.635	2604860	5.77095	11	2	False
482	113.133	3836740	6.04074	11	2	False
483	472.473	918698	5.87228	11	2	False
484	66.8838	6489770	6.62153	11	2	False
485	694.695	624822	6.27793	11	2	False
489	47.4726	9143400	6.23967	11	3	False
492	127.03	3416990	6.54144	11	3	False
493	74.8113	5802070	6.69141	11	2	False
495	91.2165	4758580	7.19936	11	4	False
496	198.248	2189480	8.23918	11	5	False
498	105.74	4105000	5.32568	12	5	True
503	25.5974	16957200	5.10457	12	2	False
508	145.754	2978030	4.82027	12	3	False
509	87.5584	4957380	4.81648	12	2	False
513	99.1234	4378990	5.25727	12	2	False
516	680.365	637982	6.63516	12	4	False
520	52.8783	8208660	6.07796	12	3	False
523	74.6242	5816620	6.34814	12	3	False
524	22.5742	19228200	5.42377	12	5	True
525	97.0054	4474600	6.96092	12	5	True
528	259.941	1669840	5.72001	12	2	False
529	1486.83	291937	6.59369	12	2	False
535	104.323	4160750	6.3033	12	5	True
536	242.094	1792940	7.10552	12	6	False
541	656.877	660795	5.83325	13	2	False
546	152.264	2850710	5.02466	13	2	False
547	33.8143	12836600	6.05293	16	2	False
553	28.5501	15203500	5.01848	13	2	False
555	68.8496	6304470	4.6892	13	4	False
558	275.814	1573740	4.96106	13	2	False
559	115.879	3745790	4.66079	13	2	False
560	40.3649	10753400	5.30495	13	2	False
562	423.258	1025520	4.8278	13	2	False
563	108.692	3993500	5.60272	13	2	False
565	90.7477	4783160	5.32872	13	3	False
566	41.4823	10463800	5.04901	13	2	False
567	83.6862	5186760	5.47769	14	2	False
569	123.458	3515870	5.64846	13	13	True
571	224.521	1933280	5.02466	13	2	False
572	148.019	2932460	5.8736	13	2	False
573	963.369	450565	5.35931	13	2	False
574	33.3565	13012800	6.0463	13	2	False
575	126.745	3424670	6.31337	13	2	False
578	29.3063	14811200	6.53226	13	7	True
580	124.772	3478830	6.81713	13	9	True
583	35.9893	12060800	9.20081	13	7	True
584	253.663	1711170	4.87542	14	2	False
591	34.3453	12638100	4.86824	14	2	False
592	8.94991	48498900	4.71683	14	2	False
600	64.6179	6717340	4.6429	14	2	False
603	24.375	17807600	5.45123	14	3	False
607	72.8519	5958130	5.07278	16	2	False
608	84.7199	5123480	5.92582	14	3	False
609	124.397	3489320	5.89769	14	4	False
612	17.8356	24336800	5.96828	14	3	False
613	53.7589	8074210	5.31422	14	2	False
615	134.435	3228770	6.51842	14	4	False
619	17.1463	25315100	5.77678	14	3	False
620	82.5944	5255330	5.64503	14	2	False
621	54.7751	7924410	6.95709	14	2	False
625	166.932	2600220	6.58518	14	5	False
626	239.894	1809380	6.81667	14	3	False
627	121.418	3574930	7.56659	14	5	False
628	63.3764	6848930	7.19709	14	2	False
629	111.886	3879480	7.37209	14	2	False
630	72.3364	6000580	8.26648	14	2	False
631	52.3491	8291660	5.18907	15	2	False
633	51.5075	8427130	4.55981	15	3	False
638	713.976	607948	6.09606	15	2	False
642	203.103	2137140	5.08736	15	2	False
652	67.2307	6456280	4.93445	15	3	False
654	101.224	4288130	4.72684	15	5	True
656	165.237	2626890	5.35445	15	5	False
659	57.1536	7594640	5.46926	15	7	True
661	67.606	6420450	6.66857	15	5	True
662	109.799	3953230	6.19448	15	2	False
667	24.5567	17675900	6.34046	15	3	False
668	146.056	2971880	7.10334	15	5	False
670	339.449	1278720	5.32111	16	3	False
671	82.551	5258090	6.02	16	5	True
672	52.2313	8310360	5.13905	16	3	False
674	165.165	2628030	5.03488	16	3	False
681	633.141	685567	5.10741	16	2	False
684	38.7961	11188300	5.17327	16	4	False
686	563.644	770097	5.74231	16	3	False
687	117.271	3701350	6.93225	21	3	False
689	244.482	1775430	5.47377	16	2	False
692	1225.31	354245	5.61646	16	2	False
693	110.328	3934260	6.56101	16	18	True
695	256.78	1690400	6.02387	16	2	False
696	156.492	2773690	6.93954	16	5	False
697	145.451	2984240	6.11798	16	4	False
699	80.0306	5423690	6.98464	16	5	True
700	176.505	2459190	7.02354	16	4	False
701	147.923	2934360	7.74881	16	2	False
702	63.6393	6820630	8.06102	16	2	False
703	368.553	1177740	5.01693	17	4	False
706	1122.58	386662	5.03691	17	2	False
708	214.998	2018910	4.67837	17	2	False
709	270.967	1601890	4.87542	17	2	False
711	166.97	2599640	4.8253	17	3	False
712	110.132	3941270	5.56993	17	3	False
714	90.3769	4802780	5.53355	17	6	True
716	23.8138	18227300	5.99276	17	2	False
718	59.8482	7252700	5.73325	17	6	True
719	120.381	3605710	5.27901	17	2	False
721	34.3648	12631000	5.68455	17	3	False
722	471.502	920591	6.43603	17	3	False
723	431.7	1005470	6.69528	17	3	False
724	96.207	4511730	6.5236	17	4	False
725	97.8782	4434700	6.2044	17	7	True
728	411.249	1055470	7.45516	17	3	False
729	18.8399	23039500	6.28145	17	3	False
730	214.05	2027850	8.35436	17	3	False
736	258.638	1678250	4.91056	18	2	False
742	10.0117	43355300	5.26699	18	2	False
743	76.3011	5688790	4.81648	18	2	False
744	64.8794	6690260	4.63384	18	2	False
747	186.345	2329340	4.91744	18	4	False
748	28.8244	15058800	5.21714	18	9	True
752	45.2357	9595520	5.86698	18	2	False
753	13222.8	32826.8	5.06097	18	2	False
754	28.6924	15128100	4.99019	18	2	False
768	24.9567	17392500	6.15049	18	4	False
769	241.826	1794930	6.29451	18	2	False
770	60.3474	7192690	6.55443	18	3	False
771	71.8638	6040040	5.98395	18	4	False
772	244.273	1776950	7.0582	18	4	False
773	43.4595	9987710	6.33438	18	2	False
775	16.9353	25630500	6.25191	18	5	True
777	23.0278	18849400	8.23317	18	2	False
778	102.128	4250160	6.79111	5	11	True
779	57.9074	7495780	5.32416	13	3	False
780	366.486	1184390	5.27181	14	2	False
781	52.9192	8202330	4.88254	19	2	False
782	80.055	5422030	4.63838	19	2	False
783	11.3729	38166300	4.67837	19	2	False
785	117.877	3682330	5.47612	19	5	False
793	1147.86	378148	5.38543	19	2	False
797	3347.69	129660	6.04408	19	2	False
799	104.905	4137660	6.39227	19	6	True
801	313.599	1384130	6.40655	19	2	False
804	107.18	4049820	6.275	19	3	False
814	19.2264	22576200	5.19689	20	2	False
815	35.1382	12352900	5.72614	20	6	True
816	67.0397	6474680	5.72124	20	5	True
819	80.701	5378630	6.06171	20	2	False
822	88.3648	4912140	6.15696	20	4	False
828	2306.24	188212	5.48549	20	2	False
829	147.55	2941790	6.95736	20	5	False
830	82.7333	5246510	6.4534	20	2	False
832	222.924	1947120	5.88017	20	2	False
833	87550.6	4957.83	5.81104	20	2	False
835	257.869	1683260	5.64171	20	2	False
836	78.7693	5510530	6.15647	20	5	True
838	21.4597	20226800	5.62663	20	3	False
844	689.669	629376	7.72785	20	6	False
847	267.249	1624180	5.35416	21	3	False
851	96.3285	4506040	5.41505	21	2	False
856	121.552	3570990	5.00757	21	4	False
858	317.479	1367210	5.1545	21	2	False
861	119.785	3623650	5.096	21	2	False
863	181.089	2396940	6.20835	21	5	False
868	46.8779	9259380	6.21249	21	3	False
871	282.733	1535230	5.41087	21	2	False
876	72.1358	6017270	6.04593	21	3	False
881	141.317	3071530	5.78833	21	3	False
882	102.136	4249840	5.79177	21	5	True
884	52.8856	8207530	7.20373	21	4	False
887	98.1686	4421580	7.40598	21	2	False
888	128.176	3386450	7.07189	21	6	True
889	114.489	3791290	7.70312	21	10	True
892	70.6855	6140730	4.87422	22	3	False
893	137.957	3146360	4.58244	22	2	False
895	612.942	708159	5.86831	22	2	False
898	338.124	1283730	5.28139	22	2	False
901	16.9797	25563500	5.08639	22	3	False
906	48.3032	8986160	5.18383	22	4	False
908	40.1265	10817300	5.20721	22	4	False
911	27.3553	15867500	5.93805	22	4	False
919	148.481	2923340	5.96848	22	4	False
920	30.6139	14178600	5.76215	22	2	False
921	153.604	2825830	5.78833	22	2	False
925	29.2544	14837500	6.32938	22	2	False
926	283.021	1533670	6.61778	22	2	False
933	40.6294	10683400	6.12962	22	3	False
935	1588.31	273284	6.83582	22	2	False
936	144.31	3007840	7.35366	22	4	False
937	89.3647	4857180	8.21647	22	2	False
938	128.648	3374020	6.43327	27	2	False
940	102.973	4215270	5.89253	23	4	False
942	9163.97	47366	4.64741	23	2	False
945	49.5152	8766200	4.77385	23	2	False
946	26.9556	16102800	5.4418	23	2	False
947	588.111	738059	5.56933	23	2	False
948	65.8259	6594070	6.02877	23	3	False
950	511.999	847777	4.86824	23	2	False
951	39.8498	10892400	5.42232	23	4	False
953	978.261	443706	5.54216	23	2	False
955	28.3032	15336100	5.67602	23	3	False
961	229.259	1893320	5.10172	23	3	False
963	102.666	4227870	6.27617	23	5	True
964	97.2082	4465270	6.00671	23	2	False
967	432.998	1002450	5.69248	23	6	False
970	47.0086	9233650	6.48322	23	2	False
974	615.316	705427	7.24103	23	2	False
975	50.09	8665620	7.38352	23	2	False
978	97.5575	4449280	4.4493	24	2	False
986	169.099	2566910	4.97573	24	4	False
993	179.943	2412210	4.80504	24	3	False
994	42.9287	10111200	4.59198	24	2	False
995	190.682	2276350	5.5913	24	7	False
998	200.555	2164300	5.30882	24	3	False
999	86.1236	5039970	5.40176	24	3	False
1000	69.3045	6263090	6.28844	24	2	False
1004	404.07	1074220	5.76362	24	2	False
1005	293.998	1476410	5.77968	24	3	False
1006	271.907	1596360	6.31507	24	2	False
1007	63.1653	6871820	5.26844	24	10	True
1011	239.584	1811730	6.29624	24	4	False
1012	34.6822	12515400	6.93727	24	4	False
1013	59.3246	7316700	6.6918	24	3	False
1014	186.664	2325360	6.52291	24	4	False
1015	96.95	4477160	5.24003	16	5	True
1021	42.7828	10145700	4.45476	25	2	False
1024	408.438	1062730	5.3325	25	2	False
1029	108.506	4000330	5.59578	25	4	False
1033	175.577	2472190	5.57734	25	4	False
1035	114.387	3794680	5.86698	25	2	False
1036	11.8344	36677800	5.346	25	2	False
1037	244.91	1772330	4.72932	25	2	False
1042	121.377	3576130	6.14749	25	6	True
1043	75.7344	5731350	6.16504	25	3	False
1044	38.4274	11295600	6.5547	25	5	True
1047	39.9194	10873400	5.85712	25	5	True
1048	64.5302	6726480	5.42625	25	5	True
1049	403.692	1075230	5.69669	25	2	False
1052	222.948	1946910	5.6728	25	3	False
1056	388.401	1117560	7.11267	25	6	False
1057	111.214	3902950	7.36796	25	2	False
1058	64.6411	6714930	8.04702	25	2	False
1059	150.803	2878320	5.27061	26	4	False
1063	246.95	1757680	5.50092	26	2	False
1064	442.565	980784	4.36952	26	2	False
1066	84.2104	5154480	5.66265	26	15	True
1068	84.1666	5157160	5.60033	26	13	True
1071	763.294	568667	4.83899	26	2	False
1072	35.281	12303000	4.85372	26	4	False
1074	123.28	3520940	4.81648	26	2	False
1075	70.1462	6187940	4.82027	26	2	False
1078	46.9038	9254270	5.53232	26	3	False
1080	55.3591	7840810	4.71263	26	2	False
1084	105.185	4126650	6.3783	26	2	False
1085	60.8055	7138510	5.93346	26	5	True
1086	29.4151	14756400	5.47081	26	4	False
1087	107.348	4043510	5.88843	26	3	False
1088	182.341	2380490	6.31082	26	2	False
1089	102.63	4229360	7.20999	26	8	True
1096	321.758	1349030	5.99198	26	3	False
1097	2662.15	163049	6.87242	26	2	False
1098	106.877	4061310	6.26518	26	5	True
1100	37.981	11428400	6.69605	26	2	False
1101	253.768	1710460	7.43793	26	2	False
1103	169.694	2557910	8.97128	26	5	False
1105	238.602	1819180	5.10172	27	2	False
1107	17.0497	25458500	4.95448	27	2	False
1114	24.9638	17387600	4.5078	27	2	False
1116	137.428	3158460	5.59055	27	2	False
1117	83.1367	5221040	5.12149	27	2	False
1122	119.98	3617780	4.92768	27	3	False
1123	62.4524	6950260	5.01693	27	4	False
1126	166.357	2609210	5.23005	27	2	False
1127	146.921	2954380	5.38971	27	2	False
1128	15.0376	28865100	5.54826	27	3	False
1134	20.1071	21587400	6.4019	27	2	False
1135	74.5506	5822360	7.04665	27	2	False
1136	146.031	2972380	7.36322	27	3	False
1141	144.564	3002560	6.78291	27	3	False
1143	54.8987	7906570	4.60144	28	2	False
1155	83.3199	5209570	4.39297	28	2	False
1158	2252.15	192731	5.37245	28	2	False
1162	307.017	1413800	5.93247	28	10	False
1163	160.364	2706710	5.87294	28	4	False
1164	46.338	9367270	5.19948	28	2	False
1165	159.26	2725490	5.64171	28	2	False
1169	72.056	6023930	6.27397	28	4	False
1172	223.582	1941400	5.92915	28	3	False
1173	133.67	3247260	6.2357	28	2	False
1174	1660.3	261434	6.31252	28	2	False
1175	3756.5	115549	6.84435	28	2	False
1176	59.993	7235180	7.11742	28	5	True
1178	119.978	3617820	6.83431	31	2	False
1189	118.422	3665370	5.68481	29	4	False
1190	27.6383	15705100	4.67837	29	2	False
1191	15.326	28321800	6.08154	29	3	False
1192	14.5844	29762100	6.33021	29	2	False
1194	90.7754	4781700	4.86704	29	3	False
1195	34.0945	12731100	4.89314	29	2	False
1200	384.651	1128450	5.11024	29	2	False
1203	124.288	3492380	5.79168	29	6	True
1207	136.681	3175720	5.21827	29	3	False
1210	140.795	3082930	6.00517	29	9	True
1211	38.3654	11313900	5.75846	29	4	False
1215	340.894	1273300	6.47096	29	4	False
1217	151.747	2860430	6.16537	29	4	False
1218	99.0797	4380920	7.55173	29	4	False
1219	144.945	2994660	6.75527	29	3	False
1221	90.9094	4774650	7.52933	29	2	False
1222	145.583	2981530	8.02525	22	5	False
1225	141.413	3069460	5.45257	30	3	False
1229	258.895	1676590	5.08301	30	4	False
1234	37.4029	11605000	5.21233	30	2	False
1239	121.834	3562720	5.45791	30	5	False
1240	67.6448	6416760	5.20335	30	4	False
1242	99.8996	4344970	5.36371	30	10	True
1243	123.184	3523670	5.35489	30	2	False
1244	1477.33	293814	5.94728	30	2	False
1245	69.0259	6288380	6.76811	30	2	False
1246	12.3965	35014700	5.26699	30	2	False
1253	48.7756	8899120	5.76705	30	3	False
1256	178.709	2428870	6.63393	30	8	False
1258	277.611	1563560	7.10795	30	3	False
1260	87550.6	4957.83	8.27249	30	2	False
1262	1144.96	379105	5.61076	31	3	False
1263	85.5903	5071380	5.03285	31	3	False
1265	462.084	939354	4.58722	31	2	False
1268	79.6122	5452190	5.30106	31	3	False
1269	28.1721	15407400	4.68272	31	2	False
1273	244.512	1775210	5.71539	31	2	False
1274	48.0203	9039100	5.76656	31	2	False
1278	36.097	12024900	5.89189	31	5	True
1280	303.161	1431780	4.38131	31	3	False
1281	166.655	2604550	5.4445	31	6	False
1285	257.759	1683980	6.31986	31	3	False
1286	41.9504	10347000	6.26732	31	2	False
1288	74.7728	5805060	5.72919	31	3	False
1290	57.2883	7576770	5.31767	31	4	False
1291	27.6701	15687000	5.62832	31	2	False
1292	342.073	1268910	6.55798	31	3	False
1294	243.703	1781100	6.41464	31	4	False
1295	12.9206	33594500	7.34975	31	2	False
1296	25.5153	17011800	5.85295	31	4	False
1297	59.4702	7298790	6.06607	31	4	False
1299	20.7046	20964400	6.32435	31	2	False
1301	144.509	3003680	7.90925	31	5	False
1302	119.997	3617270	4.68705	32	2	False
1304	36.5931	11861800	4.5078	32	2	False
1310	98.5672	4403700	4.93107	32	4	False
1316	59.8978	7246690	5.42954	32	3	False
1318	11.2051	38737600	4.69565	32	2	False
1319	14538.9	29855.1	5.78977	32	2	False
1320	33.8235	12833100	4.82027	32	3	False
1321	56.7217	7652470	5.88409	32	3	False
1324	72.028	6026270	4.66079	32	2	False
1325	48.6339	8925050	5.21233	32	2	False
1326	258.823	1677060	5.68561	32	4	False
1328	112.339	3863840	5.64558	32	3	False
1329	94.2557	4605140	5.20635	32	3	False
1330	127.727	3398340	5.2806	32	3	False
1332	1242.01	349483	5.51611	32	2	False
1335	62.0959	6990160	5.76949	32	2	False
1336	139.189	3118490	6.11757	32	5	False
1337	150.282	2888320	6.60855	32	3	False
1338	93.5587	4639440	6.32519	32	4	False
1339	78.0924	5558300	6.37432	32	2	False
1341	89.536	4847890	7.01431	32	2	False
1342	234.346	1852220	7.14634	32	2	False
1347	80.0095	5425110	7.41984	32	4	False
1348	21.7107	19992900	8.80517	32	3	False
1349	117.093	3706980	5.78546	33	2	False
1352	25.8684	16779600	4.7659	33	2	False
1355	37.5207	11568600	5.51611	33	3	False
1358	98.0827	4425460	5.22502	33	2	False
1359	60.2713	7201780	5.51139	33	4	False
1361	196.435	2209690	5.47573	33	2	False
1362	269.998	1607650	5.39185	33	2	False
1363	908.353	477855	5.42749	33	2	False
1364	91.8251	4727040	6.10049	33	5	True
1365	104.678	4146630	6.34513	42	2	False
1367	61.6716	7038250	4.87899	33	2	False
1370	17.1468	25314400	5.13262	33	6	True
1371	23.6737	18335200	5.43037	33	5	True
1372	26.1965	16569400	6.87557	33	4	False
1374	90.0527	4820070	5.73405	33	10	True
1375	90.5055	4795960	5.96331	33	5	True
1376	184.849	2348190	5.64998	33	2	False
1378	154.174	2815400	5.67562	33	8	True
1379	97.935	4432130	6.02636	33	5	True
1380	87.1705	4979440	6.78574	33	4	False
1382	72.8271	5960150	7.37953	28	3	False
1383	84.0222	5166020	4.73139	34	4	False
1384	135.8	3196310	5.03778	34	7	True
1386	155.701	2787790	5.65163	34	4	False
1387	179.944	2412200	5.15179	34	2	False
1390	28.0362	15482100	4.94117	34	4	False
1392	169.734	2557300	4.9071	34	2	False
1393	43.7331	9925220	5.01848	34	2	False
1403	218.723	1984520	6.12313	34	2	False
1404	934.982	464245	5.29088	34	2	False
1405	226638	1915.21	5.77823	34	2	False
1406	43.7307	9925750	5.91828	34	3	False
1407	63.6579	6818640	5.30572	34	3	False
1411	60.4236	7183620	6.41272	34	2	False
1412	59.0363	7352440	5.51423	35	2	False
1415	53.9223	8049740	6.99259	34	2	False
1417	1105.94	392481	6.8907	34	2	False
1419	140.018	3100030	7.64205	34	2	False
1422	222.348	1952170	4.93445	35	2	False
1424	113.288	3831480	5.36882	35	3	False
1426	48.4777	8953820	5.63168	35	4	False
1438	68.3636	6349290	5.6821	35	10	True
1439	246.452	1761230	5.13814	35	2	False
1440	50.3034	8628860	4.75789	35	2	False
1441	47.3391	9169170	4.97249	35	4	False
1442	654.02	663681	5.21233	35	2	False
1444	225.407	1925680	5.43501	35	3	False
1445	547.075	793421	5.85093	35	2	False
1447	283.378	1531740	5.70296	35	2	False
1448	23.2815	18644000	6.28057	35	4	False
1449	98.5982	4402320	5.55493	35	2	False
1451	107.926	4021850	6.77865	35	3	False
1454	117.22	3702960	6.39917	35	4	False
1455	364.792	1189880	6.49568	35	4	False
1456	168.636	2573940	7.21495	35	11	True
1457	77.3263	5613360	6.23784	35	3	False
1458	64.5037	6729230	6.93454	35	2	False
1459	113.684	3818140	7.67296	35	5	False
1460	378.893	1145600	9.52239	35	6	False
1462	72.4195	5993700	5.43569	36	2	False
1464	126.588	3428910	4.64741	36	2	False
1467	56.3002	7709750	5.07376	36	6	True
1470	27.0175	16065900	5.65163	36	2	False
1474	1104.45	393011	5.40035	36	2	False
1475	69.1376	6278210	5.93371	36	4	False
1477	90.7456	4783270	5.12149	36	2	False
1481	70.4043	6165250	5.43692	36	5	True
1483	70.7221	6137550	5.09169	36	4	False
1487	128.484	3378330	4.86463	36	2	False
1488	756.429	573829	5.45991	36	2	False
1489	81.0658	5354420	5.51297	36	6	True
1495	315.415	1376160	6.09606	36	4	False
1496	26.2083	16562000	4.57763	38	2	False
1497	693.674	625741	5.69826	36	2	False
1499	118.025	3677720	6.81855	36	4	False
1500	206.099	2106080	5.85228	36	2	False
1501	61.4367	7065170	5.96588	36	3	False
1502	234.32	1852430	6.98307	36	4	False
1506	69.6853	6228870	6.48465	36	4	False
1507	43.8446	9899970	7.6813	36	3	False
1508	22.8842	18967700	4.93445	37	3	False
1512	316.007	1373580	5.63921	37	4	False
1515	94.9022	4573770	5.43262	37	4	False
1523	387.048	1121460	5.60789	37	2	False
1525	48.5267	8944790	5.32796	37	2	False
1526	39.6617	10944100	5.75426	37	3	False
1527	11.6645	37212200	4.55817	37	2	False
1528	192.643	2253190	6.65346	37	3	False
1531	74.4779	5828050	5.97243	37	5	True
1532	37.2993	11637200	5.76656	37	2	False
1534	38.2177	11357600	6.12621	37	2	False
1535	75.7812	5727810	7.08519	37	3	False
1537	133.724	3245950	7.64922	37	4	False
1538	342.838	1266080	7.15223	37	2	False
1539	173.757	2498090	7.61792	37	2	False
1540	388.783	1116460	7.71813	37	4	False
1542	493.008	880434	9.42425	37	4	False
1544	73.9426	5870240	4.60144	38	2	False
1549	13.5275	32087200	4.7619	38	2	False
1550	27.8014	15612900	5.12985	38	2	False
1552	94.6199	4587410	5.8492	38	7	True
1561	208.319	2083640	5.53355	38	3	False
1563	10.8195	40118400	7.28793	38	2	False
1564	56.6887	7656920	5.67065	38	3	False
1566	133.795	3244230	6.84349	38	7	True
1567	289.391	1499910	5.82359	38	2	False
1570	1006.12	431422	6.59582	38	3	False
1571	190.513	2278370	6.30055	38	2	False
1574	70.1868	6184360	6.05952	38	2	False
1575	131.22	3307900	7.3358	38	2	False
1576	100.178	4332880	6.85676	38	2	False
1577	723.978	599550	6.97959	38	2	False
1578	24.0394	18056200	7.08702	38	3	False
1580	141.12	3075830	6.44002	38	5	False
1582	511.779	848141	7.62618	38	2	False
1583	36.8985	11763600	4.87542	39	2	False
1585	622.495	697292	5.096	39	2	False
1589	103.253	4203850	5.10267	39	6	True
1594	57.8859	7498550	5.77968	39	7	True
1598	193.597	2242080	5.26166	39	5	False
1600	47.7571	9088930	4.33941	39	2	False
1603	79.5242	5458220	4.7778	39	2	False
1605	63.0593	6883370	5.00181	39	3	False
1608	132.472	3276620	4.99337	39	2	False
1615	89.4734	4851280	5.26133	39	3	False
1616	64.2937	6751210	4.44381	39	2	False
1618	113.861	3812200	5.64004	39	2	False
1620	205.361	2113650	6.61986	39	3	False
1622	99.2427	4373730	5.99743	39	2	False
1624	43.5562	9965540	5.79805	39	5	True
1628	522.065	831430	5.58353	39	2	False
1633	38.2294	11354100	5.78546	39	6	True
1636	605.869	716427	7.78767	39	2	False
1639	39.2246	11066000	5.33927	40	2	False
1640	139.238	3117390	4.89402	40	8	True
1641	21.682	20019400	4.88254	40	2	False
1643	9.23329	47010400	5.16527	40	2	False
1648	15.2558	28452200	4.73757	40	2	False
1650	194.084	2236460	5.77823	40	4	False
1651	121.403	3575360	5.52922	40	2	False
1653	12.1553	35709600	5.38112	40	2	False
1657	523.945	828446	4.81648	40	2	False
1658	130.402	3328630	5.06097	40	2	False
1661	12.881	33697600	4.19496	40	2	False
1663	117.619	3690380	4.61545	40	2	False
1664	183.168	2369750	5.7413	40	2	False
1665	1353.72	320643	5.58176	40	2	False
1666	22.3228	19444700	5.97466	40	3	False
1668	19.8453	21872200	5.52612	40	3	False
1670	125.927	3446930	6.35169	40	2	False
1675	78.3858	5537490	6.20471	40	8	True
1676	159.834	2715690	6.04741	40	7	False
1678	88.9346	4880670	6.2237	40	4	False
1680	58.302	7445040	6.80592	40	4	False
1681	48.2316	8999500	7.40273	40	5	True
1682	105.967	4096180	6.92352	40	2	False
1684	97.652	4444970	7.58742	40	5	True
1686	89.379	4856400	6.01131	36	2	False
1687	141.407	3069580	5.46785	41	4	False
1694	56.9655	7619710	5.03995	41	2	False
1695	21.4197	20264600	4.80504	41	2	False
1696	305.772	1419550	5.29794	41	2	False
1697	13.8752	31283300	4.95778	41	2	False
1698	105.676	4107450	5.36591	41	2	False
1699	489.239	887217	4.42153	41	2	False
1702	92.6321	4685860	5.25189	41	5	True
1703	2124.49	204313	5.41921	41	2	False
1707	85.015	5105700	5.17251	41	7	True
1710	381.85	1136730	5.26941	41	2	False
1713	201.203	2157330	6.72573	41	2	False
1717	204.512	2122420	6.24438	41	4	False
1718	90.4668	4798010	7.09197	41	12	True
1719	201.681	2152220	7.04256	41	2	False
1720	69.2408	6268860	7.31699	41	2	False
1722	178.832	2427200	7.0956	41	2	False
1724	280.422	1547880	7.76505	41	2	False
1726	28.1555	15416500	7.1537	41	2	False
1727	166.633	2604890	7.58799	41	3	False
1729	38.6599	11227700	5.20977	42	2	False
1731	35.2696	12306900	5.01382	42	4	False
1732	177.121	2450650	4.71683	42	2	False
1734	36.5369	11880100	5.48679	42	3	False
1735	607.692	714278	5.79691	42	2	False
1737	11.0831	39164000	5.07278	45	2	False
1738	90.2057	4811900	6.35115	42	6	True
1741	66.7587	6501930	5.62325	42	3	False
1744	412.886	1051280	4.95887	42	3	False
1746	470.69	922178	4.46019	42	2	False
1748	172.117	2521900	5.20464	42	3	False
1750	397.773	1091230	5.11869	42	2	False
1755	44.1523	9830980	5.79691	42	2	False
1759	45.3117	9579440	5.43057	42	4	False
1760	128.109	3388210	6.13437	42	4	False
1761	16.1824	26823000	6.08332	42	2	False
1764	279.05	1555490	6.3465	42	3	False
1765	48.7551	8902880	5.80117	42	2	False
1766	113.399	3827710	6.98626	42	3	False
1768	30.715	14131900	6.47386	42	4	False
1769	274.516	1581190	7.32551	42	4	False
1770	341.434	1271290	8.09133	42	2	False
1771	89.8793	4829370	8.72303	42	2	False
1772	234.975	1847260	9.58224	42	3	False
1775	94.0558	4614930	5.35931	43	2	False
1776	231.497	1875020	5.52643	43	4	False
1780	47.0972	9216280	5.045	43	3	False
1783	29.4577	14735000	4.79216	43	3	False
1784	35.6631	12171100	4.96761	43	2	False
1786	78.2027	5550460	4.5078	43	2	False
1795	63.2177	6866120	6.16142	43	2	False
1797	12.3111	35257500	5.55433	43	3	False
1800	29.6696	14629800	5.57112	43	3	False
1801	28.6204	15166100	5.88539	43	2	False
1803	116.597	3722750	6.95461	43	7	True
1804	50.7057	8560390	6.32435	43	4	False
1808	105.708	4106220	6.94678	43	3	False
1810	74.9328	5792660	6.73654	43	3	False
1811	408.895	1061550	6.90443	43	2	False
1812	233.483	1859070	7.82651	43	8	False
1813	716.879	605486	7.43821	43	3	False
1816	12.4472	34872200	7.39683	43	2	False
1817	53.357	8135020	4.5728	44	4	False
1821	18.3016	23717100	5.37896	44	3	False
1827	111.38	3897100	6.41987	44	3	False
1828	39.8778	10884800	5.20721	44	2	False
1830	68.8886	6300900	4.74167	44	2	False
1832	489.395	886934	5.4816	44	3	False
1835	28.6763	15136600	5.3768	44	4	False
1840	436.078	995373	6.48179	44	2	False
1841	170.924	2539500	6.28349	44	6	False
1842	145.815	2976780	6.1303	44	2	False
1843	21.6845	20017100	6.57621	44	2	False
1844	633.88	684768	5.88496	44	3	False
1846	116.285	3732740	6.52737	44	3	False
1847	36.72	11820800	6.38702	44	2	False
1848	940.622	461461	6.40732	44	2	False
1850	101.4	4280670	7.44123	44	4	False
1851	209.9	2067940	7.77248	44	4	False
1852	130.013	3338600	6.66135	33	9	True
1854	52.8398	8214660	5.65524	45	5	True
1860	113.523	3823560	5.43262	45	4	False
1864	104.055	4171440	5.56126	45	4	False
1867	85.9875	5047950	5.06689	45	3	False
1869	62.388	6957430	5.82313	45	3	False
1872	96.2514	4509650	5.01538	45	2	False
1873	369.101	1176000	6.56821	45	5	False
1874	81.5683	5321430	5.16794	45	2	False
1880	381.815	1136840	6.15448	45	3	False
1881	84.4905	5137390	6.32812	45	4	False
1882	17.1814	25263400	6.3791	45	2	False
1883	196.095	2213520	6.03268	45	5	False
1884	338.348	1282880	6.38109	45	4	False
1885	184.51	2352510	5.25971	45	3	False
1886	17.4187	24919300	5.68242	45	2	False
1888	125.449	3460040	5.73375	45	2	False
1890	151.098	2872720	5.87623	45	2	False
1891	1017.01	426802	6.61275	45	3	False
1892	176.104	2464800	6.26643	45	2	False
1897	528.961	820591	6.94407	45	3	False
1898	103.172	4207170	7.30949	45	2	False
1902	129.766	3344950	5.84904	46	10	True
1905	47.1516	9205640	4.6108	46	2	False
1908	232.628	1865900	5.35045	46	2	False
1913	64.9569	6682290	7.02757	46	6	True
1916	117.648	3689490	5.87938	46	5	False
1917	70.595	6148600	5.17327	46	2	False
1918	42.3188	10256900	6.43671	46	14	True
1920	40.6841	10669100	5.72461	46	2	False
1921	18.8975	22969200	5.66876	46	4	False
1923	45.9565	9445030	4.63838	46	2	False
1924	37.6933	11515600	4.62927	46	2	False
1926	249.136	1742260	6.19735	46	3	False
1927	87550.6	4957.83	5.91618	46	2	False
1928	155.777	2786420	5.67923	46	2	False
1929	112.647	3853280	6.16586	46	12	True
1931	93.9677	4619250	6.57111	46	5	True
1932	398.739	1088580	7.03433	46	2	False
1933	163.958	2647390	7.7089	46	7	False
1935	150.953	2875470	6.03571	47	8	True
1936	448.262	968318	4.94451	47	2	False
1938	117.219	3703000	5.9527	47	9	True
1940	29.1935	14868400	4.89665	47	2	False
1941	79.1714	5482540	5.16794	47	2	False
1945	17.0083	25520500	4.71962	47	3	False
1946	36.864	11774600	5.51461	47	5	True
1950	85.5066	5076340	4.69422	47	3	False
1955	85.9995	5047250	5.64004	47	2	False
1957	34.1746	12701200	4.88609	47	2	False
1958	35.5034	12225900	4.8278	47	2	False
1959	77.615	5592480	5.47573	47	2	False
1960	112.178	3869380	5.39611	47	2	False
1965	116.946	3711630	6.16734	47	8	True
1966	137.625	3153930	6.21717	47	2	False
1967	313.006	1386750	6.04962	47	5	False
1969	23.8762	18179700	6.6738	47	2	False
1970	59.7299	7267050	5.52175	49	2	False
1971	166.407	2608430	6.3671	47	3	False
1973	145.55	2982210	6.14112	47	3	False
1976	91.335	4752400	7.04379	47	2	False
1978	48.2289	9000010	6.79585	47	5	True
1979	249.092	1742570	7.90787	47	2	False
1980	634.734	683846	7.85392	47	3	False
1981	19.8896	21823500	8.33153	47	2	False
1983	46.4453	9345630	4.74167	42	3	False
1985	85.8721	5054730	4.73962	48	4	False
1990	92.4668	4694230	5.09354	48	7	True
1991	75.5773	5743260	4.71122	48	3	False
1992	25.7301	16869800	5.74001	48	7	True
1993	27.3247	15885300	5.16259	48	2	False
1995	19.2974	22493200	5.61646	48	3	False
1996	15.845	27394200	6.23356	48	3	False
2003	45.1922	9604780	4.82404	48	2	False
2006	34.9197	12430300	5.97981	48	2	False
2007	15.7315	27591800	6.00671	48	3	False
2009	62.5238	6942330	5.72461	48	2	False
2012	154.693	2805950	6.98351	48	2	False
2014	442.563	980789	7.07321	48	2	False
2015	63.7597	6807760	7.57172	48	2	False
2016	388.397	1117570	9.62951	48	3	False
2027	85.9101	5052490	4.86463	49	2	False
2034	64.2398	6756880	5.58529	49	2	False
2041	126.163	3440480	5.98257	49	3	False
2042	50.2036	8646010	6.2473	49	7	True
2043	41.8365	10375200	5.64337	49	3	False
2044	242.892	1787050	5.84688	49	2	False
2046	12.9337	33560500	4.47097	49	2	False
2047	73.5152	5904370	4.91056	49	2	False
2048	45.38	9565010	5.43977	49	2	False
2049	28.9786	14978700	6.06933	49	2	False
2050	50.6088	8576790	5.72155	49	2	False
2051	129.939	3340510	5.29324	49	2	False
2052	19.7088	22023600	5.42129	49	3	False
2053	37.1909	11671100	5.90602	49	2	False
2054	124.147	3496350	6.37432	49	2	False
2055	1474.77	294324	5.58176	49	2	False
2057	395.051	1098750	6.41426	49	2	False
2059	68.9118	6298780	6.37989	49	2	False
2061	485.576	893908	7.14301	49	2	False
2063	51.6867	8397910	7.30004	49	2	False
2081	63.548	6830430	5.03995	50	2	False
2082	59.1743	7335290	5.01538	50	2	False
2083	35.4414	12247300	5.1599	50	2	False
2087	537.812	807086	4.92428	50	2	False
2088	146.347	2965960	5.84756	50	4	False
2093	61.275	7083810	5.49965	50	3	False
2095	38.0691	11401900	6.23882	50	5	True
2096	70.8007	6130740	7.03376	50	10	True
2098	26.2617	16528300	6.71737	50	5	True
2100	299.733	1448160	6.80628	50	5	False
2105	828.796	523724	8.20463	50	2	False
2111	237.554	1827210	5.31037	51	3	False
2114	113.849	3812610	5.56933	51	2	False
2120	272.964	1590170	5.80447	51	3	False
2122	45.64	9510530	5.25971	51	6	True
2124	87.0868	4984230	5.73375	51	4	False
2130	118.872	3651510	5.13905	51	3	False
2132	90.2338	4810400	6.53245	51	7	True
2133	1316.19	329786	4.89665	51	2	False
2134	63.3234	6854660	5.34152	51	2	False
2137	92.8128	4676730	6.44339	51	4	False
2139	749.731	578955	5.84009	51	2	False
2142	22.3878	19388200	6.69837	51	3	False
2144	456.866	950083	7.9789	51	2	False
2146	463.061	937372	5.93371	47	2	False
2147	151.365	2867630	5.96186	52	6	False
2150	42.5823	10193500	4.91401	52	2	False
2153	41.4808	10464100	5.04298	52	2	False
2155	3587.24	121001	5.25971	52	2	False
2157	224.565	1932890	5.70452	52	2	False
2160	32.5156	13349300	5.00601	52	4	False
2164	129.303	3356920	6.05663	52	11	True
2167	67.8246	6399750	4.49742	52	2	False
2169	301.67	1438860	5.79406	52	2	False
2176	253.822	1710100	6.08011	52	2	False
2178	29.4056	14761100	5.86366	52	4	False
2179	94.983	4569870	5.93619	52	2	False
2180	59.7133	7269080	6.3937	52	4	False
2181	197.42	2198660	6.9851	52	6	False
2182	108.228	4010610	6.66508	52	3	False
2184	133.522	3250860	7.28697	52	4	False
2186	10.0131	43349400	6.94813	52	2	False
2187	85.8233	5057600	7.0342	52	3	False
2190	124.915	3474850	8.125	52	3	False
2192	11.2688	38518800	4.62008	53	2	False
2193	239.21	1814560	4.80504	53	2	False
2203	97.5688	4448760	4.99654	53	2	False
2205	360.804	1203040	5.57645	53	2	False
2206	215.545	2013790	5.55674	53	4	False
2210	73.8898	5874430	4.52826	53	2	False
2212	96.8689	4480910	5.60272	53	2	False
2213	101.838	4262270	5.93371	53	2	False
2217	35.1583	12345900	5.41818	53	4	False
2219	40.8143	10635000	6.70068	53	2	False
2220	160.634	2702170	5.65983	53	4	False
2223	1152.42	376652	6.48965	53	2	False
2224	70.3812	6167280	6.74393	53	3	False
2225	276.565	1569470	6.90654	53	4	False
2226	95.6662	4537240	7.05598	54	2	False
2228	889.517	487973	7.07797	53	2	False
2229	132.503	3275850	6.87023	53	4	False
2230	271.596	1598180	7.76644	53	2	False
2231	212.775	2040000	7.77593	53	6	False
2235	1182.55	367055	5.23755	54	2	False
2236	348.676	1244880	5.29481	54	3	False
2237	84.8095	5118070	6.34018	54	2	False
2238	90.9858	4770640	5.43365	54	8	True
2239	115.18	3768540	4.91744	54	2	False
2242	97.1586	4467550	4.93107	54	2	False
2243	71.7099	6053010	4.71962	54	3	False
2244	103.313	4201410	5.24992	54	3	False
2254	70.3412	6170790	5.43057	54	4	False
2256	69.8417	6214920	5.63168	54	4	False
2258	120.576	3599880	6.84585	54	2	False
2259	64.5145	6728110	6.57347	54	5	True
2260	25.1883	17232600	7.15954	54	2	False
2261	381.169	1138760	6.46027	54	3	False
2263	84.1816	5156240	7.46362	54	3	False
2264	200.49	2165000	7.7198	54	4	False
2272	90.8889	4775730	4.46019	55	2	False
2275	19.8306	21888400	4.88373	55	3	False
2277	216.221	2007480	4.64064	55	4	False
2278	59.924	7243510	4.42714	55	2	False
2280	308.817	1405560	5.67762	55	2	False
2284	55.9545	7757390	5.50569	55	4	False
2285	37.6319	11534400	5.47545	55	7	True
2288	103.511	4193390	5.68115	55	5	True
2289	94.0786	4613810	4.90479	55	3	False
2291	118.132	3674370	5.89253	55	4	False
2292	247.583	1753190	4.85006	55	2	False
2295	465.093	933276	4.22967	55	2	False
2296	90.7215	4784540	5.21488	55	3	False
2299	100.651	4312540	5.76346	55	9	True
2300	40.6148	10687300	5.9546	55	4	False
2303	40.3518	10756900	6.15049	55	2	False
2305	126.826	3422500	5.28852	55	2	False
2306	64.5952	6719700	5.8259	55	3	False
2307	125.357	3462590	5.96956	55	5	False
2309	82.1685	5282560	5.90475	55	5	True
2310	325.619	1333030	6.86413	55	2	False
2313	34.9788	12409200	6.54504	55	2	False
2314	207662	2090.23	6.74079	55	2	False
2315	63.0978	6879170	6.08652	55	5	True
2316	66.2137	6555450	7.17257	55	2	False
2318	195.703	2217960	7.25072	55	2	False
2319	6662.1	65153.7	8.13828	55	2	False
2320	65.3214	6645000	5.28852	56	3	False
2324	17.303	25085800	5.18907	56	2	False
2328	48.8925	8877860	5.85676	56	3	False
2331	436.968	993347	4.78957	56	2	False
2339	173.188	2506300	5.91996	56	2	False
2340	53.0876	8176310	5.39526	56	5	True
2342	36.1665	12001700	5.22837	56	3	False
2350	668.217	649580	6.96288	56	4	False
2352	43.3725	10007700	6.6108	56	11	True
2353	152.889	2839050	6.83128	56	2	False
2354	895.652	484631	6.80497	56	3	False
2355	142.983	3035740	6.88587	56	18	True
2357	272.608	1592250	7.42012	56	2	False
2358	227.732	1906020	7.88365	56	5	False
2359	456.304	951253	7.95304	56	2	False
2360	34.6712	12519400	5.02466	57	2	False
2362	131.142	3309850	5.64004	57	6	True
2363	328.627	1320830	5.18383	57	2	False
2366	128.881	3367910	4.62008	57	2	False
2368	558.691	776924	6.20872	57	3	False
2373	25.4061	17084900	5.06689	57	3	False
2375	59.8759	7249340	5.05799	57	2	False
2376	109.246	3973220	5.74185	57	11	True
2377	21.3037	20374900	7.01157	57	4	False
2378	158.169	2744280	5.63838	57	2	False
2381	106.879	4061230	6.03776	57	6	True
2382	237.306	1829120	6.09606	57	4	False
2383	249.219	1741680	6.76973	57	3	False
2385	114.054	3805740	7.55958	57	3	False
2387	74.7149	5809560	4.63838	58	2	False
2392	12.8783	33704800	5.12243	58	3	False
2394	6137.12	70727.1	5.41714	58	2	False
2395	296.356	1464660	5.046	58	2	False
2397	154.826	2803550	6.00053	58	3	False
2400	31.507	13776700	5.04133	58	11	True
2401	302.256	1436070	5.33589	58	4	False
2402	44.8879	9669880	4.36952	58	2	False
2403	54.793	7921830	6.93909	64	2	False
2410	63.8152	6801840	5.17114	58	5	True
2411	21.4382	20247100	5.41297	58	3	False
2412	286.354	1515820	5.49709	58	2	False
2415	152.042	2854870	6.90509	58	10	True
2421	114.529	3789960	6.11902	58	2	False
2422	23.6675	18339900	6.04519	58	2	False
2423	150.833	2877760	6.54054	58	3	False
2424	120.225	3610410	6.70795	58	18	True
2425	484.759	895415	7.69781	58	2	False
2426	252.193	1721150	6.11246	58	6	False
2429	56.6099	7667570	7.42068	65	2	False
2431	134.973	3215920	6.66786	58	6	False
2432	213.28	2035170	7.29209	58	2	False
2433	422.818	1026590	6.6039	58	2	False
2436	195.168	2224030	7.86526	58	3	False
2440	108.622	3996060	4.87756	59	5	True
2443	1517.45	286046	4.83528	59	2	False
2444	669.205	648621	4.99019	59	4	False
2445	124.311	3491740	4.99549	59	3	False
2447	106.365	4080860	4.97411	59	2	False
2450	1422.75	305085	4.94451	59	2	False
2452	74.1078	5857150	5.48679	59	3	False
2455	37.5347	11564200	5.16616	59	3	False
2456	372.386	1165620	4.27632	59	2	False
2457	15.0732	28796900	6.79155	59	2	False
2459	305.582	1420440	4.8278	59	2	False
2460	54.7209	7932260	4.46739	59	3	False
2462	1271.22	341452	4.89665	59	2	False
2468	319.9	1356860	5.30028	59	2	False
2472	73.336	5918790	5.79691	59	4	False
2473	1907.13	227598	5.42129	59	2	False
2474	126.575	3429280	6.82587	59	3	False
2477	402.259	1079060	6.35658	59	2	False
2483	121.627	3568790	8.57359	59	3	False
2487	453.377	957395	4.63384	60	2	False
2492	15.9029	27294500	4.62927	60	2	False
2493	856.217	506951	5.54948	60	2	False
2494	30.6934	14141800	4.89665	60	2	False
2495	443.68	978318	5.28615	60	2	False
2505	35.3983	12262200	6.09501	60	2	False
2507	128.726	3371980	6.31704	60	3	False
2510	707.902	613165	6.98799	60	3	False
2516	167.647	2589130	5.26457	61	6	False
2517	22.9548	18909400	4.82027	61	3	False
2518	181.472	2391880	5.03813	61	5	False
2519	129.639	3348220	5.74481	61	6	True
2520	138.371	3136940	5.20977	61	2	False
2521	68.2116	6363440	5.32111	61	2	False
2522	71.35	6083540	6.16192	61	8	True
2524	21.912	19809200	5.64526	61	7	True
2526	237.217	1829800	5.19429	61	2	False
2530	306.614	1415660	5.40668	61	2	False
2532	76.5962	5666870	5.38543	61	4	False
2538	301.426	1440020	5.97981	61	2	False
2539	63.3645	6850220	5.63718	61	7	True
2541	358.847	1209600	5.60789	61	2	False
2550	270.738	1603250	6.41502	61	2	False
2552	239.215	1814520	6.4825	61	2	False
2555	123.128	3525270	7.4074	68	2	False
2556	62.5518	6939210	7.51345	61	7	True
2559	171.834	2526050	7.66187	61	2	False
2562	87.3839	4967280	8.58108	61	4	False
2563	121.46	3573680	8.3418	61	4	False
2568	63.4375	6842330	5.84567	62	9	True
2571	54.038	8032510	6.2153	62	4	False
2576	380.639	1140350	4.78566	62	2	False
2577	93.5496	4639900	7.17041	62	10	True
2584	68.7015	6318070	5.68003	62	4	False
2585	137.134	3165230	4.42714	62	2	False
2588	572.809	757776	6.12347	62	3	False
2589	279.965	1550410	6.30313	62	2	False
2591	58.5808	7409610	6.42495	62	3	False
2593	125.354	3462680	5.52175	62	2	False
2594	380.438	1140950	5.66796	62	2	False
2595	59.0064	7356170	6.93179	62	4	False
2597	201.049	2158980	6.52669	62	2	False
2598	38.2665	11343100	6.3277	62	3	False
2599	298.687	1453230	6.44376	62	2	False
2602	570.572	760746	6.53828	62	2	False
2604	41.6893	10411800	6.82392	62	4	False
2605	48.4714	8954980	6.34431	62	4	False
2607	54.3823	7981660	8.2748	62	3	False
2608	20.2573	21427400	7.66495	62	2	False
2613	176.483	2459500	5.25238	63	2	False
2616	331.384	1309840	5.35931	63	2	False
2619	14.5989	29732500	5.79263	63	2	False
2621	66.4771	6529470	5.73829	63	2	False
2625	162.434	2672230	4.96978	63	3	False
2626	883.988	491026	4.39297	63	2	False
2627	43.7049	9931610	4.71178	63	5	True
2629	59.5985	7283080	5.98807	63	2	False
2631	107.216	4048460	6.70814	64	2	False
2633	307.263	1412670	5.46322	63	3	False
2634	59.3332	7315640	6.35626	63	10	True
2635	31.2189	13903800	5.81664	63	4	False
2637	80.2385	5409630	6.89845	63	3	False
2643	14.1662	30640700	6.15746	63	2	False
2645	31.4428	13804800	7.93797	63	5	True
2646	41.1212	10555600	7.10949	63	3	False
2647	169.908	2554670	7.22255	63	4	False
2648	1399.57	310139	8.05613	63	2	False
2654	109.963	3947350	5.0262	64	4	False
2662	693.618	625792	4.59672	64	2	False
2674	73.2688	5924220	6.75891	64	3	False
2675	105.791	4103000	6.3937	64	4	False
2676	107.031	4055460	6.80158	64	12	True
2678	37.4746	11582800	6.64679	64	2	False
2680	40.677	10670900	8.21888	64	2	False
2684	14.9421	29049400	4.75251	65	3	False
2685	243.833	1780160	5.73325	65	3	False
2687	50.9141	8525350	5.10552	65	6	True
2689	203.93	2128480	5.15721	65	2	False
2690	138.317	3138170	6.3476	65	5	False
2693	39.5765	10967600	5.87798	65	3	False
2695	28.3158	15329300	5.02158	65	2	False
2697	204.925	2118140	5.3768	65	2	False
2698	39.5688	10969800	5.19689	65	2	False
2701	108.265	4009230	5.56396	65	2	False
2702	89.7662	4835460	6.27087	65	8	True
2704	97.8462	4436150	5.0262	65	4	False
2706	184.719	2349840	5.95094	65	2	False
2708	109.487	3964480	6.46112	65	4	False
2709	245.554	1767680	5.66957	65	2	False
2710	135.763	3197200	5.96186	65	8	True
2711	156.818	2767930	5.81244	65	2	False
2713	41.8738	10365900	6.52443	65	7	True
2714	788.701	550349	6.28756	65	2	False
2716	58.196	7458600	6.25569	65	2	False
2717	243.073	1785720	6.44301	65	3	False
2722	40.0703	10832500	6.98871	65	2	False
2723	155.355	2793990	7.93944	65	2	False
2724	20.9253	20743300	7.45922	65	2	False
2725	169.817	2556050	4.83154	66	2	False
2726	30.9588	14020600	4.89314	66	2	False
2727	597.027	727037	5.24003	66	2	False
2729	71.4849	6072060	4.78174	66	2	False
2730	75.9644	5714000	5.08446	66	2	False
2731	41.4843	10463200	5.37463	66	2	False
2732	59.5261	7291940	5.49709	68	2	False
2734	429.62	1010340	5.53664	66	2	False
2742	83.8619	5175900	4.67837	66	2	False
2743	1879.51	230944	5.00914	66	2	False
2745	172.614	2514640	5.48937	66	5	False
2746	90.0156	4822060	5.67441	66	2	False
2748	92.487	4693210	5.70139	66	2	False
2750	50.3489	8621050	5.4268	66	3	False
2754	57.1608	7593670	7.02729	66	3	False
2759	103.843	4179960	7.18393	66	8	True
2760	229.771	1889100	8.17385	66	7	False
2762	67.9017	6392490	5.20034	58	6	True
2763	134.273	3232660	4.9322	67	3	False
2766	103.144	4208310	5.43977	67	2	False
2769	117.81	3684420	6.03402	70	2	False
2770	47.3905	9159230	5.07864	67	2	False
2772	46.8484	9265220	5.61986	68	2	False
2774	60.1143	7220590	5.23505	67	4	False
2780	92.9075	4671960	4.63611	67	4	False
2782	46.6595	9302720	5.43569	67	2	False
2784	71.6022	6062110	4.58244	68	2	False
2785	167.756	2587450	4.86824	67	2	False
2793	123.638	3510730	5.96788	67	2	False
2795	127.767	3397280	5.78642	67	3	False
2798	138.463	3134860	6.66029	67	3	False
2799	30.6892	14143800	6.04741	67	2	False
2801	141.827	3060490	6.9101	67	22	True
2803	143.156	3032080	7.80355	67	3	False
2804	250.204	1734830	7.19804	58	7	False
2806	48.4588	8957320	4.53078	68	4	False
2812	163.55	2653990	5.94564	68	3	False
2818	309.844	1400900	6.34924	68	2	False
2820	288.937	1502270	4.61545	68	2	False
2821	115.422	3760650	6.15845	68	4	False
2822	228.355	1900810	5.64668	68	2	False
2824	476.679	910592	6.12913	68	7	False
2825	63.9813	6784170	4.87899	68	2	False
2826	24.5532	17678300	5.63671	68	2	False
2828	11.6	37418900	5.38112	68	2	False
2829	150.285	2888240	5.91618	68	4	False
2833	78.3705	5538570	6.46002	68	4	False
2834	134.433	3228810	6.55443	68	2	False
2835	37.8164	11478100	6.05466	68	7	True
2838	42.2615	10270800	7.63279	68	2	False
2840	978.971	443385	7.68927	68	2	False
2841	311.794	1392140	8.06368	68	2	False
2843	75.3483	5760720	8.56123	68	15	True
2847	23.8905	18168800	4.9163	69	6	True
2851	254.354	1706520	5.43841	69	6	False
2852	24.4288	17768400	4.43828	69	2	False
2861	248.002	1750230	5.346	69	2	False
2862	17.6937	24531900	5.26336	69	4	False
2868	158.128	2744990	5.76593	69	7	False
2869	149.849	2896660	6.14782	69	6	False
2872	172.432	2517290	5.74431	69	3	False
2873	87550.6	4957.83	5.21742	69	2	False
2881	1757.4	246990	6.07077	69	3	False
2882	9.74573	44538500	5.94236	69	2	False
2883	207.615	2090700	6.62526	69	2	False
2884	55.2885	7850830	6.19925	69	2	False
2887	153.848	2821360	7.14153	69	2	False
2889	46.2921	9376550	7.36223	69	3	False
2890	215.393	2015200	8.02978	69	3	False
2891	143.992	3014480	4.90537	70	4	False
2898	77.0649	5632410	5.11119	70	3	False
2901	113.369	3828750	5.48937	70	2	False
2907	204.527	2122270	5.49516	70	4	False
2910	120.589	3599490	6.02817	70	5	False
2913	60.4784	7177120	6.12928	70	2	False
2914	177.627	2443670	6.87217	70	4	False
2916	43.212	10044900	5.81664	70	6	True
2917	54.3827	7981600	6.00555	70	2	False
2919	95.3822	4550750	5.96126	70	4	False
2922	126.156	3440650	6.83532	70	3	False
2924	244.073	1778410	6.27146	70	3	False
2925	360.345	1204570	6.55042	70	2	False
2926	190.526	2278220	6.8864	70	2	False
2928	351.61	1234490	7.37548	70	4	False
2930	211.819	2049200	7.17041	70	2	False
2934	158.047	2746400	7.11831	61	7	False
2935	77.0534	5633240	4.62468	66	2	False
2938	10.2372	42400500	4.38131	71	2	False
2939	33.967	12778900	4.67401	71	2	False
2940	322.678	1345180	5.63503	71	2	False
2944	87.036	4987140	5.046	74	2	False
2945	37.1838	11673400	5.32111	71	3	False
2946	343.864	1262300	5.87886	71	2	False
2948	99.7918	4349660	5.31805	71	3	False
2949	87.186	4978560	5.78257	71	6	True
2951	13.894	31240800	5.05202	71	2	False
2952	242.103	1792870	4.8278	71	2	False
2954	97.5052	4451670	6.20495	71	5	True
2961	84.502	5136690	6.12313	71	2	False
2962	138.843	3126270	7.03371	71	4	False
2967	269.922	1608090	7.90459	71	4	False
2968	53.1415	8168020	8.17561	71	5	True
2972	77.5069	5600280	4.50262	72	2	False
2978	267.939	1620000	5.62663	72	2	False
2982	402.31	1078920	5.49131	72	2	False
2985	528.582	821179	5.29794	72	2	False
2986	1435.23	302433	4.58244	72	2	False
2989	455.104	953761	4.89314	72	2	False
2990	32.1732	13491400	5.096	72	2	False
2991	50.1279	8659060	4.70417	72	2	False
2993	9.5924	45250500	4.72517	72	2	False
2997	131.405	3303220	6.00053	72	6	True
2998	78.4061	5536060	5.54948	72	3	False
3004	88.257	4918140	6.06759	72	5	True
3005	83.8945	5173890	6.51911	72	2	False
3008	153.291	2831610	6.78362	72	4	False
3010	16.7444	25922700	6.33382	72	3	False
3012	128.417	3380090	6.81324	72	3	False
3013	39.9936	10853200	7.48402	72	2	False
3014	435.798	996013	7.21414	72	2	False
3015	57.1178	7599390	8.00963	72	3	False
3017	38.2821	11338500	5.45791	67	3	False
3023	62.1888	6979730	5.08155	73	4	False
3024	235.984	1839370	4.80759	73	3	False
3027	119.534	3631260	4.33941	73	2	False
3029	190.303	2280900	5.33023	73	2	False
3030	777.225	558475	5.25971	73	2	False
3033	67.207	6458560	4.82404	73	2	False
3034	28.5296	15214400	5.53108	73	2	False
3037	25.6692	16909800	6.15448	73	4	False
3042	175.444	2474060	5.67602	73	4	False
3045	170.979	2538680	5.7473	73	2	False
3047	266.792	1626960	7.14431	73	4	False
3049	189.478	2290820	6.44814	73	9	True
3051	80.5435	5389140	5.71693	73	2	False
3052	587.506	738820	6.36629	73	4	False
3053	146.439	2964110	6.71782	73	3	False
3054	217.294	1997570	6.88031	73	3	False
3056	3806.58	114029	7.09041	73	3	False
3058	53.896	8053670	6.90725	73	2	False
3059	80.5534	5388480	7.68877	73	6	True
3061	133.296	3256370	6.44896	74	9	True
3075	81.1753	5347200	5.98874	74	7	True
3077	88.6479	4896460	6.26152	74	4	False
3079	95.4694	4546590	4.8525	74	3	False
3080	109.331	3970150	4.97627	74	3	False
3083	119.54	3631100	5.57645	74	2	False
3095	4434.72	97877.8	6.05843	74	2	False
3096	9.7122	44692300	6.68908	74	2	False
3097	162.376	2673190	6.16043	74	3	False
3098	239.167	1814890	4.94117	74	2	False
3100	69.5264	6243100	6.94678	74	3	False
3101	58.6891	7395930	5.52456	74	4	False
3104	96.2847	4508100	6.64211	74	3	False
3105	44.0289	9858530	6.10342	74	2	False
3106	4019.97	107976	7.93994	74	2	False
3107	58.351	7438780	7.43101	74	2	False
3114	124.889	3475580	4.62008	75	2	False
3117	9.8599	44022800	4.62008	75	2	False
3125	51.0558	8501690	4.77385	75	2	False
3126	34.6842	12514700	5.35931	75	2	False
3127	282.425	1536910	5.3804	75	3	False
3130	89.3013	4860630	4.92087	75	2	False
3131	86.4713	5019710	5.83256	75	8	True
3132	365.45	1187740	5.94072	75	3	False
3135	98.2285	4418890	5.99393	75	2	False
3138	110.238	3937470	5.94891	75	3	False
3141	93.8656	4624280	6.07667	75	5	True
3142	114.246	3799360	6.13842	75	2	False
3144	108.033	4017840	6.33991	75	6	True
3146	86.5949	5012540	7.21861	75	2	False
3147	451.011	962416	7.4773	75	7	False
3148	33.2937	13037300	7.23293	75	4	False
3156	17.5508	24731600	5.39185	76	2	False
3157	46.4629	9342100	5.40668	76	2	False
3159	1408.66	308137	5.31882	76	2	False
3160	105.87	4099940	5.79786	76	6	True
3164	49.8624	8705160	4.79819	76	9	True
3165	49.1466	8831950	4.9434	76	3	False
3169	150.841	2877610	5.73466	76	5	False
3174	1256.75	345384	4.66962	76	2	False
3180	66.8678	6491330	4.83279	76	3	False
3182	547.669	792559	4.67837	76	2	False
3188	3028.23	143338	5.81104	76	3	False
3189	185.295	2342540	5.63671	76	5	False
3190	141.142	3075340	6.09219	76	12	True
3191	220.549	1968090	5.05501	76	2	False
3193	87.5741	4956500	5.58	76	2	False
3194	64.5922	6720020	6.33521	76	2	False
3195	313.876	1382900	5.92248	76	2	False
3197	192.237	2257940	6.22122	76	3	False
3198	83.3668	5206630	6.38307	76	2	False
3203	1040.12	417317	6.76487	76	2	False
3204	136.695	3175390	6.79396	76	5	False
3206	119.769	3624140	6.88672	76	3	False
3207	1729.91	250915	7.3032	76	2	False
3210	6935.73	62583.2	6.73357	76	2	False
3211	79.195	5480910	7.9607	76	3	False
3214	61.7051	7034440	5.03488	71	3	False
3217	139.493	3111700	6.27793	77	16	True
3225	101.975	4256520	4.7552	77	3	False
3226	149.105	2911100	5.12056	77	3	False
3228	10.2353	42408300	6.68284	77	3	False
3229	36.6784	11834200	5.01538	77	2	False
3230	459.034	945595	5.95993	77	5	False
3232	245.703	1766610	5.04901	77	2	False
3233	144.284	3008380	5.3325	77	2	False
3234	20.9479	20721000	5.79786	77	6	True
3236	92.646	4685150	5.44383	77	2	False
3237	244.579	1774720	6.16684	77	4	False
3240	9.62331	45105100	5.51988	77	2	False
3241	454.611	954796	5.19689	77	2	False
3242	69.4966	6245790	5.81104	77	5	True
3244	145.142	2990590	6.49462	77	2	False
3246	174.124	2492830	5.44989	77	2	False
3247	214.104	2027340	7.03475	77	2	False
3248	512.654	846692	6.4906	77	3	False
3250	60.74	7146210	7.07003	77	2	False
3251	116.254	3733730	7.28953	77	2	False
3254	168.716	2572730	7.29517	77	3	False
3255	29637.9	14645.5	7.649	77	2	False
3261	48.6053	8930320	4.72309	78	4	False
3262	3289.89	131938	4.60144	78	2	False
3269	231.451	1875390	5.5513	78	2	False
3270	129.204	3359500	5.9073	78	5	False
3271	55.6741	7796460	5.27422	78	2	False
3274	81.4349	5330150	4.60613	78	2	False
3277	201.138	2158020	4.51296	78	4	False
3279	206.515	2101830	5.90857	78	4	False
3284	66.8425	6493780	6.83834	80	2	False
3285	14752.9	29422	6.23386	78	2	False
3287	36.9437	11749300	5.25156	78	3	False
3293	313.598	1384130	6.97668	78	3	False
3294	39.658	10945100	6.72065	78	2	False
3295	130.585	3323980	7.82656	78	2	False
3297	30.6307	14170800	7.60377	78	2	False
3298	158.615	2736560	7.5965	78	2	False
3300	176.037	2465740	5.70348	79	3	False
3304	76.3648	5684040	5.12149	79	4	False
3306	55.2068	7862450	6.30703	79	9	True
3307	12.9222	33590400	5.26699	79	2	False
3310	80.6609	5381300	5.12429	79	2	False
3311	80.0732	5420800	5.53971	79	3	False
3313	1118.57	388051	4.82279	79	3	False
3314	185.133	2344580	5.32796	79	2	False
3318	71.8441	6041700	5.67602	79	2	False
3319	128.901	3367410	6.31337	79	2	False
3320	176.889	2453860	5.64668	79	2	False
3322	125.311	3463870	6.02601	79	9	True
3323	192.441	2255550	6.52525	79	11	True
3326	79.8893	5433270	5.79406	79	2	False
3328	59.9535	7239950	5.93743	79	2	False
3329	64.8809	6690120	5.87272	79	3	False
3330	38.9307	11149600	6.2021	79	2	False
3331	254.878	1703010	6.53874	79	3	False
3337	63.5117	6834340	5.48316	79	5	True
3340	108.891	3986210	7.15991	79	6	True
3341	293.301	1479920	8.05032	79	3	False
3342	111.54	3891530	8.02743	79	3	False
3346	367.469	1181220	4.64741	80	2	False
3347	130.908	3315760	5.81775	80	5	False
3348	153.07	2835690	4.97005	80	8	True
3358	83.5482	5195330	5.64888	80	6	True
3360	513.538	845236	5.22502	80	5	False
3362	270.817	1602780	5.48744	80	2	False
3363	100.527	4317840	5.39611	80	3	False
3366	66.0977	6566950	5.21182	80	5	True
3368	1260.83	344266	5.73071	80	2	False
3371	196.297	2211240	4.81268	80	2	False
3375	95.7506	4533240	6.69605	80	3	False
3376	347.532	1248980	5.86433	80	2	False
3378	214.861	2020200	6.38307	80	3	False
3383	68.3193	6353410	6.34678	83	2	False
3384	41.978	10340200	6.77883	80	2	False
3385	259.796	1670780	7.82197	80	4	False
3386	45.6793	9502350	7.59621	80	8	True
3387	263.246	1648880	7.64555	80	5	False
3389	118.119	3674770	5.38112	81	2	False
3390	48.5664	8937460	5.23837	81	3	False
3392	36.6205	11852900	5.73527	81	2	False
3397	22.8469	18998700	4.87422	81	3	False
3406	65.3715	6639900	4.95778	81	2	False
3407	53.5447	8106520	5.95702	81	5	True
3409	50.2871	8631650	6.07688	81	2	False
3410	137.232	3162970	5.41297	81	3	False
3414	21.7837	19925900	5.77387	81	2	False
3415	27.0853	16025700	6.63946	81	2	False
3417	189.75	2287540	6.32098	81	3	False
3418	55.128	7873690	7.11514	81	5	True
3419	51.7906	8381070	6.82043	81	3	False
3420	52.3813	8286560	6.53693	81	2	False
3421	172.43	2517310	6.53375	81	3	False
3422	233.636	1857850	6.87355	81	3	False
3423	209.741	2069500	7.12053	81	4	False
3424	128.966	3365700	7.07313	81	5	False
3425	163.614	2652960	7.76207	81	2	False
3428	48.9371	8869760	4.57763	82	2	False
3435	322.45	1346130	4.94117	82	2	False
3436	93.7745	4628770	5.35489	82	2	False
3438	122.238	3550960	5.15179	82	2	False
3441	94.1595	4609840	5.61133	82	2	False
3444	76.4008	5681360	5.648	82	5	True
3447	49.4216	8782810	5.08736	82	2	False
3449	187.257	2317990	5.78977	82	2	False
3450	136.055	3190320	4.93781	82	2	False
3453	68.8131	6307810	5.7488	82	2	False
3456	612.247	708963	5.81887	82	5	False
3457	55.827	7775100	5.30959	82	2	False
3459	265.447	1635200	6.16241	82	2	False
3460	94.6133	4587730	5.84417	82	3	False
3461	120.365	3606200	6.88874	82	27	True
3463	501.332	865814	6.46587	82	2	False
3464	227.082	1911470	6.64679	82	2	False
3465	239.604	1811570	6.84235	82	3	False
3467	356.292	1218270	7.57917	82	2	False
3468	87.4241	4965000	7.49693	82	3	False
3469	89.9039	4828050	6.06933	78	2	False
3474	112.003	3875440	5.07864	83	3	False
3479	99.7372	4352040	6.36871	84	2	False
3486	71.8501	6041200	5.58763	83	3	False
3491	117.448	3695760	4.49218	83	3	False
3492	51.5483	8420460	4.5483	83	2	False
3494	218.333	1988060	5.88148	83	4	False
3495	221.122	1962990	5.56754	83	2	False
3499	526.622	824236	5.51988	83	2	False
3500	68.0104	6382270	6.04962	83	2	False
3502	81.0998	5352180	5.55493	83	2	False
3503	2763.54	157067	6.84535	83	2	False
3504	128.042	3389990	6.73524	83	2	False
3507	70.6786	6141330	7.17867	83	2	False
3511	17.2185	25208900	4.85494	84	3	False
3518	74.7863	5804010	4.75386	84	2	False
3526	20.8953	20773100	4.43828	84	3	False
3527	75.8546	5722270	6.54625	84	19	True
3531	120.896	3590360	5.60099	84	4	False
3533	153.821	2821860	5.01351	84	5	False
3535	33.2922	13037900	5.07278	84	2	False
3538	23.5369	18441700	5.85228	84	2	False
3545	16.6726	26034300	6.15845	84	2	False
3547	74.4446	5830650	6.54891	84	8	True
3548	40.8112	10635800	6.16438	84	2	False
3552	40.2761	10777100	5.91238	84	4	False
3556	120.662	3597320	6.90771	84	2	False
3557	244.87	1772620	7.20396	84	3	False
3558	113.731	3816560	7.82237	84	3	False
3562	957.921	453128	4.84269	85	2	False
3566	21.97	19757000	5.14817	85	3	False
3567	154.804	2803940	5.08446	85	2	False
3571	111.539	3891550	4.62468	85	2	False
3574	21.905	19815600	5.12707	85	2	False
3583	784.02	553634	5.56216	85	2	False
3585	20.8162	20852000	6.44152	85	2	False
3591	162.218	2675780	6.1221	85	5	False
3592	22.2309	19525100	5.09313	85	2	False
3594	1186.82	365735	6.61086	85	2	False
3595	1854.51	234057	6.60199	85	2	False
3596	41.5951	10435400	5.54948	85	2	False
3597	17.5926	24672900	6.19544	85	3	False
3598	44.199	9820590	6.61149	85	2	False
3600	41.5923	10436100	6.83934	85	2	False
3602	150.822	2877970	7.42124	85	2	False
3603	1597.06	271787	7.71678	85	2	False
3604	63.8356	6799660	8.0511	85	5	True
3606	520.748	833533	6.68284	80	3	False
3608	150.809	2878220	5.55493	86	2	False
3610	129.621	3348690	5.40878	86	9	True
3611	124.33	3491210	4.74439	86	3	False
3615	253.276	1713790	4.82027	86	2	False
3617	71.8492	6041270	5.40758	86	7	True
3618	155.292	2795120	4.92768	86	4	False
3619	253.789	1710320	5.09217	86	3	False
3638	54.0204	8035130	4.56795	86	2	False
3639	24.8026	17500600	6.22741	90	2	False
3640	881.587	492363	6.0463	86	2	False
3641	25.679	16903300	6.08011	86	2	False
3642	57.8767	7499740	5.37896	86	2	False
3644	222.407	1951650	6.22423	86	7	False
3645	38.2859	11337300	5.46785	86	4	False
3648	59.9632	7238780	6.55843	86	2	False
3652	77.2268	5620600	7.75486	86	4	False
3654	171.181	2535690	7.45315	86	10	True
3660	22.2199	19534700	5.21233	87	2	False
3665	36.4746	11900300	5.47573	87	2	False
3667	95.2941	4554960	4.96434	87	2	False
3670	242.294	1791470	4.97411	87	2	False
3671	112.887	3845100	5.22249	87	2	False
3672	110.992	3910720	6.03178	88	2	False
3679	63.9646	6785950	6.53874	87	6	True
3681	14.3013	30351100	5.68003	87	4	False
3683	108.274	4008920	5.80682	87	6	True
3684	19.2364	22564600	5.95216	87	3	False
3685	492.933	880566	5.58	87	2	False
3689	34.8379	12459400	5.97028	87	2	False
3690	66.6871	6508910	6.64007	87	2	False
3691	241.111	1800250	6.41323	87	6	False
3692	44.9166	9663690	7.1537	87	2	False
3693	137.683	3152610	7.00344	87	3	False
3697	45.0404	9637150	8.78372	87	2	False
3698	224.414	1934200	5.00522	88	8	False
3699	121.861	3561920	5.36591	88	3	False
3703	128.94	3366370	5.21996	88	4	False
3705	10.0011	43401200	4.82027	88	2	False
3709	17.8956	24255200	4.84023	88	3	False
3711	165.76	2618610	4.74575	88	2	False
3712	183.446	2366150	4.58881	88	3	False
3714	168.831	2570980	6.16701	88	6	False
3715	86.0761	5042750	6.17739	88	14	True
3717	5750.64	75480.3	6.15049	88	2	False
3719	379.757	1142990	6.46149	88	2	False
3720	451.785	960768	6.109	88	3	False
3721	27.4508	15812300	5.97941	88	3	False
3722	219.868	1974190	5.42129	88	2	False
3724	249.186	1741920	6.10761	88	4	False
3727	70.014	6199620	6.21904	88	2	False
3729	142.999	3035410	7.23777	88	3	False
3733	338.086	1283870	7.74202	88	4	False
3734	138.746	3128450	9.02949	88	3	False
3737	44.7476	9700210	4.68272	89	2	False
3739	453.168	957835	4.50262	89	2	False
3741	23.306	18624400	4.84638	89	2	False
3744	116.137	3737480	5.31345	89	3	False
3749	191.458	2267130	4.68705	89	2	False
3750	419.99	1033500	5.24003	89	2	False
3752	8.97119	48383800	4.65635	89	2	False
3754	154.285	2813360	6.44376	89	4	False
3761	76.6672	5661620	4.58722	89	2	False
3762	172.855	2511120	5.30727	89	5	False
3763	114.375	3795050	5.05501	89	2	False
3765	326.526	1329330	5.44787	89	2	False
3768	121.292	3578630	6.20447	89	4	False
3769	19.6415	22099100	5.27582	89	3	False
3777	375.862	1154840	6.35658	89	2	False
3778	190.742	2275640	7.11025	89	3	False
3782	94.1077	4612380	7.14041	89	2	False
3783	149.365	2906030	4.92428	90	2	False
3784	35.1429	12351300	5.02466	90	3	False
3785	41.5837	10438300	5.13538	90	2	False
3788	657.57	660097	5.08736	90	2	False
3792	58.5537	7413030	5.25971	90	2	False
3800	64.4551	6734310	5.65327	90	4	False
3809	17.4115	24929600	5.46057	90	3	False
3812	49.4248	8782240	5.79833	90	2	False
3813	153.925	2819950	5.60548	90	5	False
3814	21.0931	20578300	5.58088	90	4	False
3818	63.1367	6874930	6.32491	90	3	False
3819	73.1272	5935690	5.518	90	4	False
3820	85.471	5078460	5.91744	90	10	True
3824	16.3287	26582700	7.12658	90	2	False
3826	60.3118	7196950	6.96465	90	2	False
3827	213.901	2029260	6.59347	90	6	False
3829	75.0739	5781770	7.77206	90	3	False
3830	61.7763	7026320	7.92225	90	3	False
3833	15.4238	28142300	4.96434	91	2	False
3834	40.5649	10700400	4.64741	91	2	False
3839	13.6468	31806700	5.20721	91	2	False
3845	573.034	757478	5.61076	91	3	False
3848	88.5152	4903800	5.5981	91	3	False
3850	84.4076	5142430	5.92624	91	2	False
3854	123.351	3518900	5.30959	91	2	False
3855	173.055	2508220	6.32141	91	4	False
3856	128.685	3373050	5.81104	91	8	True
3857	61.5363	7053740	6.39618	91	3	False
3858	63.2136	6866570	6.56203	91	7	True
3863	103.568	4191060	6.22879	91	4	False
3864	153.382	2829930	6.83756	91	18	True
3868	638.889	679399	7.03433	91	2	False
3871	304.284	1426500	7.51462	91	2	False
3875	82.9284	5234160	5.7479	92	5	True
3876	17.1342	25333000	4.63384	92	2	False
3877	51.4566	8435460	5.22249	92	4	False
3879	58.9882	7358430	4.51638	92	3	False
3882	209.092	2075930	5.20464	92	2	False
3887	89.9586	4825110	5.01226	92	2	False
3889	1028.31	422109	5.32568	92	2	False
3891	35.5729	12202000	5.1768	92	3	False
3896	34.0577	12744900	5.52736	92	2	False
3897	297.345	1459790	5.70452	92	4	False
3898	120.824	3592520	6.06607	92	4	False
3900	20.0186	21682900	6.21343	92	2	False
3904	123.538	3513580	6.93499	92	3	False
3905	119.826	3622420	8.20776	92	4	False
3907	122.984	3529410	6.30441	86	4	False
3909	23.9818	18099600	6.754	93	6	True
3910	4677.2	92803.5	5.07278	93	2	False
3914	169.771	2556750	5.18383	93	2	False
3920	126.27	3437550	4.7659	93	2	False
3921	397.651	1091560	5.96548	93	2	False
3923	30.7197	14129700	5.06394	93	2	False
3926	79.7997	5439380	4.85372	93	2	False
3932	22.0433	19691300	5.50728	93	3	False
3933	91.6819	4734420	4.99971	95	2	False
3936	1223.55	354756	6.17517	93	2	False
3938	157.598	2754230	6.91844	93	3	False
3941	252.69	1717760	6.93019	93	4	False
3942	1305.76	332421	7.0446	93	2	False
3946	153.913	2820170	5.60617	94	2	False
3947	108.72	3992480	6.16468	94	20	True
3948	599.248	724342	4.30203	94	2	False
3949	111.359	3897830	5.17194	94	4	False
3952	98.8305	4391970	5.09313	94	2	False
3954	1094.8	396476	4.88962	94	2	False
3960	255.088	1701610	5.74581	94	2	False
3962	2602.62	166778	4.58244	94	2	False
3963	36.2655	11969000	4.25659	94	4	False
3964	17.3229	25057000	5.01538	94	2	False
3966	74.6719	5812900	6.56703	94	10	True
3968	13.2006	32881900	5.44585	94	2	False
3969	15.3573	28264100	4.91744	94	2	False
3970	146.187	2969210	6.82213	94	3	False
3972	57.731	7518670	6.21562	94	3	False
3975	12.4229	34940200	6.03739	94	4	False
3976	117.715	3687380	6.64997	94	17	True
3977	94.2319	4606300	6.93134	94	3	False
3981	194.973	2226260	5.37896	95	2	False
3983	57.7805	7512240	4.99337	95	2	False
3989	69.3772	6256530	5.88278	95	2	False
3990	124.982	3472970	4.78957	95	3	False
3991	226.436	1916930	4.93445	95	2	False
3993	339.814	1277350	5.79691	95	3	False
3996	112.798	3848120	4.95227	95	3	False
3997	473.623	916469	4.53833	95	2	False
3999	1038.59	417934	4.99971	95	2	False
4002	52.327	8295150	5.21996	95	3	False
4008	104.306	4161420	6.45598	95	4	False
4011	115.53	3757110	5.90475	95	3	False
4015	230.322	1884590	6.65924	95	5	False
4016	348.587	1245200	5.78689	95	2	False
4017	23.2461	18672400	6.48358	95	4	False
4018	87.7473	4946710	6.05568	95	4	False
4019	63.4341	6842700	6.54975	95	2	False
4020	3478.8	124773	6.98914	95	2	False
4022	55.1957	7864030	6.94263	95	5	True
4023	95.7918	4531290	7.71844	95	2	False
4026	144.226	3009580	8.36011	95	7	True
4031	65.4494	6632000	5.49452	96	3	False
4033	11.1743	38844500	5.02158	96	2	False
4034	209.406	2072820	5.7159	96	3	False
4035	221.498	1959650	5.40878	96	2	False
4036	778.127	557827	5.1599	96	2	False
4040	72.8095	5961590	5.99562	96	9	True
4042	133.897	3241750	5.4816	96	4	False
4045	44.4814	9758250	5.3234	96	2	False
4048	2104.13	206289	4.43273	96	2	False
4053	37.923	11445800	5.06295	96	3	False
4055	57.3878	7563630	5.36591	96	2	False
4057	52.0438	8340300	5.35489	96	2	False
4058	37.9904	11425500	6.05952	96	2	False
4059	171.909	2524940	6.07473	96	2	False
4060	261.323	1661010	6.21249	96	2	False
4062	147.11	2950590	6.76661	96	9	True
4064	224.229	1935790	7.02019	96	2	False
4067	41.7515	10396300	7.94554	96	3	False
4072	51.8714	8368010	4.99971	97	2	False
4073	123.331	3519490	4.59672	97	2	False
4074	85.4906	5077290	5.5082	97	11	True
4076	80.8033	5371820	5.68043	97	8	True
4078	12.2671	35384000	5.09025	97	2	False
4079	77.9798	5566320	4.80887	97	2	False
4085	41.8797	10364500	4.99125	97	3	False
4086	361.472	1200810	5.38328	97	3	False
4092	122.34	3548000	5.63559	97	3	False
4093	58.4544	7425620	6.00022	97	5	True
4095	846.526	512755	6.06933	97	2	False
4100	116.211	3735100	6.33853	97	2	False
4103	245.035	1771420	6.5437	97	2	False
4106	26.0567	16658300	6.30826	97	2	False
4107	228.233	1901830	6.95128	97	3	False
4109	65.6047	6616310	6.37485	97	12	True
4110	33.2008	13073800	7.06122	97	2	False
4111	95.9492	4523860	6.78362	97	2	False
4112	54.3355	7988520	6.99173	97	5	True
4113	180.954	2398730	7.52908	97	6	False
4115	230.941	1879530	8.2036	97	4	False
4116	8.8377	49114700	5.55312	93	2	False
4121	25.6898	16896200	5.20785	98	8	True
4126	18.1211	23953300	5.36152	98	3	False
4128	61.7891	7024870	4.93107	98	2	False
4129	267.08	1625210	4.71263	98	2	False
4130	139.551	3110400	6.06062	98	2	False
4134	133.759	3245090	5.94113	99	2	False
4137	67.9019	6392460	5.8316	98	5	True
4139	505.003	859521	6.02122	98	3	False
4141	384.357	1129320	6.48945	98	7	False
4142	517.197	839256	6.20872	98	2	False
4143	16.5257	26265800	7.21379	98	2	False
4144	48.5818	8934640	6.73505	98	3	False
4145	658.973	658692	6.97551	98	3	False
4146	310.451	1398160	6.92214	98	3	False
4147	144.686	3000020	6.98351	98	2	False
4149	84.8168	5117630	6.95888	98	2	False
4151	137.67	3152900	7.73573	98	12	True
4153	121.863	3561890	4.50262	99	2	False
4154	199.956	2170780	5.42954	99	3	False
4156	41.0026	10586200	5.35711	99	2	False
4157	139.622	3108820	4.82404	99	2	False
4161	61.2306	7088950	4.76856	99	3	False
4162	819.656	529565	5.72308	99	2	False
4165	45.4714	9545780	5.65546	99	3	False
4166	22.9862	18883500	5.64337	99	3	False
4167	309.508	1402420	5.21996	99	3	False
4168	22.9173	18940300	6.29969	99	2	False
4170	144.42	3005550	6.0658	99	8	True
4171	197.87	2193670	5.54216	99	2	False
4172	963.912	450312	6.67261	99	4	False
4173	182.647	2376500	6.27176	99	4	False
4174	140.355	3092590	6.64171	99	3	False
4177	90.1682	4813900	6.86168	99	2	False
4178	137.754	3150970	7.09034	99	4	False
4186	182.269	2381430	5.62494	100	6	False
4190	1028.15	422176	5.58529	100	3	False
4198	45.8627	9464340	5.55493	100	2	False
4202	49.7507	8724720	4.63232	100	3	False
4208	781.692	555283	5.55312	100	2	False
4209	186.661	2325390	5.85138	100	3	False
4212	474.418	914932	5.24746	100	2	False
4214	83.3873	5205360	5.49773	100	6	True
4215	137.152	3164820	5.46983	100	2	False
4216	84.1205	5159990	5.81664	100	3	False
4218	32.1557	13498700	6.79627	100	2	False
4223	60.6731	7154090	6.07688	100	2	False
4224	637.674	680694	6.97719	100	4	False
4228	21.4601	20226400	4.96543	101	3	False
4231	117.591	3691280	5.08363	101	7	True
4232	49.1397	8833190	4.72794	101	3	False
4234	11.1482	38935400	4.4102	101	2	False
4239	78.5819	5523670	5.52736	101	2	False
4241	89.887	4828960	5.07767	101	6	True
4242	58.076	7474000	5.31744	101	5	True
4243	17.3383	25034800	4.48692	101	2	False
4246	94.5317	4591690	5.08736	101	2	False
4247	83.457	5201010	4.96106	101	2	False
4248	23.6731	18335600	4.92994	101	3	False
4256	37.5444	11561300	5.53108	101	2	False
4257	30.1472	14398000	5.54093	101	3	False
4260	2489.57	174351	6.46951	101	2	False
4262	87550.6	4957.83	6.67143	101	2	False
4263	387.512	1120120	7.29845	101	2	False
4264	44.9007	9667120	6.8953	101	6	True
4265	134.369	3230350	6.29538	101	2	False
4266	3551.17	122230	8.01393	101	2	False
4270	7782.63	55773	5.26457	102	2	False
4273	106.347	4081560	5.58704	102	2	False
4274	119572	3630.11	5.38757	102	2	False
4275	160.904	2697640	5.49709	102	4	False
4276	29.376	14776000	5.24251	102	4	False
4278	81.6913	5313420	4.70276	102	3	False
4286	61.0278	7112510	5.46785	102	2	False
4289	135.866	3194770	6.41184	102	7	True
4290	63.263	6861200	4.85372	102	2	False
4292	192.118	2259350	5.06984	102	4	False
4294	905.833	479184	5.17856	102	2	False
4296	43.9891	9867450	5.69105	102	7	True
4297	220.645	1967230	5.91492	102	2	False
4298	110.117	3941820	5.68322	102	4	False
4299	15.0769	28789700	5.43977	102	2	False
4300	26.2769	16518700	5.56933	102	2	False
4301	20.7182	20950700	6.7868	102	3	False
4303	174.688	2484780	5.81244	102	2	False
4305	109.882	3950230	5.4619	102	4	False
4306	99.874	4346080	6.77348	102	2	False
4309	151.15	2871720	6.72764	102	10	True
4311	451.745	960853	7.17005	102	2	False
4313	29.7844	14573400	5.37463	103	2	False
4316	205.946	2107640	4.69707	103	3	False
4322	62.7725	6914820	4.91401	103	3	False
4324	91.5595	4740750	4.69136	103	2	False
4326	333.535	1301390	5.64558	103	3	False
4328	795.738	545482	5.99588	103	3	False
4329	33.6007	12918200	5.71178	103	3	False
4338	961.771	451314	7.13495	103	3	False
4339	83.183	5218140	7.34553	103	2	False
4341	109.952	3947740	6.96376	103	4	False
4343	216.483	2005060	5.39705	104	9	False
4347	170.008	2553170	4.69992	104	2	False
4351	31.5644	13751600	4.84638	104	2	False
4353	513.543	845227	5.56993	104	3	False
4355	77.1021	5629690	6.18283	104	9	True
4356	68.9128	6298690	4.58627	104	5	True
4360	40.3075	10768700	5.46884	104	12	True
4361	138.118	3142690	6.19455	104	13	True
4363	112.149	3870390	6.42444	104	3	False
4366	14.897	29137500	5.79263	104	2	False
4369	90.6662	4787460	6.96163	104	5	True
4370	15.9638	27190200	6.01475	104	2	False
4371	16.478	26341800	5.47573	104	2	False
4373	19.4661	22298300	5.42543	104	3	False
4378	490.003	885832	6.28495	104	6	False
4380	238.585	1819310	6.6474	104	2	False
4383	45.8567	9465580	6.79837	104	2	False
4386	141.913	3058630	7.49645	104	4	False
4396	20.372	21306700	5.03183	105	6	True
4397	125.438	3460360	4.9627	105	4	False
4400	533.914	812978	5.62888	105	3	False
4403	108.066	4016620	5.05202	106	2	False
4408	163.508	2654670	5.62156	105	2	False
4409	277.59	1563680	5.68434	105	5	False
4410	13.8635	31309600	6.4978	105	4	False
4411	104.054	4171510	6.7219	105	5	True
4414	54.6342	7944850	6.50729	106	2	False
4417	39.4055	11015200	6.18352	105	5	True
4418	109.301	3971230	7.06197	105	7	True
4419	132.404	3278310	7.29905	105	9	True
4425	61.8728	7015370	4.9071	106	2	False
4428	158.946	2730860	5.56036	106	2	False
4429	13.4614	32244800	4.63838	106	2	False
4431	45.3151	9578710	5.53664	106	2	False
4433	134.503	3227160	5.46322	106	3	False
4437	75.4124	5755830	5.09025	106	2	False
4441	58.1621	7462940	5.7488	106	2	False
4443	42.7434	10155000	6.25928	106	2	False
4445	52.699	8236600	5.7646	106	6	True
4447	37.1968	11669300	6.61464	106	2	False
4448	196.932	2204110	6.86045	106	4	False
4449	1756.38	247133	6.87193	106	2	False
4451	332.31	1306190	7.20234	106	2	False
4452	99.9447	4343010	7.31082	106	8	True
4454	283.617	1530450	8.22383	106	3	False
4455	241.311	1798760	4.7778	107	2	False
4456	238.106	1822970	4.61545	107	2	False
4457	61.4642	7062000	5.41297	107	4	False
4460	80.0029	5425560	6.09616	107	11	True
4462	40.7654	10647800	5.16259	107	2	False
4467	10.6424	40786100	5.77241	107	2	False
4468	279.079	1555330	5.77241	107	2	False
4472	89.8585	4830490	5.87886	107	2	False
4474	28.7874	15078100	5.78833	107	2	False
4478	85.3359	5086500	6.32435	107	2	False
4479	44.908	9665550	5.34674	107	3	False
4482	22.6259	19184200	6.05843	107	2	False
4483	79.1095	5486830	6.06389	107	2	False
4484	129.171	3360350	5.73223	107	4	False
4485	341.057	1272690	6.74852	107	2	False
4487	857.74	506051	7.59862	107	2	False
4488	86.4422	5021400	7.0804	107	12	True
4495	238857	1817.24	4.5728	108	2	False
4497	206.309	2103930	4.29567	108	3	False
4498	145.534	2982540	5.14362	108	2	False
4501	43.5737	9961530	5.55312	108	7	True
4505	35.7692	12135100	5.17856	108	2	False
4506	91.6597	4735570	5.22417	108	6	True
4510	40.5345	10708400	4.88254	108	2	False
4515	124.062	3498730	6.90787	108	6	True
4521	853.247	508716	5.42129	109	2	False
4522	9.02909	48073600	4.79733	109	2	False
4523	35.9272	12081700	5.7157	109	5	True
4528	1862.85	233009	4.72932	109	2	False
4529	33.1862	13079600	5.12149	109	2	False
4534	959.07	452585	5.76068	109	2	False
4536	84.0422	5164790	6.10462	109	7	True
4544	283.92	1528810	4.7307	109	3	False
4547	12.3013	35285800	5.88929	109	2	False
4553	29.6168	14655900	6.00786	109	2	False
4554	43.0227	10089100	6.03787	109	7	True
4556	166.868	2601220	6.47415	109	5	False
4557	121.32	3577820	5.93247	109	2	False
4559	104.924	4136920	6.8695	109	2	False
4560	33.4278	12985000	5.78869	109	8	True
4561	219.387	1978510	7.40456	109	5	False
4562	398.61	1088940	4.50262	110	2	False
4563	74.3227	5840220	4.69992	110	2	False
4572	121.671	3567500	5.97585	110	6	True
4574	66.0011	6576560	4.39875	110	2	False
4577	28.9709	14982700	6.30227	115	2	False
4578	1436.86	302089	5.08736	110	2	False
4580	48.6376	8924390	5.37463	110	4	False
4582	239.585	1811720	4.85006	110	2	False
4583	55.4902	7822300	4.92768	110	5	True
4584	141.901	3058900	4.49742	110	2	False
4587	67.4862	6431840	5.39398	110	2	False
4589	225.663	1923490	5.51611	110	2	False
4591	140.05	3099320	5.38543	110	2	False
4593	491.059	883928	5.54583	110	2	False
4594	75.6262	5739550	6.54639	110	6	True
4595	98.212	4419630	6.18558	110	15	True
4598	76.4006	5681370	6.63022	110	2	False
4599	37.7864	11487200	6.59369	110	2	False
4600	44.9174	9663530	6.82111	110	3	False
4603	52.5946	8252950	5.83872	110	2	False
4607	103.561	4191370	6.86998	110	2	False
4608	703.026	617418	6.96796	110	4	False
4610	147.91	2934630	7.63202	110	5	False
4614	60.8771	7130110	4.98057	111	2	False
4616	47.0039	9234560	4.95887	111	3	False
4617	29.6626	14633300	4.85372	111	2	False
4618	180.471	2405160	4.69136	111	2	False
4619	93.8282	4626120	5.62325	111	2	False
4620	32.6702	13286100	5.75277	111	6	True
4622	498.512	870712	5.42954	111	2	False
4625	11.4863	37789400	5.4718	111	4	False
4626	19.2566	22540800	4.81775	111	3	False
4627	78.2911	5544190	4.78957	111	4	False
4629	67.3423	6445590	5.55855	111	2	False
4632	288.436	1504870	5.63	111	4	False
4633	43.4589	9987840	5.53664	111	4	False
4634	122.952	3530330	5.73021	111	3	False
4636	256.777	1690420	6.19257	111	2	False
4638	145.442	2984420	5.94482	111	3	False
4639	14.0148	30971600	5.64226	111	3	False
4641	744.56	582976	6.36226	111	2	False
4642	178.377	2433390	7.3569	111	5	False
4643	421.862	1028920	6.6096	111	2	False
4646	61.7081	7034090	7.69462	111	2	False
4649	34.7041	12507500	5.33386	112	5	True
4651	83.8334	5177660	5.03234	112	4	False
4654	14.0405	30914900	4.5483	112	2	False
4655	46.3506	9364720	4.81775	112	3	False
4663	312.538	1388830	5.77241	112	2	False
4664	22.2678	19492800	5.13905	112	3	False
4665	12.3907	35031100	4.7619	112	2	False
4667	43.7398	9923690	5.09887	112	2	False
4668	51.9601	8353730	4.35758	112	2	False
4675	137.252	3162520	4.7639	112	4	False
4679	216.031	2009260	6.52532	112	2	False
4680	101.219	4288310	6.1221	112	4	False
4681	99.8279	4348090	6.36629	112	4	False
4682	122.343	3547890	6.92229	112	6	True
[truncated: 24,315 more rows]
