# Supplementary material for: Liquid foam improves potency and safety of gene therapy vectors
Source: Nat Commun. 2024 May 28;15:4523. doi: 10.1038/s41467-024-48753-9 (PMC11133309; doi:10.1038/s41467-024-48753-9)
Supplement: Supplementary file 4 — Source data [file 41467_2024_48753_MOESM4_ESM.zip › Supplementary Figure 1_ParticleData7.ods]

## Sheet: Sheet1
Particle ID	Size/nm	Diffusion coefficient/nm^2 s^-1	Ln(Adjusted intensity)/AU	Start frame	Tracklength	Included in distribution?
0	148.049	2950410	6.81907	0	6	False
1	157.843	2767340	6.57712	0	4	False
2	114.495	3815050	6.60432	0	3	False
6	56.2783	7761530	5.76189	2	2	False
7	87.5062	4991720	6.01011	0	2	False
8	90.2654	4839130	6.19062	0	5	True
15	153.285	2849640	6.24688	0	5	False
21	122.496	3565870	6.15542	0	2	False
22	115.473	3782770	7.34525	0	19	True
23	176.215	2478820	6.63533	0	4	False
24	109.339	3994970	6.27581	0	5	True
25	113.138	3860840	7.17288	0	12	True
26	150.034	2911380	8.73358	0	7	True
27	1291.95	338098	8.54574	0	3	False
28	144.459	3023740	8.40106	0	19	True
30	21.3885	20422500	5.81466	1	2	False
31	24.0562	18157700	6.25948	1	2	False
32	77.1407	5662460	7.21091	1	8	True
33	111.554	3915660	5.92983	1	8	True
35	189.023	2310860	5.58451	1	2	False
38	125.308	3485860	6.32525	1	11	True
39	197.201	2215030	5.13463	1	2	False
41	27.8857	15664200	5.72885	1	2	False
43	78.026	5598210	6.84612	1	13	True
52	44.2574	9869670	6.05959	2	2	False
54	438.303	996583	6.07555	2	2	False
55	845.627	516547	6.08082	2	3	False
56	68.6579	6362060	5.73998	2	2	False
57	49.7049	8787980	6.72713	2	10	True
58	55.7323	7837570	6.35372	2	6	True
60	29.2949	14910600	6.64993	2	2	False
68	84.8801	5146150	6.65659	3	2	False
69	68.0225	6421490	5.84702	3	5	True
70	78.2996	5578650	5.47163	3	4	False
71	142.302	3069560	5.41578	3	2	False
79	88.1095	4957530	5.43098	4	2	False
80	36.8267	11861100	6.37669	4	8	True
89	96.8564	4509830	6.46964	4	2	False
90	51.9794	8403440	8.07196	4	2	False
91	173.77	2513700	8.42646	4	11	True
92	228.653	1910340	6.0636	0	2	False
97	881.203	495692	6.63646	5	2	False
104	157.164	2779300	5.81208	5	4	False
107	136.959	3189310	7.66396	5	11	True
113	441.605	989132	5.72323	6	2	False
114	210.979	2070370	6.2339	6	3	False
115	65.6029	6658330	6.07951	6	2	False
116	42.9075	10180200	6.18247	6	4	False
119	52.8175	8270100	6.25865	6	8	True
120	57.1848	7638490	6.24538	6	8	True
125	692.252	630992	7.92198	6	3	False
127	1464.17	298330	6.85482	6	2	False
128	63.6578	6861780	6.22257	6	2	False
136	495.923	880794	5.29374	7	2	False
137	47.0555	9282780	5.88534	7	8	True
140	120.439	3626790	7.33485	7	18	True
144	70.4369	6201380	6.07555	8	4	False
153	48.3769	9029220	6.01433	8	4	False
154	42.3623	10311200	5.56491	8	2	False
158	72.9644	5986560	6.26604	8	4	False
160	2648.24	164942	9.43113	8	3	False
161	5769.85	75704.9	5.63497	9	2	False
168	270.312	1615930	6.127	9	3	False
170	247.464	1765130	6.14808	9	2	False
174	160.988	2713280	7.78187	9	40	True
183	19.3474	22577000	5.81123	10	3	False
187	144.001	3033350	5.48957	10	2	False
191	76.9286	5678070	7.36732	10	17	True
193	448.848	973171	6.4232	10	2	False
198	70.7233	6176260	5.95805	11	3	False
203	78.97	5531290	6.64993	14	2	False
204	130.571	3345340	5.95805	11	2	False
205	36.8194	11863500	5.468	11	2	False
207	57.0429	7657490	5.83836	11	3	False
208	24.6708	17705400	6.08344	11	2	False
209	54.3978	8029850	8.10076	11	3	False
214	103.379	4225280	6.88314	12	11	True
218	22.8176	19143400	5.15472	12	2	False
223	56.9155	7674640	6.85844	12	6	True
230	69.4441	6290030	5.34024	12	4	False
232	53.2831	8197830	6.15907	12	5	True
237	278.232	1569930	5.66527	13	2	False
238	19.6441	22236000	5.6908	13	3	False
239	125.813	3471870	7.40837	13	20	True
241	85.774	5092520	6.54372	13	5	True
246	198.613	2199280	6.24733	13	3	False
248	31.2729	13967500	6.90787	13	4	False
251	117.559	3715620	6.19484	13	5	False
258	42.3865	10305300	6.18425	14	2	False
261	12.7626	34225600	5.85165	14	3	False
272	157.49	2773550	6.41195	15	2	False
276	94.6946	4612790	6.60198	15	18	True
282	11.9095	36677000	5.94008	16	2	False
284	78.3799	5572930	5.56019	15	7	True
295	167.242	2611830	5.88094	16	3	False
297	255.213	1711530	6.54916	16	2	False
298	68.4112	6385010	5.74551	16	2	False
305	25.54	17102800	6.05959	11	3	False
320	397.154	1099840	6.44532	17	2	False
322	56.7825	7692610	6.05354	17	4	False
324	12778.7	34182.4	5.8745	17	2	False
326	240.279	1817910	6.59376	17	4	False
327	41.8259	10443400	6.94341	17	2	False
328	189.347	2306900	7.77556	17	7	False
329	29.7102	14702200	6.87756	18	3	False
332	17.2256	25358000	5.67122	18	2	False
333	14.5149	30093500	5.48243	18	2	False
336	27.3324	15981300	5.34436	18	2	False
339	48.4171	9021720	5.60162	18	3	False
345	117.432	3719650	6.21226	19	2	False
349	657.214	664633	5.78333	19	2	False
350	99.0042	4411990	5.11414	19	2	False
352	65.1179	6707920	5.85988	19	4	False
353	55.5819	7858780	6.17712	19	2	False
356	96.3781	4532210	6.08736	19	2	False
357	142.838	3058040	5.87644	19	5	False
362	589.488	740992	6.23277	19	2	False
363	182.53	2393060	6.81253	19	5	False
365	118.601	3682980	6.17353	20	3	False
368	47.4629	9203110	6.39195	20	2	False
370	66.3572	6582650	5.97898	20	8	True
377	653.052	668868	5.751	20	2	False
384	315.431	1384790	5.6472	21	2	False
385	71.5185	6107600	5.47524	21	2	False
393	41.8487	10437700	5.73443	21	2	False
396	83.3684	5239470	7.06385	21	3	False
398	77.7321	5619370	6.34266	22	6	True
408	30.1716	14477400	5.57802	22	2	False
410	59.9949	7280710	5.56623	22	5	True
412	307.612	1419990	6.13325	22	2	False
413	12.246	35669200	5.48243	22	2	False
415	84.4139	5174570	5.85988	22	4	False
417	70.6144	6185790	6.44197	22	9	True
418	281.832	1549880	5.76189	22	3	False
419	26.0048	16797100	6.80644	22	6	True
423	209.141	2088570	6.24955	23	3	False
426	126.092	3464190	6.44258	23	4	False
430	44.6676	9779040	6.45756	23	4	False
431	31.5516	13844200	6.52335	23	3	False
432	144.077	3031750	6.37742	23	2	False
433	168.278	2595730	7.28634	23	11	True
436	15.3525	28451800	8.31222	23	3	False
437	42.0429	10389500	6.94507	23	2	False
442	39.2443	11130400	6.00587	24	2	False
451	35.3668	12350700	6.90673	24	3	False
454	94.4973	4622420	5.6288	24	2	False
455	96.59	4522270	7.89121	24	4	False
458	129.254	3379430	6.31967	25	12	True
459	51.2465	8523620	5.34436	25	2	False
461	72.0805	6059970	6.21226	25	2	False
467	64.6495	6756520	6.67416	25	2	False
469	77.0003	5672780	7.36958	25	12	True
470	769.568	567599	6.15176	25	2	False
472	43.0744	10140700	6.50762	25	4	False
478	72.7321	6005680	7.10485	25	5	True
481	109.973	3971950	6.12197	26	3	False
486	26.1381	16711500	5.56491	26	2	False
491	56.8576	7682450	6.33557	26	8	True
494	159.565	2737480	5.86478	26	2	False
496	64.7348	6747620	6.47231	26	2	False
497	63.1526	6916670	5.84003	26	2	False
499	7.29293	59894400	5.51069	26	2	False
503	30.0409	14540400	5.72323	27	2	False
504	84.3455	5178770	5.9125	27	2	False
510	33.0747	13206700	6.131	27	5	True
511	41.364	10560000	6.7735	27	2	False
513	176.478	2475120	6.07291	27	6	False
520	57.4369	7604970	6.56627	28	2	False
521	720.416	606324	6.34468	28	2	False
524	113.902	3834940	5.94008	28	2	False
525	57.085	7651850	5.5037	28	2	False
528	161.208	2709580	6.05421	28	3	False
531	54.4641	8020070	6.14808	28	2	False
534	75.0945	5816750	6.79815	28	6	True
537	164.859	2649580	6.64658	28	4	False
538	134.46	3248590	6.74418	28	12	True
539	159.837	2732810	6.61566	28	9	True
540	49.6274	8801710	5.72323	29	2	False
543	138.487	3154120	7.17793	29	3	False
553	78.124	5591190	6.27365	29	3	False
554	262.345	1665010	5.60374	29	2	False
557	9.93913	43948100	6.53425	29	2	False
560	29.4168	14848800	7.60139	29	2	False
563	28.1738	15504000	5.57802	31	2	False
565	47.9803	9103860	6.28227	30	2	False
572	42.8099	10203400	6.10212	30	5	True
579	18.4623	23659300	7.03242	30	2	False
585	508.195	859524	5.82488	31	3	False
587	177.918	2455090	6.36069	31	6	False
591	88.1952	4952720	5.58882	31	3	False
592	113.477	3849270	6.59022	31	2	False
596	53.0737	8230170	7.14587	31	3	False
597	84.1863	5188560	5.53817	32	2	False
599	87.5892	4986980	6.12323	32	6	True
607	119.142	3666270	6.37839	32	3	False
608	95.6485	4566780	6.77153	32	6	True
609	24.5692	17778600	5.73998	32	2	False
610	59.6274	7325590	7.03089	32	3	False
613	156.066	2798850	6.64482	32	7	False
618	37.3583	11692300	5.86233	33	4	False
619	101.797	4290950	5.96692	33	2	False
622	28.9696	15078100	5.61006	33	2	False
625	853.917	511532	6.32513	34	5	False
630	22.7624	19189800	6.41759	34	2	False
634	8.16918	53470000	6.55653	34	2	False
638	638.588	684019	6.35372	34	2	False
640	66.1075	6607510	5.84003	34	2	False
642	778.938	560771	6.73125	34	2	False
646	140.954	3098930	8.37875	34	9	True
652	8.93163	48905500	5.751	35	3	False
655	88104.3	4957.83	5.40809	35	2	False
657	126.698	3447630	6.01573	35	3	False
660	55.2754	7902350	6.42413	35	3	False
662	124.487	3508860	6.03102	35	2	False
663	79.0027	5529000	6.28805	35	10	True
664	41.9855	10403700	5.47524	35	2	False
667	10.0179	43602400	5.39253	35	2	False
674	84.3913	5175960	6.00729	36	3	False
679	57.5713	7587220	5.6472	36	5	True
683	108.267	4034520	5.70619	36	2	False
687	984.569	443652	6.7536	36	2	False
688	35.8028	12200300	6.55408	36	2	False
689	61.839	7063600	6.75605	36	9	True
691	55.825	7824560	5.63497	37	4	False
693	6.55333	66654000	5.77267	37	2	False
694	55.9774	7803250	5.84503	37	2	False
696	12.924	33798100	6.52166	37	2	False
697	11.9936	36419800	5.72885	37	3	False
699	136.343	3203720	6.24621	37	2	False
700	143.745	3038760	6.33557	37	2	False
702	497.705	877641	7.57787	37	2	False
706	29.3941	14860300	5.5931	38	3	False
710	22.9483	19034300	5.26744	38	2	False
713	144.294	3027200	6.00587	38	2	False
714	44.3649	9845750	6.7833	38	2	False
715	89.2883	4892080	6.36564	38	2	False
718	96.6786	4518120	7.01445	38	17	True
722	52.2381	8361830	5.53137	39	2	False
723	985.052	443434	5.85	39	2	False
724	243.812	1791570	5.49666	39	2	False
726	122.583	3563350	6.21571	39	2	False
732	89.6484	4872430	7.00574	39	13	True
735	19.0088	22979100	6.7872	39	2	False
736	39.6488	11016900	5.468	39	2	False
738	87.9644	4965710	5.98442	39	3	False
741	110.915	3938210	7.33275	39	34	True
744	92.665	4713820	7.05306	39	14	True
747	145.419	3003770	6.25618	40	2	False
749	149.37	2924320	5.63087	40	3	False
753	666.757	655120	5.71758	40	2	False
757	26.9881	16185100	5.50836	40	3	False
758	153.169	2851790	6.5122	40	7	True
759	73.7386	5923710	6.4535	40	5	True
762	134.77	3241130	7.19002	40	8	True
768	103.509	4220000	5.66725	41	3	False
770	9.29859	46975500	6.37742	41	2	False
772	24.9061	17538100	7.64395	41	4	False
773	141.787	3080720	6.51403	41	2	False
778	57.8721	7547780	6.83278	42	6	True
780	173.667	2515190	5.18411	42	2	False
781	42.8375	10196800	6.01853	42	2	False
784	52.0281	8395580	6.16633	42	2	False
789	42.7768	10211300	5.53817	42	2	False
792	37.7548	11569500	6.3977	56	2	False
793	14.3737	30389300	5.78862	42	2	False
794	62.8099	6954410	5.56711	42	3	False
797	839.876	520084	6.21226	42	2	False
798	137.366	3179870	7.78964	42	5	False
799	114.931	3800590	6.24621	42	2	False
800	52.7943	8273740	7.99834	42	2	False
801	32.2608	13539800	5.3109	43	2	False
806	93.6876	4662370	5.78068	43	4	False
808	74.2539	5882600	6.87519	43	6	True
811	92.2989	4732520	6.05151	43	3	False
813	55.1375	7922120	5.34709	43	3	False
815	77.2657	5653300	5.86965	43	2	False
819	13.0086	33578300	5.25852	44	2	False
820	26.4171	16534900	5.51069	44	4	False
821	114.376	3819020	5.40809	44	2	False
824	43.7736	9978740	7.22292	49	2	False
827	94.2514	4634480	5.84503	44	2	False
830	86.4604	5052090	6.7632	44	10	True
831	102.862	4246520	8.65015	44	3	False
833	178.473	2447460	6.01011	45	3	False
834	33.233	13143700	6.48203	45	3	False
841	177.034	2467350	6.61638	45	5	False
845	69.9651	6243200	5.36067	45	2	False
856	248.363	1758740	6.27257	46	2	False
857	11.5516	37813500	4.9932	46	2	False
862	133.747	3265910	6.44423	46	10	True
864	24.2598	18005300	6.56141	46	3	False
869	95.1755	4589480	6.09903	47	3	False
872	47.9469	9110200	6.20649	47	3	False
873	19.8499	22005500	5.34161	47	3	False
886	225.309	1938690	5.61635	48	2	False
888	59.013	7401860	6.20533	48	2	False
889	109.954	3972640	5.56491	48	2	False
893	158.376	2758030	5.79912	48	2	False
900	185.34	2356780	7.26666	48	7	False
903	28.4109	15374600	7.04451	48	2	False
904	198.865	2196490	7.73787	48	7	False
918	61.7775	7070630	6.92664	49	2	False
919	137.511	3176520	7.43976	49	11	True
920	217.633	2007070	7.33235	49	2	False
922	280.27	1558520	7.74621	49	2	False
923	118.867	3674730	8.21373	49	26	True
927	22.9509	19032200	5.58451	50	2	False
928	203.42	2147310	6.24287	50	6	False
938	37.9069	11523100	6.11057	50	2	False
939	27.8551	15681300	5.81466	50	4	False
942	260.987	1673670	6.6907	50	3	False
943	284.212	1536900	7.27454	50	7	False
946	210.94	2070760	8.44771	50	9	False
949	35.9009	12167000	5.9446	51	2	False
952	33.0469	13217800	5.07183	51	2	False
954	29.2838	14916300	5.92178	51	2	False
955	34.0511	12828000	5.30236	51	2	False
956	37.2851	11715300	5.6226	51	3	False
960	191.642	2279280	6.45891	51	3	False
961	156.704	2787460	5.40809	51	2	False
967	233.269	1872540	7.77989	51	4	False
968	103.292	4228850	6.31272	44	5	True
973	554.388	787907	6.23951	52	2	False
974	23.5651	18536100	5.28505	52	2	False
975	14.2546	30643100	5.9125	52	2	False
978	140.647	3105680	6.76061	52	4	False
982	90.6488	4818660	7.051	52	3	False
983	119.498	3655330	7.06385	52	3	False
984	366.936	1190420	6.32482	52	4	False
986	30.1204	14502000	7.11344	52	4	False
987	267.215	1634660	5.66527	53	2	False
988	46.6348	9366530	5.97862	53	3	False
989	31.3894	13915700	5.90783	53	2	False
990	15.0334	29055700	5.40034	53	3	False
996	27.2259	16043800	5.15472	53	2	False
1000	139.214	3137670	6.47497	53	2	False
1001	103.833	4206800	6.4732	53	3	False
1011	8.25262	52929300	6.18069	54	2	False
1014	156.133	2797640	6.66175	54	3	False
1019	220.089	1984680	7.02171	54	3	False
1020	150.931	2894070	7.43729	54	5	False
1025	1057	413249	5.56491	55	2	False
1027	28.6084	15268400	6.70311	55	4	False
1031	18.1447	24073500	5.47524	55	2	False
1035	39.6688	11011300	6.33557	55	2	False
1037	15.6868	27845500	6.21915	56	2	False
1041	55.7452	7835760	6.66907	56	3	False
1042	25.1623	17359500	6.48685	56	4	False
1046	88.2158	4951560	5.77267	56	2	False
1047	10.8702	40183900	6.65586	56	3	False
1051	41.4434	10539800	7.02017	56	2	False
1052	135.258	3229420	7.6493	56	7	True
1062	508.177	859555	5.93097	57	2	False
1067	75.6345	5775220	6.28549	57	6	True
1068	813.452	536978	5.96692	57	2	False
1073	97.8996	4461770	6.54916	57	2	False
1074	46.8152	9330430	7.56188	57	2	False
1080	27.2744	16015200	5.61844	58	3	False
1084	99.5083	4389640	5.82742	58	4	False
1085	108.848	4012980	6.96316	58	2	False
1087	123.962	3523720	6.09516	58	4	False
1089	100.7	4337710	5.44595	58	2	False
1091	781.201	559147	7.26598	58	2	False
1092	53.8711	8108360	6.21111	58	3	False
1095	68.8205	6347030	6.78664	42	14	True
1098	53.0938	8227050	6.69993	59	2	False
1099	21.762	20071900	5.84835	59	3	False
1100	8.14178	53649900	5.4607	59	2	False
1101	133.131	3281030	6.25102	59	9	True
1105	73.8298	5916390	7.04687	59	7	True
1106	299.346	1459200	6.99786	59	3	False
1112	22.7998	19158400	5.48482	60	3	False
1117	46.7473	9343970	6.0488	60	3	False
1121	103.315	4227880	6.4218	60	4	False
1122	58.5881	7455530	5.468	60	2	False
1123	82.6288	5286360	6.09774	60	6	True
1124	839.74	520168	6.70627	60	2	False
1131	13.498	32360700	5.68301	61	3	False
1134	117.896	3705020	5.88414	61	3	False
1141	149.21	2927460	6.15907	61	3	False
1143	365.611	1194730	7.3417	61	3	False
1145	46.8974	9314070	7.14677	61	3	False
1146	70.0149	6238750	6.894	61	2	False
1147	114.96	3799650	7.77025	61	3	False
1151	51.27	8519710	6.08658	62	5	True
1152	108.68	4019200	6.55408	62	2	False
1155	77.2034	5657860	5.38466	64	2	False
1158	62.6198	6975520	6.01713	62	6	True
1159	75.1202	5814760	8.07035	62	2	False
1161	9.34661	46734100	5.9625	63	2	False
1164	206.939	2110800	5.91715	63	2	False
1165	84.5918	5163690	6.22712	63	3	False
1166	131.055	3332990	5.81722	63	4	False
1167	59.8099	7303240	5.94234	63	4	False
1170	109.347	3994670	7.76367	63	29	True
1171	57.4128	7608160	6.00799	63	4	False
1176	39.7464	10989800	5.15472	63	2	False
1179	111.562	3915350	7.10881	63	5	False
1181	78.0536	5596230	8.77869	63	7	True
1191	92.9818	4697760	5.96397	64	3	False
1197	90.9715	4801570	6.79494	64	2	False
1198	18.764	23278900	6.6785	64	2	False
1200	60.5603	7212750	5.52452	65	4	False
1202	95.2673	4585060	5.6472	65	2	False
1204	28.0258	15585900	5.7655	65	3	False
1206	429.588	1016800	5.8745	65	2	False
1207	46.0193	9491800	5.73998	65	2	False
1213	26.2744	16624800	6.54998	65	3	False
1214	264.455	1651720	6.01292	65	3	False
1215	232.35	1879950	5.93402	65	3	False
1217	135.197	3230890	5.71985	65	5	False
1218	55.4328	7879910	6.38616	65	3	False
1220	424.139	1029870	7.01245	65	2	False
1222	168.555	2591470	6.84935	65	2	False
1223	104.833	4166680	7.61252	65	4	False
1224	32.3846	13488100	7.58874	65	5	True
1225	270.826	1612870	8.11769	65	2	False
1232	583.609	748457	5.57149	66	2	False
1235	424.502	1028980	6.14563	66	6	False
1236	163.22	2676180	6.28613	66	5	False
1237	26.7682	16318100	5.43849	66	2	False
1238	132.155	3305250	6.31863	66	4	False
1239	832.217	524870	6.97772	66	2	False
1240	9091.05	48047.9	5.98875	62	2	False
1241	91.2785	4785420	5.38466	67	2	False
1245	42.6303	10246400	6.72506	67	2	False
1247	5.59968	78005400	5.90314	67	2	False
1255	83.9087	5205730	5.66527	67	2	False
1260	153.634	2843160	6.94507	67	3	False
1261	34.0186	12840200	6.4535	67	2	False
1262	174.972	2496440	7.6816	67	3	False
1277	73.8613	5913870	5.77802	68	2	False
1278	88.7899	4919540	7.93378	68	6	True
1281	273.791	1595400	5.97279	69	3	False
1283	19.7108	22160800	6.07159	69	2	False
1284	20.6734	21128900	6.10289	69	6	True
1289	57.1876	7638120	7.26838	69	2	False
1291	27.1591	16083200	5.35255	69	2	False
1297	138.001	3165250	8.23432	69	5	False
1298	16.8812	25875300	5.84003	74	2	False
1299	280.067	1559650	5.9625	70	2	False
1302	40.1115	10889800	5.97132	70	4	False
1305	8.98996	48588200	5.29374	70	2	False
1306	61.8734	7059670	7.48	70	9	True
1307	54.3094	8042920	5.9125	70	6	True
1309	272.502	1602950	5.81466	70	3	False
1310	425.159	1027390	6.00587	70	2	False
1313	109.847	3976510	6.52039	70	4	False
1316	35.3226	12366200	6.34165	70	2	False
1317	530.986	822632	6.49599	70	2	False
1318	20.0939	21738200	6.19835	70	2	False
1319	3037.23	143817	8.29859	70	2	False
1325	49.7128	8786590	5.80433	71	2	False
1326	621.521	702802	6.10674	71	2	False
1328	369.595	1181850	6.80007	71	6	False
1330	56.6645	7708640	5.37407	71	3	False
1332	150.196	2908250	6.754	71	5	False
1335	49.8313	8765700	5.24043	71	2	False
1340	97.1387	4496730	7.20132	71	3	False
1341	160.07	2728840	6.49078	71	2	False
1343	599.795	728258	6.95662	71	2	False
1344	156.757	2786510	6.60897	72	8	True
1346	187.502	2329600	7.209	72	6	False
1347	36.9198	11831200	6.05556	72	2	False
1349	74.3533	5874730	7.37049	72	4	False
1350	172.043	2538930	7.60283	72	9	True
1355	87.4325	4995920	7.13997	72	6	True
1359	39.5383	11047600	6.59237	73	11	True
1364	56.4972	7731460	6.56935	73	11	True
1368	102.013	4281850	7.46168	73	13	True
1369	61.7947	7068670	6.44039	73	5	True
1371	87.5189	4990990	6.49252	73	3	False
1372	57.6403	7578130	7.27078	73	9	True
1374	170.999	2554430	8.23943	73	3	False
1382	57.4694	7600670	6.62738	74	4	False
1384	17.8568	24461600	6.10417	74	3	False
1393	43.0671	10142500	7.08138	74	2	False
1394	382.599	1141680	5.55829	75	2	False
1395	33.3431	13100300	5.95805	75	5	True
1396	178.678	2444660	6.89798	75	7	False
1399	145.056	3011290	6.34165	75	2	False
1400	131.283	3327200	6.04337	75	2	False
1401	135.465	3224490	6.09127	75	2	False
1406	36.7101	11898800	5.59417	75	4	False
1408	178.859	2442180	5.5037	75	2	False
1409	204.611	2134810	5.68594	75	4	False
1410	214.423	2037120	5.66527	75	2	False
1413	53.2467	8203430	8.48619	75	3	False
1417	27.955	15625300	5.70619	76	2	False
1420	51.6045	8464490	5.65928	76	3	False
1422	11.6947	37350700	6.96316	76	2	False
1423	64.5192	6770170	5.84253	70	4	False
1426	227.707	1918280	7.20474	77	9	False
1428	290.189	1505250	6.32431	77	3	False
1429	65.6194	6656660	5.98442	77	2	False
1430	31.7071	13776300	6.27257	77	2	False
1435	49.0234	8910150	6.57592	77	7	True
1438	37.2572	11724100	5.37673	77	2	False
1446	246.486	1772130	6.85844	78	2	False
1449	118.291	3692650	5.64111	78	2	False
1455	127.083	3437160	6.44714	78	6	True
1458	252.26	1731570	5.98442	78	3	False
1459	91.0953	4795040	6.63646	78	3	False
1460	88.6225	4928840	5.34709	78	3	False
1464	97.1884	4494420	5.74551	79	2	False
1466	251.372	1737690	6.58548	79	4	False
1472	198.264	2203150	6.27257	79	2	False
1474	115.669	3776350	6.80262	79	2	False
1476	39.2891	11117700	6.59494	79	2	False
1480	89.9029	4858640	6.05959	79	2	False
1484	244.895	1783640	8.06423	79	9	False
1485	39.7981	10975500	5.63497	80	3	False
1488	7.85171	55631900	5.12444	80	2	False
1489	41.3575	10561700	6.44532	80	2	False
1491	718.77	607713	6.18306	80	3	False
1494	201.246	2170500	6.84753	80	4	False
1495	70.7702	6172170	5.65628	80	4	False
1496	352.73	1238360	5.68886	80	2	False
1497	39.0058	11198500	6.9889	80	2	False
1501	89.2145	4896130	6.68927	80	2	False
1502	101.765	4292280	7.09576	80	3	False
1503	86.2035	5067150	6.78525	80	2	False
1504	53.1507	8218250	7.51372	80	4	False
1507	162.494	2688130	6.03309	81	8	True
1511	124.127	3519030	6.60315	81	8	True
1512	593.24	736306	5.52452	81	2	False
1517	12.6731	34467100	5.99306	81	2	False
1519	157.14	2779720	5.87773	81	3	False
1520	230.057	1898690	6.81404	81	2	False
1521	83.0459	5259810	5.75646	81	2	False
1522	60.0316	7276270	5.25852	81	2	False
1531	1098.46	397652	5.87773	82	3	False
1537	29.193	14962700	6.76559	82	2	False
1541	389.773	1120670	5.21267	82	2	False
1543	170.916	2555670	5.5037	82	2	False
1545	182.358	2395320	6.60198	82	2	False
1547	246.605	1771280	7.42654	82	3	False
1548	27.4388	15919300	9.38032	82	2	False
1553	159.319	2741700	6.46429	83	4	False
1556	68.219	6402990	6.12197	83	3	False
1559	47.277	9239290	6.91303	83	2	False
1560	88.008	4963250	6.11057	83	2	False
1561	840.599	519637	5.86803	83	3	False
1563	348.209	1254440	6.54998	83	3	False
1565	406.97	1073310	6.3686	83	2	False
1568	42.3472	10314900	6.20185	83	3	False
1570	197.392	2212890	6.29507	84	2	False
1576	74.858	5835120	6.04989	84	5	True
1579	121.458	3596350	5.51069	84	2	False
1580	102.836	4247580	5.40809	84	4	False
1581	79.9498	5463500	5.9187	84	3	False
1584	39.2486	11129200	6.67922	84	3	False
1586	114.186	3825380	7.19099	84	3	False
1587	1893.38	230702	8.27209	84	2	False
1588	370.551	1178800	7.80338	84	2	False
1593	74.2639	5881800	6.34619	85	8	True
1598	112.914	3868480	7.30818	85	10	True
1599	452.179	966003	6.90701	85	4	False
1600	75.5953	5778220	5.89368	85	2	False
1604	45.3921	9622950	5.43849	85	2	False
1605	268.785	1625110	7.12252	85	6	False
1609	460.455	948640	7.34021	85	2	False
1615	24.4971	17830900	6.45168	86	6	True
1616	75.3234	5799080	6.46608	86	3	False
1617	21.8693	19973500	5.78862	86	2	False
1618	80.6448	5416420	6.25816	86	10	True
1622	37.8486	11540900	5.24952	86	2	False
1631	70.3065	6212880	6.15907	87	2	False
1632	94.1982	4637090	5.44595	87	2	False
1636	49.8634	8760050	5.41578	87	3	False
1637	117.42	3720030	5.89051	87	3	False
1639	259.592	1682660	5.83501	87	2	False
1640	258.434	1690200	5.98442	87	3	False
1641	251.625	1735940	6.20185	87	2	False
1642	34.5508	12642400	6.41477	87	3	False
1643	344.675	1267300	5.82488	87	3	False
1644	67.3617	6484490	6.52773	87	5	True
1645	153.359	2848260	5.73629	87	3	False
1646	375.089	1164540	6.69568	87	2	False
1647	55.5308	7866010	7.03939	87	5	True
1648	166.146	2629050	6.40057	87	2	False
1649	71.4916	6109890	7.57464	87	6	True
1651	75.0239	5822220	5.51763	88	2	False
1652	109.347	3994670	7.34207	88	12	True
1664	158.872	2749420	5.90314	88	2	False
1665	79.7269	5478780	6.60432	88	2	False
1666	8.93803	48870500	6.17712	88	2	False
1667	45.8594	9524900	6.62281	88	2	False
1668	80.2407	5443690	6.7333	88	2	False
1670	129.457	3374140	5.3109	89	2	False
1673	126.643	3449110	5.5037	89	2	False
1675	153.319	2849010	6.44121	89	4	False
1678	34.0945	12811600	6.01853	89	3	False
1680	31.5054	13864500	6.25618	89	2	False
1681	38.7484	11272900	7.78421	89	2	False
1682	185.838	2350460	7.9201	89	6	False
1687	385.716	1132460	6.29189	90	2	False
1689	142.881	3057140	6.09645	90	3	False
1692	141.648	3083740	5.94686	90	4	False
1696	50.5711	8637460	6.26604	90	2	False
1698	105.268	4149470	6.27581	90	2	False
1704	161.73	2700830	7.81596	90	4	False
1710	5239.46	83368.5	6.94008	91	2	False
1714	43.1953	10112300	6.3977	91	2	False
1716	1054.5	414232	5.92178	91	2	False
1717	227.591	1919260	5.80086	91	3	False
1719	31.233	13985400	6.61592	91	2	False
1720	129.721	3367270	6.91303	91	6	True
1721	347.986	1255240	6.34064	91	3	False
1726	34.8125	12547400	5.97132	91	4	False
1729	437.083	999365	5.87933	91	4	False
1730	119.475	3656050	8.1057	91	5	False
1731	76.4963	5710150	8.12638	92	2	False
1732	89.0492	4905220	7.10993	92	4	False
1739	15.7037	27815400	6.20649	92	3	False
1741	29.2183	14949700	6.79879	92	2	False
1742	1339.08	326198	5.28505	92	2	False
1747	104.47	4181160	6.38367	92	7	True
1749	67.8414	6438630	5.74551	92	2	False
1752	99.4549	4392000	7.01709	92	8	True
1760	181.365	2408430	5.49666	93	2	False
1761	120.166	3635030	6.67416	93	4	False
1762	8.42633	51838200	6.27581	93	2	False
1767	9.89735	44133600	6.07159	93	2	False
1769	136.009	3211600	5.26744	93	3	False
1771	40.3204	10833400	6.73637	93	4	False
1772	119.573	3653040	6.40769	93	4	False
1773	166.923	2616810	7.0929	93	3	False
1775	19.5169	22380900	5.82488	94	2	False
1776	62.2541	7016500	6.36118	94	4	False
1777	348.861	1252090	5.29085	94	3	False
1779	190.242	2296060	5.9156	94	3	False
1783	8.20006	53268600	5.28505	94	2	False
1786	213.758	2043460	6.71258	94	2	False
1787	20.6216	21181900	5.8095	94	2	False
1791	92.9079	4701490	7.20245	94	16	True
1794	97.2373	4492160	6.12449	95	3	False
1796	117.966	3702820	5.54492	95	2	False
1802	96.8828	4508600	6.67745	95	27	True
1803	65.3158	6687600	6.33557	95	2	False
1807	150.245	2907300	6.99247	95	8	True
1808	44.3602	9846800	6.95333	95	2	False
1809	84.8776	5146300	6.97127	95	6	True
1810	322.944	1352570	7.55829	95	2	False
1811	85.0831	5133870	7.6688	95	3	False
1813	45.1043	9684350	5.71758	96	3	False
1815	29.2472	14934900	5.8126	96	5	True
1818	75.9604	5750440	6.12197	96	2	False
1820	39.2643	11124800	6.12197	96	2	False
1821	116.044	3764140	6.66322	96	2	False
1822	1031.89	423308	5.40809	96	2	False
1825	288.399	1514590	6.99555	96	5	False
1826	27.7478	15742000	6.65659	96	2	False
1828	156.853	2784820	6.99839	96	2	False
1832	319.876	1365550	6.57432	98	3	False
1833	57.6717	7574010	6.00587	97	2	False
1834	39.4559	11070700	6.21571	97	2	False
1837	46.3413	9425850	5.71758	97	2	False
1841	563.699	774892	7.97273	97	3	False
1844	481.505	907167	7.81341	97	3	False
1845	134.743	3241760	8.28969	97	6	False
1847	159.696	2735230	5.9328	98	5	False
1848	50.7395	8608780	4.96955	98	2	False
1857	53.3613	8185820	6.57472	98	8	True
1859	97.2051	4493650	6.13698	98	4	False
1861	26.3307	16589200	6.55408	98	2	False
1862	78.0696	5595080	6.71153	98	4	False
1864	37.5442	11634400	6.70346	98	3	False
1866	38.0207	11488600	5.93402	99	3	False
1867	169.953	2570160	5.8745	99	3	False
1868	161.401	2706330	5.9625	99	2	False
1870	606.016	720783	5.23126	99	2	False
1885	1271.95	343413	7.17001	99	2	False
1887	53.9859	8091110	8.00813	99	2	False
1888	105.132	4154840	8.27429	99	2	False
1890	40.8752	10686300	5.70619	100	4	False
1891	80.2116	5445670	6.25838	100	3	False
1896	97.9515	4459410	6.63193	100	2	False
1898	128.583	3397080	5.7119	100	2	False
1899	159.973	2730500	6.05151	100	4	False
1901	53.3048	8194490	6.58288	100	11	True
1902	87.5513	4989140	5.3109	100	4	False
1903	37.7818	11561300	5.52452	101	2	False
1906	94.177	4638140	6.0488	101	3	False
1912	18.4037	23734700	6.11184	101	3	False
1915	50.7454	8607800	6.84935	101	4	False
1916	39.9165	10943000	5.98442	101	2	False
1924	102.312	4269340	6.81876	102	4	False
1929	12.8714	33936200	6.15907	102	4	False
1933	81.5147	5358610	6.23951	102	4	False
1934	8.68196	50311900	6.30456	102	2	False
1937	62.3852	7001750	6.86206	102	4	False
1938	85.397	5115000	5.37938	103	3	False
1939	57.752	7563470	6.64418	103	7	True
1945	19.8987	21951500	5.43098	103	2	False
1947	83.2564	5246510	6.22257	103	2	False
1951	296.168	1474860	7.17662	103	2	False
1952	326.775	1336720	6.31397	103	4	False
1963	69.6045	6275540	6.67387	104	23	True
1964	75.8977	5755190	6.23951	104	2	False
1965	201.02	2172950	6.53509	104	6	False
1967	50.6363	8626340	6.98253	104	4	False
1969	112.074	3897490	7.74546	104	2	False
1970	158.586	2754380	8.62675	104	5	False
1974	22.1332	19735400	6.98412	105	2	False
1975	122.324	3570890	5.78862	105	2	False
1976	188.599	2316060	6.59494	105	2	False
1977	525.152	831769	7.14042	105	4	False
1978	19.009	22978900	5.42341	114	2	False
1982	128.246	3406000	5.95805	105	2	False
1983	21.0307	20769900	5.39253	105	2	False
1984	111.876	3904380	7.5834	105	21	True
1985	199.054	2194410	6.14686	105	3	False
1987	174.831	2498440	6.20533	105	2	False
1990	394.029	1108560	8.48661	105	4	False
1991	93.0244	4695600	6.83331	106	14	True
1997	54.1396	8068140	5.54492	106	2	False
2000	71.1769	6136900	6.40911	107	2	False
2004	199.445	2190110	7.69493	106	9	False
2010	105.899	4124740	6.5284	107	3	False
2021	19.7117	22159700	5.34436	107	2	False
2023	153.999	2836420	9.01715	107	6	False
2024	313.344	1394010	5.40809	108	2	False
2026	53.2679	8200170	6.34014	108	4	False
2029	230.145	1897960	6.85118	108	3	False
2030	346.364	1261120	5.82488	108	2	False
2031	29.4553	14829500	5.69002	108	5	True
2032	38.1388	11453100	6.1295	108	2	False
2035	55.7937	7828950	6.76625	108	3	False
2036	108.545	4024190	7.10617	108	3	False
2043	25.1364	17377400	5.89368	109	2	False
2045	19.4285	22482800	5.94008	109	2	False
2053	557.957	782867	8.22661	109	2	False
2056	131.921	3311110	6.12449	110	9	True
2059	48.0052	9099140	6.23277	110	4	False
2060	63.5117	6877560	6.20649	110	3	False
2064	63.6788	6859520	5.67516	110	3	False
2073	25.0884	17410700	7.48625	110	3	False
2074	96.3625	4532940	8.80648	110	6	True
2075	85.2645	5122950	9.28109	110	3	False
2076	87.8667	4971230	6.35538	111	9	True
2078	37.1575	11755500	6.56141	111	2	False
2079	26.8793	16250600	6.31397	111	2	False
2083	188.456	2317820	7.38224	111	10	True
2085	82.3755	5302620	6.24621	111	10	True
2095	32.0109	13645500	6.35472	112	3	False
2098	68.5554	6371570	6.82657	112	3	False
2100	69.9013	6248890	5.69467	112	4	False
2103	14.1678	30830800	5.7673	112	2	False
2107	18.6514	23419400	6.79751	112	3	False
2108	35.7607	12214700	7.20389	112	3	False
2111	150.016	2911730	6.80771	113	3	False
2112	102.743	4251440	6.29401	113	6	True
2114	187.714	2326970	5.81978	113	2	False
2117	39.9546	10932500	6.05959	113	2	False
2120	354.345	1232710	5.26744	113	2	False
2121	163.533	2671060	6.93103	113	5	False
2122	165.902	2632920	6.87816	113	2	False
2123	101.459	4305250	7.33423	113	3	False
2129	75.2752	5802780	5.86965	114	2	False
2134	106.424	4104390	5.11414	114	2	False
2135	100.528	4345120	6.76757	114	2	False
2136	21.483	20332600	5.77802	114	2	False
2137	110.678	3946640	7.2414	114	12	True
2138	100.228	4358130	6.05959	114	7	True
2141	77.6225	5627310	6.74957	114	2	False
2143	317.582	1375410	9.51182	114	2	False
2146	30.5319	14306500	6.12574	115	2	False
2149	82.3355	5305200	6.09127	115	2	False
2150	27.5916	15831100	6.42785	115	3	False
2152	287.34	1520170	5.68886	115	2	False
2156	67.3648	6484180	5.35255	115	2	False
2159	131.806	3314020	6.46045	115	7	True
2164	94.1485	4639540	5.99306	116	2	False
2165	38.0382	11483400	6.65792	116	5	True
2167	119.569	3653170	6.77171	116	22	True
2168	108.42	4028830	7.07557	116	2	False
2170	216.111	2021210	9.79316	116	3	False
2171	83.9035	5206050	6.36597	105	9	True
2172	221.425	1972710	5.19372	117	2	False
2174	99.1517	4405430	6.3977	117	5	True
2175	162.749	2683920	6.20185	117	4	False
2176	55.3959	7885170	5.73257	117	3	False
2179	77.4361	5640850	7.01141	117	3	False
2181	285.351	1530770	6.73535	117	4	False
2182	53.8741	8107900	5.25852	117	2	False
2184	340.309	1283560	6.45891	117	2	False
2185	90.569	4822910	6.77547	117	6	True
2196	150.903	2894620	6.71988	118	4	False
2197	109.961	3972390	6.75226	118	6	True
2198	162.53	2687540	6.54669	118	2	False
2199	180.104	2425290	7.60534	118	5	False
2202	39.3703	11094800	6.52924	119	2	False
2204	353.148	1236890	5.77267	119	2	False
2207	20.8697	20930100	6.50118	119	3	False
2210	179.404	2434770	5.60585	123	3	False
2215	242.333	1802510	5.24043	119	2	False
2216	99.3214	4397900	7.41243	119	4	False
2218	73.4403	5947760	5.56491	120	2	False
2220	40.9128	10676500	5.72323	120	4	False
2221	9.1157	47918000	5.42341	120	2	False
2223	149.734	2917210	6.98811	120	8	True
2226	140.78	3102770	5.65527	120	3	False
2229	55.9491	7807200	6.37358	120	13	True
2231	87.3908	4998310	7.38716	120	4	False
2234	108.431	4028420	7.96598	120	3	False
2235	105.882	4125390	8.89254	120	4	False
2236	115.951	3767170	9.72638	120	2	False
2237	37.5818	11622800	5.91017	121	4	False
2238	19.4679	22437300	5.47524	121	2	False
2244	107.138	4077030	5.98194	121	7	True
2245	130.417	3349290	5.85	121	2	False
2246	82.8873	5269880	6.1789	121	4	False
2247	105.232	4150890	7.59318	121	8	True
2248	799.642	546252	6.00729	122	3	False
2251	77.8855	5608310	6.16922	122	5	True
2252	124.67	3503700	5.16462	122	2	False
2253	141.362	3089970	6.26277	122	5	False
2259	53.8798	8107040	5.45335	122	2	False
2260	24.2406	18019600	6.18306	122	3	False
2264	30.0067	14556900	6.64546	122	4	False
2265	113.855	3836500	7.05404	122	16	True
2271	232.574	1878140	6.13325	123	2	False
2272	86.7629	5034480	5.57802	123	2	False
2273	26465.1	16505	5.3361	123	2	False
2275	252.196	1732010	5.6288	123	2	False
2276	30.4799	14331000	6.64322	126	2	False
2280	14.8349	29444400	5.13463	124	2	False
2281	70.8573	6164590	6.24287	124	2	False
2284	78.8947	5536570	7.41451	125	2	False
2285	1869.97	233590	6.22938	124	2	False
2295	18.3229	23839300	7.06459	124	4	False
2296	74.5838	5856580	7.34356	124	2	False
2298	107.15	4076580	5.28505	125	2	False
2300	75.4937	5785990	5.68886	125	2	False
2302	86.1944	5067680	6.22257	125	2	False
2304	39.0141	11196100	5.54492	125	2	False
2307	84.1635	5189970	7.53602	125	4	False
2308	87.5488	4989290	8.44739	125	8	True
2309	57.968	7535290	5.65326	126	2	False
2311	27.9296	15639600	5.63497	126	2	False
2313	71.9101	6074330	6.58412	126	7	True
2318	427.958	1020670	6.07291	126	3	False
2320	124.289	3514430	7.14478	126	5	False
2321	82.3698	5302990	6.91588	126	3	False
2322	17.08	25574100	6.9317	126	2	False
2324	64.6841	6752910	6.18779	119	4	False
2334	174.969	2496470	6.22484	127	3	False
2335	56.417	7742450	6.50634	127	4	False
2337	83.8889	5206950	6.87103	127	2	False
2340	103.656	4214000	6.65057	127	7	True
2341	232.133	1881710	7.15263	127	2	False
2342	100.79	4333840	7.1344	127	5	True
2343	100.618	4341220	8.02236	127	2	False
2344	185.193	2358650	8.55964	127	9	True
2346	143.256	3049120	5.4607	128	2	False
2351	72.9535	5987460	5.54492	128	2	False
2352	87.8438	4972530	5.6472	128	2	False
2353	30.4199	14359200	6.24063	128	3	False
2354	53.4873	8166540	5.40034	128	2	False
2355	120.255	3632320	6.59022	128	4	False
2357	57.0203	7660530	5.82996	128	2	False
2360	41.6895	10477600	6.59847	128	4	False
2368	517.329	844349	6.74079	123	3	False
2370	30.4073	14365200	5.28505	129	2	False
2372	18.1661	24045100	5.27335	129	3	False
2373	285.713	1528830	6.19718	129	9	False
2375	7334.77	59552.8	5.11414	129	2	False
2377	78.0908	5593560	7.91948	129	8	True
2378	89.6233	4873800	6.31084	130	2	False
2384	8.49028	51447700	5.86965	130	2	False
2388	197.029	2216970	6.21669	130	7	False
2389	49.8608	8760510	6.39051	130	4	False
2390	233.978	1866870	6.11818	130	2	False
2391	4495.57	97163.5	7.93748	130	2	False
2392	97.357	4486640	7.70165	130	4	False
2394	131.697	3316740	6.30614	131	4	False
2395	159.792	2733580	6.84753	131	2	False
2396	26.1132	16727400	5.44595	131	3	False
2399	95.2865	4584130	6.11818	131	2	False
2403	106.202	4112980	7.56009	131	2	False
2404	1231.07	354819	6.43708	131	2	False
2408	137.902	3167520	6.39483	132	2	False
2411	37.3515	11694500	5.48004	132	3	False
2412	381.761	1144190	5.10373	132	2	False
2413	286.786	1523110	6.41665	132	3	False
2414	22.0461	19813300	5.98731	132	3	False
2416	2983.26	146419	5.86478	132	2	False
2418	74.5605	5858410	6.18779	132	7	True
2422	226.078	1932110	7.74247	132	2	False
2426	84.1358	5191680	6.67951	132	15	True
2427	242.883	1798420	7.47459	132	3	False
2429	156.971	2782720	6.03516	133	3	False
2430	33.1351	13182600	6.49945	133	3	False
2432	58.1073	7517220	5.51069	133	2	False
2434	1009.42	432731	5.92178	133	3	False
2436	410.794	1063320	5.94008	133	2	False
2437	295.19	1479750	5.31937	133	2	False
2441	47.9695	9105900	6.51147	133	2	False
2444	102.4	4265660	6.24019	133	5	True
2446	737.892	591964	5.71758	134	2	False
2449	3325.85	131336	6.44805	134	2	False
2452	85.2103	5126210	5.33055	134	3	False
2453	264.057	1654210	6.71976	134	9	False
2455	2311.48	188972	7.52478	134	3	False
2456	170.48	2562220	8.5352	134	3	False
2458	64.9219	6728180	5.80433	135	2	False
2463	149.831	2915320	5.67122	135	6	False
2465	44.3442	9850350	6.0636	135	2	False
2467	83.5485	5228170	6.03351	135	10	True
2469	64.8573	6734870	6.11818	135	2	False
2472	60.7466	7190620	6.08344	135	4	False
2474	165.587	2637920	6.28709	135	4	False
2475	120.393	3628150	7.92135	135	4	False
2478	35.1749	12418100	7.38822	136	2	False
2481	724.931	602548	7.22794	136	2	False
2484	61.8017	7067860	6.49919	136	13	True
2488	99.2829	4399610	5.66725	136	3	False
2492	122.17	3575400	6.85989	136	5	False
2494	368.572	1185130	7.05497	136	6	False
2495	369	1183760	5.96986	137	3	False
2498	230.293	1896740	6.02271	137	2	False
2502	290.963	1501240	5.97571	137	2	False
2503	22.0712	19790800	6.01011	137	2	False
2504	98.8035	4420950	6.73418	137	7	True
2508	7.90365	55266300	5.43098	137	2	False
2511	1808.58	241519	7.10287	137	2	False
2512	213.259	2048240	7.12806	137	2	False
2513	15.1908	28754700	6.55408	137	2	False
2514	28.6884	15225900	6.96804	137	2	False
2517	24.49	17836100	6.35671	138	2	False
2524	90.033	4851620	5.19372	138	2	False
2530	39.7364	10992600	7.44012	138	2	False
2532	35.263	12387100	8.36707	138	3	False
2535	122.304	3571480	7.46608	139	7	True
2537	6909.46	63218.5	6.68282	139	2	False
2546	80.3083	5439110	5.44098	139	3	False
2550	99.9512	4370190	6.11184	139	3	False
2552	144.34	3026240	7.51419	139	3	False
2553	155	2818110	7.47768	139	12	True
2559	29.5453	14784300	6.66761	140	2	False
2560	468.626	932099	7.68477	140	2	False
2563	58.2696	7496290	5.67713	141	2	False
2564	65.1699	6702570	6.52546	141	8	True
2566	463.63	942143	5.73998	141	2	False
2569	16.6905	26171000	5.95582	141	4	False
2572	27.8825	15666000	7.20389	141	2	False
2573	171.941	2540440	7.40931	141	9	True
2574	55.7758	7831460	6.49859	142	2	False
2576	27.815	15704000	6.17497	142	5	True
2579	287.951	1516940	6.76757	142	2	False
2589	187.385	2331070	6.37154	142	4	False
2590	331.181	1318940	7.94727	142	2	False
2591	104.469	4181220	8.15599	142	4	False
2597	176.65	2472710	5.54492	143	2	False
2604	11.0739	39444700	5.97132	143	2	False
2605	437.023	999502	6.8457	143	2	False
2607	112.411	3885800	6.35072	143	2	False
2608	80.083	5454410	5.8745	143	2	False
2609	160.535	2720930	6.33557	143	2	False
2610	61.8263	7065050	7.46608	143	3	False
2612	62.8946	6945050	6.53103	143	7	True
2614	172.684	2529500	7.79521	143	7	False
2617	234.109	1865820	5.43098	144	3	False
2625	15.0348	29052900	5.67122	144	2	False
2626	467.049	935245	6.19835	144	2	False
2627	162.875	2681850	6.10674	144	2	False
2628	54.4471	8022580	6.57592	144	3	False
2629	66.1549	6602770	6.84202	144	8	True
2632	111.903	3903420	6.71916	145	39	True
2634	86.8892	5027160	5.76189	145	2	False
2646	53.0419	8235100	6.18602	146	4	False
2652	35.6493	12252900	7.13563	146	4	False
2653	74.3654	5873780	6.33658	146	3	False
2659	102.59	4257770	6.82345	146	2	False
2661	189.125	2309620	7.44416	146	4	False
2669	250.892	1741010	5.71758	147	2	False
2671	13.5758	32175300	6.09903	147	3	False
2673	126.128	3463180	5.99019	147	3	False
2681	814.91	536017	8.38584	147	3	False
2682	181.878	2401640	7.72004	147	3	False
2683	90.3052	4837000	5.85	148	2	False
2684	207.464	2105460	7.04901	148	2	False
2689	89.5833	4875980	6.11591	148	5	True
2692	102.571	4258590	6.70838	148	8	True
2693	1010.62	432216	5.79912	148	2	False
2696	15.464	28246600	5.21891	148	3	False
2701	103.209	4232230	6.3484	148	13	True
2702	161.635	2702420	8.4374	148	3	False
2704	223.719	1952480	5.19372	149	2	False
2706	91.4306	4777460	5.41578	149	2	False
2711	244.986	1782980	6.22938	149	2	False
2713	66.2241	6595880	6.19484	149	2	False
2720	40.3545	10824200	6.59258	149	6	True
2723	180.073	2425720	6.01292	150	6	False
2728	70.3644	6207770	6.10674	150	3	False
2731	51.0765	8551990	5.59737	150	3	False
2732	70.8184	6167970	5.8745	150	2	False
2734	77.8839	5608420	7.32821	150	3	False
2735	113.024	3864700	6.39934	150	7	True
2736	725.285	602254	8.7249	150	2	False
2741	62.4448	6995070	5.53817	151	2	False
2743	52.7375	8282630	6.24733	151	3	False
2745	651.019	670957	5.72885	151	2	False
2749	371.389	1176140	6.68498	151	2	False
2752	24.9374	17516100	6.23277	151	2	False
2753	99.1745	4404420	6.09386	151	3	False
2758	189.765	2301820	6.4232	151	2	False
2761	91.6097	4768120	7.0886	151	2	False
2763	58.1944	7505980	7.19445	151	3	False
2764	95.7025	4564200	7.81341	151	21	True
2766	37.5139	11643800	5.55163	152	2	False
2770	61.5167	7100610	5.92639	152	2	False
2772	27.3637	15963000	6.9745	153	2	False
2774	65.8692	6631420	5.36067	153	2	False
2777	24.1024	18122900	6.05151	153	2	False
2780	577.083	756920	5.54492	153	2	False
2782	42.1617	10360300	5.88892	153	2	False
2784	44.3812	9842130	6.28442	153	3	False
2785	3589.95	121675	6.04745	153	2	False
2792	10.7231	40735100	5.60374	153	2	False
2793	159.786	2733690	6.21571	153	7	False
2794	125.439	3482210	6.53175	153	4	False
2797	38.692	11289300	6.50505	153	8	True
2798	1032.52	423048	6.64844	153	3	False
2799	80.4076	5432400	8.62366	153	3	False
2800	43.1251	10128800	8.09867	153	3	False
2802	47.5101	9193960	5.79912	154	2	False
2807	12.8857	33898400	5.45335	154	2	False
2812	76.0558	5743230	6.44623	154	3	False
2813	108.947	4009340	7.05646	154	4	False
2821	60.0259	7276960	5.99796	154	7	True
2828	45.0643	9692950	7.62605	164	2	False
2829	352.107	1240550	5.85	155	2	False
2843	100.506	4346060	6.18779	155	2	False
2845	53.5761	8153000	9.27583	155	3	False
2846	32.1553	13584300	5.51069	156	2	False
2848	57.4855	7598540	6.01011	156	2	False
2850	382.002	1143470	6.25948	156	2	False
2851	52.3067	8350850	5.6226	156	2	False
2852	30.173	14476700	5.9125	156	3	False
2858	68.855	6343850	7.1897	161	2	False
2863	22.2967	19590600	5.90689	156	5	True
2864	78.7321	5548000	5.95359	156	2	False
2866	115.508	3781620	6.39195	156	4	False
2867	10.5748	41306200	6.32637	157	2	False
2868	111.294	3924810	8.17727	156	4	False
2873	1103.11	395976	6.22257	157	2	False
2874	97.9352	4460150	6.40343	157	4	False
2881	59.2007	7378390	6.64097	157	2	False
2882	71.9739	6068950	5.9625	157	2	False
2883	114.232	3823850	6.80415	157	5	False
2885	190.285	2295540	7.63247	157	6	False
2886	84.6418	5160640	7.84337	157	4	False
2887	172.122	2537780	10.0151	157	2	False
2889	136.659	3196310	5.52452	158	2	False
2890	1164.62	375063	5.3109	158	2	False
2899	14.678	29759200	5.3109	158	2	False
2902	79.729	5478630	6.71675	158	2	False
2903	96.3859	4531840	6.67416	158	2	False
2904	108.466	4027140	7.09147	158	6	True
2905	139.126	3139650	7.43861	158	4	False
2910	337.101	1295770	6.50548	159	6	False
2911	40.8567	10691200	5.751	159	2	False
2913	92.734	4710310	6.14861	159	7	True
2914	128.397	3401990	5.92178	159	4	False
2915	158.482	2756180	7.40557	159	14	True
2917	9.25911	47175800	5.24043	159	2	False
2919	143.628	3041230	6.31397	159	2	False
2924	281.314	1552730	5.6226	159	2	False
2926	628.998	694447	6.7833	159	2	False
2927	318.015	1373540	10.1738	159	8	False
2942	51.2532	8522510	6.15907	160	2	False
2944	59.3663	7357810	5.82488	160	5	True
2945	34.4315	12686200	6.92156	160	2	False
2946	72.9682	5986250	5.71758	163	2	False
2949	114.634	3810450	6.47762	161	2	False
2958	15.5897	28018900	5.6226	163	2	False
2962	33.6708	12972800	6.38906	161	4	False
2966	356	1226980	8.33769	161	2	False
2972	72.8366	5997060	5.72135	162	3	False
2974	102.679	4254100	5.23126	162	2	False
2976	309.279	1412330	6.87163	162	3	False
2980	149.602	2919780	6.18543	162	6	False
2981	94.8625	4604620	6.04064	162	3	False
2982	35.1015	12444100	6.01433	162	2	False
2986	200.253	2181270	6.80262	162	2	False
2988	114.509	3814600	6.9976	162	4	False
2989	154.789	2821950	8.41055	162	6	False
2994	98.2614	4445340	6.84679	163	5	True
2997	59.0852	7392810	6.0616	163	4	False
2999	88.69	4925090	5.92178	163	2	False
3000	65.8145	6636930	5.06097	163	2	False
3001	86.8017	5032230	6.9317	163	4	False
3004	138.007	3165100	8.20135	163	29	True
3005	220.262	1983120	6.90165	156	5	False
3007	69.7496	6262490	6.21571	164	2	False
3010	370.77	1178100	6.26539	164	5	False
3017	642.004	680379	6.36267	164	6	False
3020	481.838	906541	6.58548	164	4	False
3022	96.3171	4535080	5.86478	164	2	False
3023	121.579	3592770	8.0149	164	14	True
3024	129.712	3367500	8.15961	164	6	True
3025	99.3266	4397670	7.79816	164	5	True
3027	394.182	1108130	6.24287	165	3	False
3031	264.528	1651270	5.70237	165	3	False
3033	92.6486	4714650	6.16633	165	2	False
3036	303.077	1441240	7.32953	165	4	False
3038	24.5156	17817500	6.02132	165	3	False
3041	67.8166	6440990	5.85988	161	2	False
3042	12.0088	36373900	6.37449	161	2	False
3044	118.123	3697890	7.31518	166	37	True
3052	58.1006	7518090	5.751	166	6	True
3059	227.237	1922240	5.79912	166	2	False
3061	124.611	3505350	6.17353	166	2	False
3063	249.954	1747550	5.7119	166	2	False
3064	206.549	2114780	7.13082	166	4	False
3065	13.6042	32108300	6.85118	166	2	False
3066	127.981	3413060	7.75637	166	7	True
3067	110.939	3937340	7.48985	154	10	True
3071	9.32888	46823000	5.98442	167	2	False
3072	12.6794	34450000	6.11692	167	3	False
3074	49.1088	8894660	5.92178	167	2	False
3076	486.188	898429	6.21915	167	2	False
3082	184.387	2368960	6.01853	167	3	False
3083	28.5533	15297900	5.30806	167	3	False
3086	232.373	1879760	6.35072	167	2	False
3093	76.3416	5721730	6.47585	168	6	True
3096	137.014	3188030	6.08736	168	2	False
3097	25.6886	17003900	6.22257	168	2	False
3104	74.1146	5893650	6.02688	169	3	False
3105	67.0616	6513510	6.61975	169	6	True
3109	15.6767	27863300	6.43155	169	2	False
3110	71.9638	6069800	5.51763	169	4	False
3111	28.7793	15177800	5.56491	169	2	False
3113	46.8588	9321740	5.40809	169	2	False
3118	97.4155	4483940	6.54008	169	3	False
3122	33.8623	12899500	6.56821	169	5	True
3123	98.2259	4446950	7.04751	169	6	True
3128	154.766	2822360	6.09645	170	3	False
3132	101.204	4316090	5.7673	170	2	False
3135	105.709	4132160	6.60198	170	10	True
3138	64.4752	6774780	7.66961	170	2	False
3139	71.2173	6133420	7.55889	170	3	False
3140	281.857	1549740	10.7401	170	72	True
3144	209.265	2087330	6.39627	171	4	False
3146	34.0911	12812900	5.9446	171	2	False
3147	106.781	4090660	7.09609	171	26	True
3149	177.691	2458240	5.99019	171	3	False
3152	162.592	2686520	7.63426	171	11	True
3155	134.732	3242040	5.43098	171	2	False
3156	13.6378	32029000	5.26744	171	2	False
3164	33.1849	13162800	5.51069	172	2	False
3165	74.8427	5836320	5.72323	172	4	False
3167	107.019	4081570	7.05646	172	6	True
3168	57.8777	7547050	7.64848	172	2	False
3169	81.1652	5381690	6.70627	172	2	False
3181	96.4159	4530430	6.08029	173	5	True
3190	55.7727	7831900	5.23126	173	2	False
3192	80.8629	5401810	5.92178	173	3	False
3193	132.329	3300910	7.43298	173	25	True
3203	87.8816	4970390	7.21409	174	2	False
3204	72.9565	5987210	5.69467	174	2	False
3207	104.427	4182890	6.82158	174	6	True
3210	27.0044	16175400	6.73535	174	3	False
3212	70.9756	6154310	7.57846	174	3	False
3214	515.317	847645	7.63275	174	4	False
3216	30.5739	14286900	6.04173	175	5	True
3218	225.322	1938580	5.54492	175	2	False
3219	4822.71	90572.7	5.37673	175	2	False
3220	123.23	3544650	7.31988	175	2	False
3223	85.84	5088610	5.53137	175	2	False
3232	82.089	5321120	6.88443	176	11	True
3234	158.413	2757390	4.9932	176	2	False
3237	40.9088	10677500	6.21078	176	7	True
3243	169.661	2574580	5.74551	176	4	False
3244	132.52	3296150	6.64802	176	7	True
3247	130.854	3338100	6.19835	177	2	False
3257	126.737	3446560	6.07555	177	6	True
3259	377.125	1158250	8.21222	177	2	False
3261	58.5653	7458450	5.98615	178	5	True
3267	84.6277	5161500	6.67633	178	3	False
3268	155.01	2817930	6.62814	178	12	True
3271	13.7253	31824800	6.00587	178	2	False
3273	84.5606	5165590	5.85495	178	2	False
3276	116.091	3762620	6.80527	178	13	True
3284	161.172	2710190	5.3815	179	5	False
3285	70.7635	6172760	6.51658	179	2	False
3287	60.3265	7240700	5.28505	179	2	False
3289	124.057	3521020	5.9125	182	2	False
3290	53.1183	8223260	5.56271	179	3	False
3291	105.451	4142280	7.09433	179	2	False
3292	87.0516	5017780	7.05199	179	10	True
3294	2160.48	202180	7.63608	179	2	False
3300	126.718	3447080	6.19062	180	5	False
3305	187.385	2331060	6.76094	180	3	False
3306	100.656	4339570	5.87837	180	5	True
3308	194.916	2241000	6.60432	180	3	False
3312	123.32	3542040	6.74917	180	10	True
3313	94.0592	4643940	7.60783	180	4	False
3319	160.478	2721910	5.55163	181	2	False
3322	380.185	1148930	5.74367	181	3	False
3323	4444.12	98288.4	5.96692	181	2	False
3326	89.9401	4856630	5.48957	181	2	False
3327	62.5841	6979500	6.46518	181	6	True
3328	35.2453	12393300	6.33251	181	3	False
3329	100.462	4347960	6.65792	181	5	True
3330	61.315	7123970	6.39387	181	3	False
3331	435.079	1003970	7.39987	181	2	False
3332	88.7762	4920300	8.18041	181	3	False
3334	235.098	1857970	5.67713	182	2	False
3335	49.6552	8796790	6.23839	182	3	False
3336	19.0616	22915400	5.72323	182	2	False
3343	21.7743	20060600	6.12386	182	4	False
3344	61.6632	7083730	5.82996	182	2	False
3353	44.0815	9909050	5.51763	183	2	False
3356	159.849	2732610	6.12574	183	2	False
3358	17.9969	24271200	5.47524	183	2	False
3359	36.1565	12081000	5.98615	183	5	True
3360	104.112	4195520	7.86609	183	2	False
3363	157.521	2773000	6.89957	184	10	True
3364	108.021	4043720	6.3597	185	2	False
3370	57.8616	7549150	6.56869	184	2	False
3376	127.678	3421160	7.28873	184	9	True
3378	9.56768	45654300	6.87044	184	3	False
3379	145.69	2998190	6.30141	179	3	False
3380	414.583	1053600	5.19372	185	2	False
3381	59.198	7378730	6.10674	185	2	False
3382	166.252	2627380	5.53364	185	6	False
3383	36.4517	11983100	5.61006	185	2	False
3384	98.2404	4446290	6.15907	185	2	False
3385	1250.79	349223	6.34468	185	2	False
3387	116.82	3739150	6.40057	185	2	False
3388	232.07	1882220	7.8588	185	10	False
3389	196.072	2227780	8.28969	185	6	False
3390	74.4686	5865630	6.44805	186	2	False
3391	986.516	442776	5.51763	186	2	False
3397	16.183	26991700	6.19718	186	3	False
3403	91.053	4797270	6.13511	186	4	False
3404	27.1959	16061400	6.26277	186	3	False
3410	106.705	4093580	7.21296	186	9	True
3413	29.0157	15054100	6.09419	187	8	True
3415	187.184	2333570	7.61388	187	5	False
3416	58.1066	7517320	5.53817	187	2	False
3421	1102.14	396325	5.79389	187	2	False
3422	1278.6	341629	6.25618	187	2	False
3429	48.0174	9096830	5.59737	188	2	False
3431	28.5942	15276100	5.53137	188	5	True
3438	74.303	5878710	6.75561	188	4	False
3442	598.039	730397	5.67713	188	2	False
3444	211.323	2067010	7.03747	188	6	False
3445	71.3254	6124130	7.00265	188	7	True
3448	142.475	3065840	6.61476	189	4	False
3450	452.357	965622	5.73257	189	3	False
3453	68.7404	6354430	6.72919	189	2	False
3456	49.2218	8874240	7.18753	189	3	False
3457	338.132	1291820	6.68282	189	2	False
3458	156.502	2791050	6.68498	189	3	False
3463	52.8562	8264040	6.70838	190	2	False
3466	349.081	1251300	5.72323	190	2	False
3467	277.636	1573300	5.43599	190	3	False
3471	44.5741	9799540	5.93097	190	3	False
3475	61.4549	7107750	6.3977	190	2	False
3478	169.116	2582870	7.20836	190	4	False
3479	220.006	1985430	6.04009	191	5	False
3481	19.8962	21954200	6.51275	191	4	False
3483	17.8263	24503400	5.468	191	2	False
3485	102.877	4245920	6.68219	191	17	True
3486	111.605	3913850	6.31056	191	11	True
3488	44.3676	9845140	6.03102	191	2	False
3508	18.176	24032000	5.70045	193	4	False
3510	16.8466	25928400	6.08606	193	3	False
3518	31.8291	13723500	5.90783	193	2	False
3522	170.455	2562590	7.49586	193	3	False
3523	101.337	4310440	7.22769	193	5	True
3524	682.818	639710	6.9136	193	3	False
3525	325.106	1343580	9.20958	193	2	False
3527	121.115	3606530	5.9	194	3	False
3528	43.1103	10132300	6.40343	194	4	False
3547	129.737	3366840	5.78686	195	3	False
3548	74.0743	5896860	6.63646	195	2	False
3550	236.248	1848930	5.73443	195	2	False
3551	23.5418	18554500	6.03516	195	3	False
3552	287.064	1521630	6.6785	195	2	False
3555	135.001	3235560	5.92178	195	3	False
3556	125.334	3485140	6.4625	195	3	False
3558	108.239	4035550	6.6251	196	8	True
3560	127.119	3436200	7.73637	196	21	True
3569	98.7607	4422870	6.7131	196	16	True
3570	172.378	2534000	6.73193	196	6	False
3573	112.167	3894260	6.56303	196	3	False
3576	98.468	4436020	7.0929	196	4	False
3577	185.397	2356050	9.70294	196	7	False
3578	15379.1	28402.5	6.43984	197	2	False
3585	47.0007	9293600	6.33251	197	3	False
3586	138.573	3152180	6.23277	197	2	False
3587	38.3235	11397900	6.22598	197	2	False
3589	61.2331	7133490	5.468	197	2	False
3593	29.9305	14594000	6.12008	197	4	False
3594	109.389	3993130	5.92178	197	2	False
3600	237.179	1841680	7.64318	197	7	False
3603	94.6939	4612820	7.16639	198	11	True
3606	15.7133	27798400	5.57802	198	2	False
3608	89.9648	4855300	7.79206	198	4	False
3609	52.0849	8386420	6.6082	198	6	True
3610	95.2301	4586850	6.34951	198	5	True
3615	53.0885	8227880	6.4732	198	3	False
3616	32.5962	13400500	5.94911	198	2	False
3617	122.999	3551290	5.94911	198	2	False
3618	47.4485	9205890	6.17592	198	3	False
3619	48.4481	9015950	6.853	198	2	False
3620	498.018	877088	6.51318	199	3	False
3621	70.2369	6219040	6.79108	199	4	False
3625	29.4188	14847800	6.43063	199	6	True
3626	15.2029	28731700	5.78686	199	3	False
3628	182.552	2392770	5.79738	204	3	False
3629	58.3159	7490340	6.45485	199	4	False
3631	70.0676	6234060	6.43155	199	4	False
3633	233.407	1871430	5.53137	199	2	False
3635	147.563	2960140	6.33557	199	2	False
3636	84.0035	5199860	6.4297	199	6	True
3637	91.8534	4755470	6.50044	199	7	True
3638	89.0146	4907130	7.43736	199	11	True
3646	48.8417	8943300	5.92178	200	3	False
3649	93.5384	4669800	6.02688	200	3	False
3651	14.2529	30646800	6.26713	200	3	False
3652	100.178	4360310	5.58882	200	3	False
3659	25.1101	17395700	5.47524	201	2	False
3661	154.613	2825160	5.8095	201	2	False
3662	209.932	2080710	6.82844	201	6	False
3663	42.5717	10260500	5.8417	201	3	False
3669	143.745	3038750	5.71758	202	2	False
3670	79.985	5461100	5.79389	202	3	False
3671	366.67	1191280	7.00466	202	2	False
3673	31.7301	13766300	6.37449	202	2	False
3678	157.406	2775030	6.32944	202	2	False
3679	233.054	1874270	6.39339	202	8	False
3680	128.948	3387460	6.41477	202	8	True
3682	97.3938	4484950	7.04676	202	4	False
3683	27.5902	15831900	6.51318	202	3	False
3688	70.4143	6203370	5.57802	203	2	False
3690	42.4261	10295700	5.56491	203	2	False
3691	51.5891	8467020	5.92485	203	3	False
3695	773.699	564568	7.21493	203	3	False
3696	119.681	3649750	7.35514	203	11	True
3697	48.9357	8926110	7.09861	203	3	False
3698	11.2731	38747500	6.80262	203	2	False
3702	35.5132	12299800	6.49599	204	2	False
3703	860.971	507341	5.93097	204	2	False
3704	17.7129	24660300	5.65326	204	2	False
3706	99.7396	4379460	5.81978	204	2	False
3710	1018.1	429039	7.23913	204	2	False
3713	223.642	1953150	6.62281	204	2	False
3714	17.5506	24888300	6.4607	204	3	False
3715	225.352	1938330	6.94285	204	3	False
3717	111.035	3933940	9.73589	204	2	False
3720	1744.21	250432	5.44595	205	2	False
3721	56.554	7723690	5.97862	205	3	False
3722	154.219	2832370	5.79178	205	5	False
3723	143.08	3052870	6.87697	205	6	False
3730	94.8695	4604280	5.46557	205	3	False
3732	47.5932	9177900	5.89368	205	2	False
3734	318.846	1369960	6.3124	205	4	False
3745	52.3528	8343500	6.27365	206	3	False
3746	537.22	813086	6.4535	206	2	False
3747	170.649	2559670	6.79108	206	2	False
3749	125.378	3483920	6.26495	207	9	True
3751	102.99	4241260	5.58451	207	2	False
3752	283.96	1538270	6.38423	207	3	False
3755	40.0437	10908200	5.85988	207	12	True
3758	18.3229	23839300	6.27365	207	3	False
3763	95.8479	4557280	5.68301	207	2	False
3764	147.875	2953890	6.64097	207	2	False
3767	117.788	3708410	7.33573	207	2	False
3770	116.024	3764790	7.06679	207	4	False
3772	163.224	2676110	7.87268	207	6	False
3774	130.473	3347860	6.51352	199	5	False
3778	256.964	1699870	5.98297	208	6	False
3779	193.472	2257720	5.3109	208	2	False
3782	368.902	1184070	5.32777	208	2	False
3783	55.9549	7806390	5.48957	208	2	False
3794	21.0825	20718900	7.06238	208	2	False
3797	57.6981	7570540	5.91715	209	2	False
3803	40.3619	10822200	5.8095	209	2	False
3804	6246.41	69929.1	5.82488	209	2	False
3808	42.0289	10393000	9.79856	209	2	False
3811	185.19	2358690	7.45119	210	2	False
3816	10.7632	40583300	5.61006	210	2	False
3820	34.3874	12702500	5.9431	210	3	False
3821	52.7508	8280560	5.53817	210	2	False
3823	74.6911	5848160	7.44684	210	21	True
3825	53.3215	8191930	6.82782	210	3	False
3826	52.0679	8389160	7.21155	210	2	False
3836	35.1927	12411800	6.15176	211	2	False
3841	75.1686	5811020	6.57111	211	5	True
3843	118.029	3700840	7.93069	213	2	False
3846	159.525	2738170	6.56869	212	6	False
3847	51.1408	8541230	7.03999	212	2	False
3848	137.374	3179690	5.9431	212	3	False
3858	92.2613	4734440	6.75711	212	8	True
3861	80.5533	5422570	5.89842	213	2	False
3862	332.361	1314250	7.23665	212	3	False
3864	180.697	2417330	6.16633	212	2	False
3865	110.131	3966230	8.0894	212	7	True
3866	1443.33	302637	9.1025	212	2	False
3867	156.542	2790340	9.92264	212	4	False
3868	63.3455	6895610	7.36086	213	6	True
3871	48.9283	8927460	6.37253	213	3	False
3873	91.9042	4752840	5.8745	213	2	False
3875	111.864	3904790	6.51828	213	3	False
3882	81.3565	5369040	6.74147	213	6	True
3883	50.1275	8713890	6.25429	213	7	True
3884	254.451	1716660	6.94838	213	2	False
3886	934.17	467587	6.23615	213	2	False
3890	19.6672	22209900	5.53591	214	3	False
3894	789.59	553206	5.40551	214	3	False
3896	139.342	3134770	5.45335	214	2	False
3908	232.496	1878760	6.51147	215	2	False
3910	73.38	5952660	5.88414	215	2	False
3911	28.6291	15257400	5.78862	215	2	False
3919	170.778	2557740	7.70218	215	11	True
3921	200.46	2179020	7.49408	215	5	False
3922	82.8135	5274570	7.51583	215	8	True
3923	427.42	1021960	9.38641	215	2	False
3924	674.709	647399	9.05491	215	5	False
3925	42.6987	10230000	6.96804	211	2	False
3929	27.7006	15768800	5.68066	216	5	True
3930	858.3	508920	5.82996	216	2	False
3933	33.5532	13018300	6.08736	216	2	False
3936	103.365	4225860	6.40098	216	7	True
3939	65.0783	6712000	6.60432	228	2	False
3948	55.3195	7896060	5.3361	217	2	False
3954	151.878	2876040	5.8745	217	2	False
3955	134.504	3247540	7.7472	217	3	False
3956	458.748	952170	6.53425	217	2	False
3957	217.788	2005650	9.83547	217	2	False
3960	68.5654	6370650	6.32637	218	2	False
3961	65.9911	6619160	5.86478	218	3	False
3962	203.47	2146790	5.55829	218	2	False
3963	126.448	3454440	5.84503	218	2	False
3967	8.1911	53326900	6.90096	218	2	False
3969	40.0582	10904300	5.6908	218	3	False
3974	247.202	1767000	6.00587	218	2	False
3976	856.521	509977	6.44805	218	2	False
3979	330.049	1323460	7.432	218	2	False
3983	87.8664	4971250	7.07557	219	5	True
3985	13.6876	31912500	5.78333	219	2	False
3988	19.506	22393500	5.58451	219	2	False
3991	27.0568	16144000	5.94008	219	2	False
3997	23.2671	18773500	5.38466	219	2	False
4000	153.254	2850200	6.92043	228	3	False
4001	46.2573	9442970	6.70567	219	7	True
4005	78.255	5581820	6.132	220	3	False
4007	86.8978	5026660	6.05556	220	4	False
4018	65.0751	6712330	6.00162	221	2	False
4020	18.6601	23408600	5.84253	220	4	False
4021	84.8034	5150810	6.11742	220	5	True
4025	20.2924	21525600	7.28388	220	2	False
4026	205.113	2129590	7.45876	220	10	True
4029	112.014	3899550	9.90997	220	2	False
4032	88104.3	4957.83	5.12444	221	2	False
4034	309.726	1410300	5.27629	221	2	False
4043	69.6608	6270470	5.82488	221	2	False
4045	196.238	2225900	6.02826	221	6	False
4046	255.617	1708830	6.58389	221	3	False
4055	249.99	1747290	7.83795	221	6	False
4057	105.734	4131180	6.22052	222	10	True
4058	107.249	4072810	6.12197	222	3	False
4061	78.2968	5578850	5.751	222	2	False
4063	52.2324	8362730	6.07643	222	9	True
4068	16.7407	26092500	6.67958	222	4	False
4070	13.5152	32319700	6.533	222	4	False
4072	100.726	4336580	6.71347	222	7	True
4074	57.3545	7615890	5.45089	222	3	False
4075	10.2281	42706400	6.52419	222	2	False
4076	116.47	3750360	6.68354	222	3	False
4078	212.61	2054490	8.37848	222	3	False
4079	43.4585	10051100	5.53817	223	2	False
4080	102.633	4256000	6.4225	223	8	True
4083	49.9428	8746120	5.92178	223	2	False
4086	59.9641	7284460	6.14069	223	2	False
4093	170.08	2568240	6.50805	223	3	False
4094	105.295	4148420	7.24325	223	6	True
4095	161.566	2703580	8.73444	223	9	True
4096	223.779	1951950	7.63691	223	2	False
4097	1721.83	253688	8.81747	223	4	False
4104	104.141	4194390	5.73998	224	2	False
4108	203.235	2149270	5.44098	224	3	False
4109	17.2039	25390000	5.41578	224	2	False
4112	133.155	3280430	6.57832	224	2	False
4113	70.4441	6200750	6.35312	224	5	True
4117	127.368	3429480	8.23081	224	7	True
4118	146.292	2985850	6.49252	224	3	False
4120	235.441	1855270	9.99814	224	2	False
4123	122.467	3566720	6.68282	225	4	False
4125	229.886	1900100	6.38732	225	10	False
4129	95.4776	4574960	5.85824	225	3	False
4133	122.889	3554460	6.75961	225	2	False
4134	19.3399	22585700	6.00587	226	2	False
4136	78.2922	5579170	6.19367	226	6	True
4143	507.843	860120	6.34165	226	2	False
4144	243.522	1793700	6.15907	226	2	False
4147	106.43	4104160	5.58882	226	3	False
4150	40.8458	10694000	7.05794	226	5	True
4151	82.7615	5277890	7.07098	226	7	True
4156	143.466	3044660	5.7673	227	2	False
4158	173.123	2523100	6.40911	227	2	False
4160	1046.02	417590	5.58451	227	2	False
4162	730.415	598024	5.57802	227	2	False
4163	157.67	2770370	5.40809	227	2	False
4170	423.663	1031020	7.68872	227	2	False
4171	109.027	4006400	7.82587	227	9	True
4173	1554.23	281044	6.31708	228	2	False
4174	442.033	988175	5.79912	228	2	False
4175	74.756	5843090	5.35797	228	3	False
4178	27.9746	15614300	5.58451	228	2	False
4180	31421	13901.7	6.37449	228	2	False
4182	62.536	6984870	6.32225	228	3	False
4183	94.3698	4628660	5.36873	228	2	False
4188	147.193	2967570	5.93097	228	2	False
4192	141.901	3078250	8.13853	228	2	False
4193	144.047	3032390	8.80753	228	7	True
4194	175.425	2489990	9.84926	228	3	False
4195	156.257	2795430	5.3109	229	2	False
4199	41.4572	10536300	5.79912	229	2	False
4202	2840.75	153764	6.00162	229	2	False
4204	104.148	4194090	6.6342	229	2	False
4206	20.9442	20855700	6.06561	229	4	False
4210	133.047	3283100	7.36013	229	15	True
4217	177.266	2464130	6.76598	230	5	False
4222	109.792	3978500	8.05816	230	4	False
4223	83.5715	5226730	6.99996	230	3	False
4226	222.978	1958970	7.12806	230	2	False
4227	135.655	3219980	6.6477	230	2	False
4228	155.4	2810840	7.92281	230	3	False
4231	63.3641	6893590	6.42243	217	11	True
4233	72.5602	6019910	6.69568	231	2	False
4240	48.4075	9023520	5.98152	231	3	False
4246	149.211	2927440	5.4607	231	2	False
4248	94.3018	4632000	5.99306	231	2	False
4251	73.7508	5922730	6.586	219	9	True
4254	129.424	3375010	5.6226	232	2	False
4256	180.209	2423890	6.21053	232	8	False
4259	277.726	1572790	5.36873	232	2	False
4267	101.242	4314460	7.26892	232	9	True
4268	39.1634	11153400	8.46669	232	2	False
4270	88104.3	4957.83	9.65268	232	2	False
4272	138.06	3163890	5.77267	233	3	False
4273	41.6402	10490000	5.72323	233	2	False
4277	117.549	3715940	6.49859	233	2	False
4278	87.7352	4978680	5.78333	233	2	False
4279	18.1783	24028900	5.36067	233	2	False
4286	105.793	4128860	5.95359	233	2	False
4294	5960.55	73282.8	9.17252	233	2	False
4296	284.819	1533620	5.87933	234	2	False
4300	102.684	4253880	7.47035	234	6	True
4302	204.042	2140760	6.48816	234	2	False
4303	81.7604	5342510	7.12391	238	2	False
4309	22.0292	19828500	6.79204	234	4	False
4310	121.97	3581270	7.5328	234	4	False
4315	15.7316	27766200	6.89516	234	3	False
4317	74.1913	5887560	5.93097	234	3	False
4318	460.918	947687	5.83836	234	3	False
4320	49.2972	8860670	6.33658	234	3	False
4321	121.08	3607570	7.04943	234	7	True
4326	218.483	1999270	8.1857	234	2	False
4328	88104.3	4957.83	8.59251	234	2	False
4336	10.38	42081400	5.83501	235	3	False
4345	105.768	4129860	6.15907	235	2	False
4348	21.7057	20124000	6.77547	235	3	False
4349	83.7192	5217510	8.10476	235	4	False
4350	320.027	1364900	8.90813	235	5	False
4352	77.9493	5603710	5.18411	236	2	False
4355	135.688	3219180	5.92639	236	2	False
4356	12.5765	34732000	5.24043	236	2	False
4358	100.505	4346110	6.22712	236	3	False
4359	115.598	3778660	6.26931	236	2	False
4364	12.4095	35199300	5.61635	236	2	False
4365	334.693	1305090	5.53137	236	2	False
4369	157.26	2777600	6.44805	236	3	False
4370	240.864	1813500	6.64097	236	4	False
4371	94.691	4612960	7.1753	236	17	True
4372	135.309	3228220	6.58241	236	14	True
4373	58.6052	7453360	8.65176	236	2	False
4374	347.889	1255590	8.48879	236	3	False
4375	75.991	5748130	5.51763	237	2	False
4377	32.0632	13623300	7.27317	237	2	False
4383	149.378	2924160	5.48957	237	2	False
4386	77.9301	5605100	6.42599	237	2	False
4388	227.201	1922560	6.58071	237	5	False
4390	135.473	3224310	8.71722	237	3	False
4391	81.9578	5329640	8.4269	237	3	False
4392	139.757	3125460	8.94465	237	3	False
4395	17.6531	24743800	5.85495	238	2	False
4404	15.2823	28582500	5.36067	238	2	False
4407	73.5854	5936040	6.95498	238	2	False
4408	61.4836	7104430	7.48946	238	2	False
4411	389.449	1121600	5.68301	239	2	False
4414	38.6097	11313400	6.72816	239	4	False
4416	42.3651	10310500	5.90418	239	9	True
4418	22.8407	19124000	8.63964	239	6	True
4419	117.169	3727980	6.10802	239	6	True
4420	261.113	1672860	5.73443	239	2	False
4422	485.202	900256	5.6288	239	2	False
4424	27.5749	15840700	9.74327	239	3	False
4429	20.0265	21811400	6.19015	239	3	False
4430	263.086	1660320	5.70237	239	3	False
4432	64.2984	6793420	7.19359	239	2	False
4435	36.9733	11814100	6.24955	239	3	False
4442	31.0332	14075400	6.04337	240	2	False
4447	108.879	4011860	5.57802	240	2	False
4449	38.5445	11332500	5.30236	240	2	False
4452	34.7818	12558500	7.21915	240	2	False
4454	148.671	2938080	6.35372	234	4	False
4458	20.2737	21545400	6.39339	241	4	False
4459	26.1152	16726100	6.132	241	3	False
4469	24.3049	17972000	5.93554	241	2	False
4470	31.7473	13758800	6.60432	241	2	False
4477	46.7152	9350410	6.25287	241	4	False
4478	98.9592	4414000	8.52297	241	8	True
4479	99.1024	4407620	8.51394	241	4	False
4480	118.371	3690140	9.00566	241	4	False
4482	298.625	1462730	5.98268	242	5	False
4494	12.4019	35220800	6.16633	242	2	False
4503	92.9931	4697180	7.21999	242	9	True
4505	71.9859	6067940	6.66101	242	4	False
4509	12.4374	35120300	5.30236	243	2	False
4511	58.6278	7450500	6.67237	243	11	True
4512	176.802	2470600	5.5037	243	2	False
4519	71.0304	6149560	5.41194	243	4	False
4520	155.366	2811460	6.50376	243	2	False
4524	124.858	3498410	8.09797	243	3	False
4525	55.4668	7875090	9.03906	243	3	False
4526	29.0066	15058900	5.53137	244	3	False
4531	1938.96	225279	5.57149	244	2	False
4534	77.2925	5651340	6.14069	244	2	False
4536	10.9543	39875400	5.10373	244	2	False
4537	159.622	2736500	6.38616	244	2	False
4538	199.207	2192720	5.48957	244	2	False
4543	107.276	4071780	7.44793	244	8	True
4544	170.463	2562470	7.68872	244	2	False
4545	109.991	3971270	6.54421	244	2	False
4546	56.8077	7689190	7.45369	244	4	False
4549	61.345	7120480	6.00587	245	2	False
4550	416.453	1048870	6.59258	245	2	False
4556	69.6358	6272710	6.73466	245	6	True
4559	135.281	3228890	6.4763	245	4	False
4560	68.5725	6369980	6.86206	245	17	True
4565	154.096	2834630	6.4	245	5	False
4567	33.6477	12981700	6.82844	245	6	True
4568	151.71	2879220	7.38913	245	7	True
4569	322.508	1354400	7.86939	245	2	False
4570	57.1243	7646590	7.33541	245	7	True
4581	133.795	3264730	6.55326	246	6	False
4582	13.3554	32706300	5.93554	246	2	False
4584	53.6692	8138860	6.49599	246	4	False
4591	47.5526	9185750	6.09386	246	6	True
4594	133.415	3274050	8.91947	246	3	False
4595	1526.97	286061	9.76619	246	2	False
4596	257.275	1697820	7.49091	247	4	False
4601	134.9	3237990	6.23446	247	4	False
4604	25.4941	17133600	6.55064	247	5	True
4605	63.84	6842190	6.07753	247	4	False
4611	255.59	1709010	5.6226	247	2	False
4614	46.8037	9332730	5.76189	247	2	False
4615	89.2344	4895040	6.50192	247	7	True
4620	404.009	1081180	5.78333	248	2	False
4623	80.9902	5393310	5.75537	248	5	True
4625	187.335	2331680	5.6472	248	3	False
4626	94.0591	4643950	6.38034	248	6	True
4635	63.0076	6932590	7.62857	248	4	False
4637	159.268	2742580	8.06567	248	6	False
4640	242.291	1802810	5.60162	249	3	False
4643	2374.82	183932	5.92639	249	2	False
4644	32.1617	13581600	5.68301	249	2	False
4651	34.4022	12697000	6.33251	249	2	False
4653	355.331	1229290	7.22669	249	3	False
4654	125.972	3467490	7.83591	249	3	False
4655	739.161	590948	8.54004	249	2	False
4656	97.1634	4495580	8.22296	249	24	True
4657	6755.97	64654.8	9.93532	249	2	False
4658	152.257	2868880	10.6139	249	3	False
4668	14.5994	29919400	5.71475	250	4	False
4670	76.9001	5680170	6.73535	250	2	False
4671	42.8754	10187800	5.26744	250	2	False
4672	83.2625	5246130	5.4607	250	3	False
4676	56.1439	7780110	6.7435	250	3	False
4677	11.0158	39652600	6.82345	250	2	False
4678	43.3286	10081200	7.08716	250	2	False
4679	30.4123	14362800	7.5479	250	4	False
4680	123.642	3532830	8.85524	250	3	False
4684	103.34	4226890	5.88892	251	2	False
4697	71.9341	6072310	6.05758	251	4	False
4698	83.3157	5242780	6.7833	251	2	False
4700	55.2432	7906960	6.33251	251	4	False
4701	185.406	2355940	8.91377	251	3	False
4704	56.2277	7768520	6.50428	252	5	True
4709	30.0327	14544300	6.10929	252	3	False
4710	163.715	2668090	6.42785	252	3	False
4711	18.4339	23695700	5.59737	252	3	False
4716	77.7106	5620930	6.6099	252	15	True
4717	527.842	827532	5.5931	252	3	False
4719	268.272	1628220	7.48974	252	7	False
4720	75.9153	5753860	8.64949	252	12	True
4724	97.7932	4466630	5.14473	253	2	False
4726	164.142	2661150	5.80778	253	3	False
4728	15.5599	28072600	6.39002	253	3	False
4737	18.6907	23370300	5.92639	253	4	False
4739	40.0528	10905800	6.29507	253	2	False
4741	198.739	2197880	7.0609	253	2	False
4742	28.1914	15494300	7.22669	253	3	False
4743	158.724	2751990	7.5	253	6	False
4744	156.194	2796550	7.53127	253	6	False
4746	31.3828	13918600	8.59156	253	3	False
4748	277.291	1575260	10.7321	253	5	False
4751	22.843	19122100	5.65928	254	2	False
4759	198.619	2199210	5.3361	254	2	False
4761	9.20806	47437300	5.87933	254	2	False
4765	379.311	1151580	8.45378	254	5	False
4766	187.678	2327430	8.66887	254	6	False
4768	119.989	3640380	5.27629	255	2	False
4772	12.9281	33787300	6.08344	255	2	False
4776	69.6334	6272930	6.84386	255	2	False
4777	225.664	1935650	6.48729	255	3	False
4783	95.8331	4557980	7.50159	255	3	False
4787	46.0812	9479040	5.32777	256	2	False
4790	24.9111	17534600	6.51658	256	3	False
4793	209.684	2083160	5.37673	256	2	False
4801	48.2563	9051790	6.50376	256	2	False
4804	27.2774	16013500	6.71675	256	2	False
4808	91.9471	4750620	6.83525	256	3	False
4818	84.6884	5157800	6.15907	257	3	False
4823	37.4891	11651600	6.63872	257	4	False
4827	266.936	1636370	5.99735	257	2	False
4828	77.9138	5606270	6.39387	257	3	False
4829	198.3	2202750	6.10674	257	3	False
4830	59.6571	7321940	6.63646	257	2	False
4833	105.127	4155040	7.78133	257	6	True
4834	53.971	8093340	6.48947	257	4	False
4835	54.0526	8081120	5.53817	257	2	False
4837	127.001	3439380	6.83608	257	9	True
4838	22.3387	19553800	6.89923	257	2	False
4839	129.964	3360980	7.47882	257	4	False
4840	4268.05	102343	8.4532	257	2	False
4841	417.273	1046810	6.03102	258	2	False
4845	14.7095	29695600	5.64314	258	3	False
4850	100.385	4351300	6.3686	258	2	False
4854	73.2445	5963660	5.12444	258	2	False
4855	110.661	3947260	5.55829	258	2	False
4856	269.544	1620540	6.05959	258	2	False
4861	103.249	4230600	6.89225	258	10	True
4864	58.9022	7415780	6.56979	258	11	True
4865	67.8748	6435460	5.52681	258	3	False
4867	344.439	1268170	9.32551	258	4	False
4870	96.8891	4508310	5.69467	259	2	False
4871	37.407	11677100	5.73443	259	2	False
4876	234.836	1860050	5.65928	259	2	False
4877	30.893	14139300	5.93097	259	2	False
4878	90.8664	4807120	5.46557	259	3	False
4880	268.059	1629510	7.30494	259	2	False
4881	118.274	3693180	7.13837	259	4	False
4882	83.3506	5240590	6.98731	259	2	False
4883	36.9417	11824200	6.39483	259	2	False
4884	49.1647	8884540	9.41573	259	2	False
4885	97.1952	4494110	5.3109	260	2	False
4886	136.704	3195280	7.69997	260	12	True
4890	19.1121	22854900	5.77802	260	2	False
4899	247.604	1764130	5.47524	260	2	False
4900	37.4614	11660100	6.78252	260	5	True
4907	1618.29	269918	6.08736	260	2	False
4909	52.6464	8296980	6.73807	260	3	False
4910	204.604	2134880	8.08213	260	9	False
4911	8.13907	53667800	6.60897	260	3	False
4912	33.6677	12974000	7.21662	260	3	False
4913	126.04	3465600	7.56991	260	4	False
4915	130.107	3357270	9.0216	260	2	False
4916	36.4389	11987400	5.04999	261	2	False
4918	26.2275	16654500	5.3109	261	2	False
4923	24.7893	17620700	6.33251	261	2	False
4924	31.685	13785900	5.64111	261	2	False
4928	61.9472	7051260	7.11274	261	3	False
4932	60.4592	7224800	6.3977	262	2	False
4938	73.2004	5967260	6.38228	262	6	True
4939	26.5371	16460200	6.71675	262	2	False
4941	37.7485	11571500	5.97132	262	2	False
4942	100.542	4344500	6.26386	262	6	True
4946	123.153	3546850	7.02325	262	4	False
4950	67.8555	6437290	6.35072	262	3	False
4951	78.5931	5557810	6.6014	262	16	True
4953	65.1232	6707370	6.85637	262	7	True
4954	40.2129	10862300	6.76459	262	4	False
4957	28.1708	15505600	7.60996	262	2	False
4965	1156.56	377675	6.47497	263	2	False
4967	66.3514	6583220	6.29189	263	4	False
4969	494.281	883720	6.66101	263	2	False
4972	142.067	3074660	6.01011	263	3	False
4973	500.625	872521	7.69892	263	2	False
4974	101.39	4308180	9.07573	263	3	False
4980	104.777	4168910	6.74957	264	10	True
4983	333.258	1310710	6.50118	264	2	False
4989	280.155	1559160	6.7735	264	4	False
4991	304.967	1432310	6.6342	264	4	False
4993	39.7886	10978200	5.39253	264	2	False
4997	80.1845	5447510	9.03923	264	8	True
5002	196.292	2225290	6.89167	264	3	False
5006	75.9463	5751510	8.2588	278	2	False
5011	15.9037	27465700	5.38992	265	3	False
5014	131.381	3324720	5.64111	265	2	False
5015	84.877	5146340	5.35255	265	2	False
5020	138.271	3159050	6.97665	265	3	False
5021	92.9909	4697300	6.09903	265	3	False
5022	31.1672	14014900	5.5494	265	3	False
5025	127.801	3417860	9.69526	265	4	False
5028	129.991	3360270	5.87773	266	6	True
5031	91.5891	4769190	6.22484	266	3	False
5035	53.0872	8228080	6.56411	266	9	True
5036	166.853	2617910	6.27581	266	2	False
5037	21.3386	20470200	5.54828	266	4	False
5038	128.092	3410100	5.80433	266	2	False
5042	37.4303	11669800	5.84003	266	2	False
5044	60.8557	7177740	6.49772	266	6	True
5045	28.5175	15317100	6.894	266	2	False
5047	139.253	3136790	8.16387	266	10	True
5048	128.146	3408650	8.8739	266	2	False
5049	77.0812	5666830	6.15664	267	3	False
5050	198.78	2197430	6.1444	267	2	False
5052	41.0083	10651700	6.32019	267	3	False
5056	133.641	3268510	6.63737	267	5	False
5057	14.5857	29947600	5.40034	267	3	False
5058	336.412	1298420	5.45335	267	2	False
5059	200.984	2173340	5.77802	267	2	False
5060	210.592	2074180	6.43984	269	2	False
5064	252.966	1726730	5.22201	267	2	False
5066	851.106	513221	5.70045	267	2	False
5067	32.8881	13281600	6.19132	267	2	False
5068	81.1914	5379950	6.15359	267	4	False
5070	270.212	1616530	6.85118	267	4	False
5072	62.4319	6996520	6.61268	267	5	True
5075	11.8838	36756300	5.9625	268	2	False
5076	46.3746	9419070	5.85495	268	2	False
5077	25.113	17393600	5.94008	268	2	False
5078	44.858	9737530	5.88892	268	4	False
5079	8.05823	54206200	6.26277	268	2	False
5082	9.37103	46612300	5.468	268	2	False
5089	571.379	764477	6.90269	268	2	False
5090	213.641	2044580	9.70146	268	6	False
5092	96.7527	4514660	5.68886	269	2	False
5094	100.006	4367780	6.8174	269	18	True
5095	41.5216	10520000	6.49078	269	10	True
5096	1970.84	221635	5.85988	269	2	False
5099	18.2626	23918100	5.19372	269	2	False
5101	90.5115	4825970	5.83501	272	2	False
5103	1252.57	348728	5.52452	269	2	False
5105	94.3332	4630460	6.13822	269	6	True
5107	140.606	3106600	6.37742	269	2	False
5109	107.1	4078490	6.54834	269	3	False
5110	268.985	1623900	6.37154	269	2	False
5112	130.663	3342990	5.61635	269	2	False
5113	143.137	3051660	7.30022	269	15	True
5114	354.934	1230670	6.28869	269	2	False
5115	409.971	1065450	7.99369	269	2	False
5116	77.1906	5658790	6.58832	269	5	True
5117	47.8256	9133310	6.7859	269	3	False
5119	398.064	1097330	10.4784	269	2	False
5121	29.5644	14774700	5.55163	270	2	False
5135	33.247	13138200	5.56711	270	3	False
5137	216.299	2019450	8.22222	270	12	True
5138	233.394	1871530	8.97227	270	16	True
5139	93.2099	4686260	5.87933	271	2	False
5143	22.7695	19183800	5.51763	271	3	False
5144	102.769	4250360	6.77547	271	4	False
5145	3583.5	121894	6.07951	271	2	False
5147	98.1606	4449910	6.06461	271	8	True
5149	32.1575	13583300	6.07291	271	3	False
5153	44.9602	9715400	5.6472	271	2	False
5155	97.5017	4479980	6.32944	271	2	False
5157	35.175	12418100	5.6472	271	3	False
5159	423.627	1031110	7.34689	271	2	False
5161	33.0012	13236100	6.27257	267	2	False
5166	121.292	3601270	6.33557	272	2	False
5167	136.534	3199240	5.44595	272	2	False
5170	461.059	947396	5.65928	272	2	False
5172	59.6289	7325400	6.96316	272	2	False
5173	33.0413	13220000	7.08716	272	3	False
5176	37.7242	11578900	5.73443	273	4	False
5177	40.4999	10785400	5.56491	273	2	False
5180	66.6276	6555930	5.73443	273	2	False
5181	105.772	4129690	6.53375	273	5	True
5182	23.1231	18890400	5.89842	273	2	False
5185	255.31	1710880	5.57802	273	6	False
5187	77.6282	5626900	5.72323	273	2	False
5189	94.5954	4617620	6.57592	273	6	True
5193	427.863	1020900	5.71758	273	2	False
5199	202.312	2159070	9.2761	273	2	False
5201	12.1306	36008500	5.751	274	2	False
5203	51.5373	8475530	5.468	274	2	False
5204	12.5065	34926200	5.40034	274	2	False
5208	233.745	1868730	5.29374	274	2	False
5214	1800.2	242644	5.5037	274	2	False
5218	490.707	890156	6.33861	274	2	False
5223	156.313	2794440	6.14931	274	3	False
5224	269.314	1621920	6.23277	274	2	False
5225	22.7457	19203900	6.55408	274	2	False
5227	149.133	2928960	5.90783	274	2	False
5228	47.025	9288800	6.89574	274	2	False
5230	131.703	3316610	5.6746	274	7	True
5235	328.8	1328480	7.07945	269	3	False
5238	117.561	3715570	6.51658	275	2	False
5244	90.0064	4853050	6.14545	275	7	True
5249	70.3788	6206500	7.29797	275	4	False
5251	106.746	4092030	6.2667	275	5	True
5254	834.799	523247	6.14686	275	3	False
5255	376.842	1159120	7.62857	275	2	False
5256	198.717	2198130	9.86298	275	22	True
5257	932.935	468206	10.1562	275	2	False
5260	154.405	2828960	6.84264	276	3	False
5263	309.113	1413100	6.90719	276	5	False
5271	87.6739	4982170	6.52756	276	6	True
5273	149.097	2929680	7.32125	276	5	False
5275	73.2893	5960020	7.95274	276	2	False
5276	133.503	3271890	9.05732	276	5	False
5286	229.682	1901790	7.17727	277	4	False
5292	25.6399	17036200	6.01573	277	3	False
5293	272.017	1605800	5.88892	277	2	False
5294	30.0704	14526100	6.4829	277	2	False
5295	120.281	3631550	8.10278	277	5	False
5299	107.221	4073870	6.09903	278	6	True
5301	36.035	12121700	6.01292	278	3	False
5306	25.765	16953500	5.73257	278	3	False
5307	30.5098	14316900	5.80847	278	5	True
5309	136.408	3202190	6.79108	281	2	False
5311	139.823	3123990	7.09861	278	3	False
5314	91.6152	4767830	6.48027	278	2	False
5316	6542.74	66761.9	7.23665	278	2	False
5322	309.284	1412310	5.82996	279	2	False
5327	36.1654	12078000	6.86476	279	8	True
5332	3134.98	139333	5.5037	279	2	False
5334	899.429	485648	5.6226	279	2	False
5338	115.696	3775470	6.42599	279	4	False
5342	36.2662	12044400	7.01245	279	2	False
5343	112.345	3888080	7.26115	279	2	False
5344	89.7392	4867500	7.61677	279	2	False
5345	169.081	2583400	7.07266	279	2	False
5356	37.4717	11656900	5.72323	280	2	False
5358	28.519	15316300	5.55163	280	2	False
5362	247.174	1767200	6.30141	280	2	False
5363	78.4268	5569600	6.05959	280	2	False
5364	1372.26	318312	5.7673	280	2	False
5365	349.94	1248230	6.65216	280	2	False
5367	135.717	3218510	8.18027	264	14	True
5369	105.958	4122450	6.60198	281	2	False
5381	42.1769	10356500	6.79494	281	8	True
5384	420.376	1039080	6.53425	281	2	False
5385	63.1782	6913870	7.71902	281	2	False
5393	43.5066	10040000	5.98442	282	2	False
5403	59.2321	7374480	5.40551	282	3	False
5405	74.4309	5868610	6.26057	283	3	False
5406	47.0065	9292450	5.45335	282	2	False
5407	80.2834	5440800	7.15626	282	13	True
5410	55.0251	7938310	6.57352	282	2	False
5411	123.577	3534670	7.47687	282	2	False
5414	815.762	535457	5.34436	283	2	False
5415	668.514	653399	5.36873	283	2	False
5416	11.4267	38226800	5.49666	283	2	False
5417	146.211	2987500	6.04337	283	3	False
5419	254.953	1713280	6.58785	283	2	False
5420	276.701	1578620	6.36564	283	2	False
5421	56.2061	7771500	6.73739	283	2	False
5422	6.54846	66703600	6.71258	283	2	False
5423	33.6099	12996300	5.5037	283	4	False
5425	41.6473	10488200	6.14931	283	3	False
5427	13.4858	32390000	6.03102	283	2	False
5428	15.4201	28327000	6.09903	283	2	False
5433	41.8806	10429800	6.14686	283	3	False
5434	43.2462	10100400	5.85165	283	3	False
5435	103.653	4214120	6.19132	283	2	False
5436	276.372	1580500	6.66907	283	3	False
5437	213.839	2042680	6.72506	283	2	False
5438	202.808	2153790	6.95607	283	3	False
5439	46.9638	9300910	7.86013	283	4	False
5440	109.339	3994980	8.21136	283	7	True
5441	52.4774	8323690	6.02688	278	3	False
5443	138.294	3158530	6.36044	284	8	True
5446	43.5376	10032800	5.82488	284	2	False
5451	415.404	1051520	6.42599	284	2	False
5455	145.036	3011700	6.3686	284	7	True
5457	206.614	2114120	6.77153	284	2	False
5458	92.6238	4715910	7.0886	284	2	False
5459	71.9745	6068900	7.23417	284	2	False
5460	126.575	3450960	6.48816	284	2	False
5462	35.115	12439300	7.4381	284	3	False
5470	116.222	3758360	5.43849	285	2	False
5471	67.7125	6450890	6.34064	285	3	False
5474	103.445	4222600	5.93705	285	3	False
5478	237.091	1842350	6.32944	285	2	False
5479	49.5359	8817970	6.54173	285	4	False
5480	81.1808	5380660	6.6798	285	5	True
5481	338.073	1292050	7.49714	285	2	False
5483	573.091	762193	7.34467	285	2	False
[truncated: 9,374 more rows]
