# Supplementary material for: Liquid foam improves potency and safety of gene therapy vectors
Source: Nat Commun. 2024 May 28;15:4523. doi: 10.1038/s41467-024-48753-9 (PMC11133309; doi:10.1038/s41467-024-48753-9)
Supplement: Supplementary file 4 — Source data [file 41467_2024_48753_MOESM4_ESM.zip › Supplementary Figure 1_ParticleData8.ods]

## Sheet: Sheet1
Particle ID	Size/nm	Diffusion coefficient/nm^2 s^-1	Ln(Adjusted intensity)/AU	Start frame	Tracklength	Included in distribution?
1	79.7885	5473870	5.24952	0	3	False
3	7.90307	55263500	5.51069	0	2	False
4	402.062	1086280	6.89865	0	6	False
5	29.0212	15049400	5.71076	0	5	True
6	82.309	5306240	6.39195	0	2	False
10	49.1816	8880390	5.70237	0	3	False
12	396.214	1102310	5.8745	0	2	False
15	50.71	8612730	5.35255	0	2	False
17	118.417	3688260	6.48437	0	9	True
19	21.8373	20000300	8.93852	0	5	True
20	203.365	2147630	5.26744	0	2	False
22	86.3271	5059260	6.31113	0	11	True
23	487.519	895865	6.67633	0	2	False
24	101.116	4319300	6.08736	0	2	False
32	56.4972	7730500	7.70459	0	11	True
33	162.229	2692200	8.21892	0	13	True
43	12761.8	34223.5	6.95333	1	2	False
45	235.718	1852860	7.70825	1	2	False
49	161.978	2696360	6.15664	2	3	False
57	223.195	1956810	6.75961	2	2	False
58	48.1019	9079710	5.43849	2	2	False
60	59.8951	7291950	6.96587	2	3	False
61	109.412	3991820	6.72506	2	2	False
63	250.407	1744160	6.92269	2	3	False
65	27.1676	16076200	8.5434	2	2	False
67	130.684	3342030	10.1891	2	3	False
69	41.9059	10422200	5.32777	3	2	False
70	469.669	929914	6.15176	3	2	False
72	423.929	1030250	5.77267	3	2	False
77	16.2072	26948000	5.46557	3	3	False
82	36.5263	11957200	6.7636	3	3	False
83	178.023	2453350	7.27078	3	3	False
93	48.842	8942140	6.12574	7	2	False
95	337.898	1292550	7.22794	4	2	False
100	237.092	1842120	6.17712	4	2	False
101	29.6262	14742100	6.02271	4	2	False
105	225.975	1932740	7.63136	4	6	False
109	94.2609	4633440	6.66585	5	5	True
110	289.601	1508120	6.40627	5	2	False
113	293.832	1486400	6.02688	5	2	False
116	89.7438	4866650	6.44167	5	6	True
119	7260.3	60156.1	5.41578	5	2	False
120	279.645	1561810	6.70627	5	2	False
121	92.3367	4729990	6.25838	5	6	True
123	14.2042	30748000	6.67546	5	5	True
125	17.101	25539500	6.43524	5	3	False
126	119.542	3653550	7.50513	5	5	False
131	210.918	2070710	6.72713	6	4	False
132	298.527	1463020	6.40343	6	2	False
135	14.9082	29296100	6.19625	6	5	True
136	87.9438	4966260	6.43787	6	7	True
141	15.7354	27756000	5.29374	6	2	False
142	670.307	651569	6.29507	6	2	False
143	115.15	3792910	6.49469	6	4	False
144	61.429	7109870	6.1444	6	2	False
145	40.3785	10816400	7.16203	6	4	False
146	105.68	4132760	6.62052	6	2	False
147	68.5925	6367340	7.12852	6	9	True
148	168.231	2596150	10.9464	6	4	False
149	51.3676	8502480	5.61635	7	2	False
150	96.0481	4547220	6.75961	7	5	True
151	10.9743	39797500	5.10373	7	2	False
160	313.757	1392010	6.43432	7	2	False
161	94.6023	4616710	7.22652	7	15	True
162	62.8772	6946110	5.43849	7	2	False
167	163.76	2667020	7.63108	7	2	False
169	363.267	1202290	9.33132	7	2	False
171	24.067	18147300	5.79126	8	4	False
172	13.5196	32305100	5.51763	8	3	False
173	78.4804	5565100	6.48816	8	2	False
175	48.8627	8938350	6.64434	8	4	False
177	123.901	3525010	5.57149	8	2	False
181	564.135	774196	6.92043	8	3	False
183	9.79072	44608800	5.5037	8	2	False
184	23.9549	18232200	6.20533	8	2	False
188	401.987	1086480	9.19551	8	4	False
189	43.0941	10134800	5.99306	9	3	False
197	125.832	3470910	6.28227	9	2	False
198	97.6787	4471310	5.94234	9	4	False
199	38.9049	11226100	6.11057	9	2	False
203	115.049	3796220	5.54492	9	2	False
204	17.7124	24658000	6.54916	9	2	False
209	40.8761	10684800	5.29374	9	2	False
212	170.386	2563310	6.91303	9	2	False
213	104.448	4181500	5.98152	4	3	False
215	70.4614	6198460	5.55163	10	2	False
216	6.58308	66344600	5.21267	10	2	False
217	118.449	3687260	5.7655	10	3	False
219	9.5307	45825800	5.30236	10	2	False
226	96.4582	4527880	7.05348	10	2	False
228	32.5916	13400700	6.50247	10	4	False
229	116.259	3756730	6.70522	10	4	False
230	39.293	11115300	6.70768	10	3	False
231	145.438	3003000	7.85346	10	6	False
233	6.44699	67745000	5.52452	11	2	False
234	146.653	2978130	5.72323	11	2	False
240	231.942	1883020	5.58451	11	3	False
242	1872.27	233273	6.8272	11	2	False
243	163.805	2666280	7.06238	11	2	False
244	363.335	1202060	7.55198	11	4	False
247	76.7877	5687780	6.28741	12	5	True
250	42.3624	10309900	6.05556	12	4	False
254	61.522	7099120	7.12182	12	4	False
255	242.396	1801810	6.09127	12	2	False
257	13.4707	32422300	6.83154	12	3	False
262	93.5227	4670000	8.91701	12	3	False
264	110.521	3951730	10.9583	12	2	False
271	137.519	3175930	5.77979	13	3	False
279	26.2316	16649800	6.66146	13	5	True
281	35.388	12341800	6.79783	13	4	False
282	72.4887	6025100	7.04526	13	4	False
283	129.791	3365030	5.72323	14	2	False
289	380.598	1147540	6.33098	14	4	False
292	54.7983	7970170	5.72885	14	2	False
293	53403.5	8178.33	6.16271	14	2	False
294	104.684	4172090	7.37175	14	3	False
297	53.5614	8154220	5.77802	14	2	False
298	56.2696	7761760	6.55897	14	2	False
300	339.996	1284580	5.30236	14	2	False
301	91.0255	4798120	5.5072	14	4	False
304	98.948	4413950	7.55739	14	2	False
305	311.848	1400530	6.49339	14	2	False
306	192.614	2267490	10.9406	14	8	False
307	81.259	5374810	6.17497	15	5	True
313	2503.42	174462	5.71758	15	2	False
315	421.338	1036580	7.20132	15	2	False
323	139.306	3135190	6.04337	15	2	False
329	157.634	2770660	5.57932	15	5	False
332	80.6603	5414710	9.12019	18	2	False
337	346.305	1261180	5.37673	16	2	False
345	98.6136	4428920	6.6173	16	5	True
354	250.85	1741090	6.36662	17	3	False
359	168.869	2586340	6.3686	17	2	False
364	16.0089	27281800	5.73721	17	4	False
365	42.0656	10382600	6.48553	17	2	False
367	18.1913	24008800	6.87638	17	2	False
368	119.146	3665700	6.98253	17	2	False
369	131.447	3322630	8.62768	17	2	False
371	151.536	2882170	6.31863	18	4	False
373	96.6295	4519860	6.65357	18	11	True
380	19.0168	22966600	5.99306	18	2	False
381	75.8655	5756920	6.09127	18	3	False
386	277.087	1576230	6.66907	18	6	False
387	530.544	823215	7.16247	18	6	False
390	90.8171	4809140	7.97254	18	2	False
391	478.419	912906	7.0031	18	2	False
392	16.3474	26716800	7.12351	18	7	True
395	355.373	1228990	6.39914	19	4	False
400	62.7124	6964350	6.78037	19	4	False
405	54.6414	7993050	7.38038	19	9	True
418	29.4578	14826300	6.39195	20	2	False
419	430.534	1014440	5.7119	20	2	False
425	356.107	1226460	5.6226	20	2	False
428	82.9858	5262970	7.22261	20	8	True
429	176.345	2476690	7.0031	20	7	False
431	158.673	2752520	9.10051	20	13	True
432	247.102	1767490	9.07625	15	3	False
450	436.779	999937	7.32897	21	2	False
452	696.493	627072	8.24374	21	4	False
455	46.4563	9401350	6.34468	22	3	False
456	10.6857	40872300	5.41578	22	2	False
462	228.09	1914820	6.65881	22	2	False
463	458.756	952034	5.85495	22	3	False
465	105.865	4125560	6.24955	22	2	False
470	639.124	683360	6.35671	23	2	False
471	50.8938	8581630	5.92178	23	3	False
472	32601.7	13396.6	5.9125	23	2	False
476	65.3561	6682650	6.43984	23	4	False
480	36.1366	12086100	5.97571	23	2	False
481	86.8286	5030050	5.31373	23	3	False
486	521.725	837129	6.38034	23	2	False
489	171.676	2544040	6.66615	23	3	False
490	14.4599	30204400	6.42226	23	3	False
491	51.2818	8516700	7.82151	23	2	False
492	156.243	2795340	10.8708	23	6	False
496	64.2636	6796250	5.68886	24	2	False
502	7.44987	58625400	5.751	24	2	False
506	53.6794	8136300	5.6226	24	2	False
508	139.807	3123960	6.75761	24	2	False
509	169.022	2584000	6.68498	24	7	False
511	131.905	3311100	8.04452	24	3	False
515	81.5808	5353610	6.20533	25	2	False
518	15.7824	27673300	5.69467	25	2	False
527	85.863	5086610	6.8313	25	5	True
528	246.966	1768470	6.31397	25	2	False
531	39.8093	10971100	5.83164	26	3	False
537	167.196	2612220	6.09127	26	4	False
539	41.066	10635400	5.48243	26	2	False
543	6.79331	64291500	5.86478	26	2	False
546	33.1744	13165300	5.57802	26	2	False
548	145.261	3006680	6.86025	26	2	False
549	119.436	3656790	6.55653	26	2	False
550	14.2202	30713500	6.66823	26	7	True
551	133.016	3283440	7.44497	26	5	False
552	128.313	3403790	8.64207	26	2	False
554	141.881	3078300	5.24043	27	2	False
555	116.251	3756960	5.89368	27	2	False
558	209.14	2088320	6.00587	27	2	False
561	103.485	4220450	6.27257	27	2	False
565	49.2729	8863940	5.44595	27	2	False
568	80.27	5441030	5.6791	27	3	False
570	185.609	2353070	8.52528	27	4	False
572	117.699	3710760	6.52419	28	2	False
575	6.57535	66422600	6.01433	28	2	False
578	163.487	2671470	5.45335	28	2	False
580	293.524	1487960	6.00162	28	2	False
582	114.235	3823260	6.68066	28	2	False
584	15.5231	28135600	6.04609	28	3	False
589	40.5598	10768100	6.73671	28	3	False
590	71.2787	6127380	8.72042	29	2	False
592	161.453	2705140	5.57149	29	2	False
597	23.4314	18639500	6.17174	29	12	True
600	103.837	4206150	5.86478	29	2	False
605	169.641	2574560	6.60665	29	2	False
618	267.271	1634120	5.6472	30	2	False
621	263.407	1658090	5.58451	30	2	False
623	59.1212	7387390	5.68301	30	2	False
624	89.5823	4875430	7.46543	30	15	True
625	317.349	1376250	5.58451	30	2	False
627	49.7355	8781490	5.82996	30	2	False
628	57.6388	7577380	5.58451	30	2	False
630	3618.27	120707	6.30771	30	2	False
631	114.334	3819970	6.49078	30	5	False
633	354.921	1230560	10.8391	30	12	False
634	207.875	2101030	5.3361	31	2	False
636	92.1332	4740440	6.39195	31	2	False
639	38.734	11275700	5.48957	31	2	False
640	193.782	2253830	6.41702	31	5	False
643	56.7277	7699090	6.26057	31	3	False
648	862.066	506634	6.83278	31	2	False
657	99.6009	4385020	5.84503	33	2	False
659	60.086	7268770	6.52672	32	3	False
662	53.613	8146370	5.36873	32	2	False
664	138.274	3158590	6.48027	32	7	True
665	268.366	1627450	6.51147	32	2	False
666	499.965	873565	8.96892	32	3	False
675	6.79069	64316200	6.40911	33	2	False
676	522.036	836631	5.75646	33	2	False
677	39.9148	10942100	5.99735	33	2	False
678	51.8854	8417630	6.16633	33	2	False
680	174.323	2505420	6.4204	33	3	False
681	72.4379	6029330	6.10289	33	2	False
682	20.8505	20946800	8.06278	36	2	False
683	2568.87	170017	8.68435	33	2	False
685	95.8736	4555490	6.48224	34	8	True
688	198.968	2195090	5.90314	34	2	False
696	75.079	5817230	6.7489	35	3	False
700	18.4121	23720900	5.65527	35	3	False
711	114.444	3816280	5.99306	35	6	True
714	3342.13	130681	5.40809	35	2	False
717	36.0749	12106800	5.73998	35	2	False
724	20.2508	21567100	5.40034	36	2	False
727	438.803	995325	6.63872	36	2	False
730	17.0436	25625600	5.48243	36	2	False
732	188.001	2323130	5.73443	36	2	False
733	78.4491	5567320	7.34523	36	4	False
734	200.639	2176810	6.72575	36	3	False
735	94.6877	4612550	6.40627	37	2	False
738	332.588	1313190	8.73104	36	4	False
739	22.5902	19333700	5.40034	37	3	False
740	336.663	1297300	6.53175	37	2	False
743	65.8402	6633510	6.93405	37	10	True
746	76.1594	5734710	6.32944	37	2	False
754	302.736	1442680	6.97558	37	3	False
756	295.93	1475860	5.8095	38	2	False
762	48.1736	9066200	5.54492	38	2	False
767	6.7205	64988000	5.19372	38	2	False
769	35.304	12371200	6.63582	38	7	True
771	429.722	1016360	7.80829	38	2	False
772	51.3294	8508790	9.83094	39	2	False
773	63.5911	6868130	8.1084	33	3	False
778	290.136	1505330	6.05758	39	4	False
784	15.0182	29081500	6.32944	39	2	False
785	91.677	4764020	6.02854	39	10	True
786	120.852	3613940	6.17592	39	3	False
791	85.4658	5110250	5.43849	39	2	False
795	185.621	2352920	7.93871	39	2	False
796	359.715	1214160	6.21571	40	2	False
798	150.58	2900470	6.47894	40	8	True
800	252.83	1727460	5.82488	40	3	False
807	25.6782	17008600	5.76909	41	3	False
808	26.1328	16712800	5.51301	41	3	False
809	27.6649	15787200	7.06385	41	2	False
810	259.261	1684600	5.3361	41	2	False
811	14.9659	29183100	5.20639	41	3	False
812	43.0197	10152400	5.83299	41	5	True
813	1233	354219	6.93002	41	2	False
818	556.638	784624	5.6288	41	2	False
820	192.504	2268800	6.411	41	3	False
821	114.969	3798860	6.2212	41	5	False
822	116.114	3761420	7.2968	41	2	False
828	142.655	3061590	6.04337	42	2	False
834	53.7233	8129660	5.90783	42	4	False
836	141.252	3091990	6.69213	42	3	False
841	104.556	4177190	10.1512	42	3	False
842	98.1375	4450400	6.64859	43	10	True
848	126.265	3459000	6.62738	43	5	False
850	370.431	1179040	5.77624	43	3	False
857	232.875	1875480	6.24621	43	2	False
859	147.805	2954930	10.5736	43	5	False
860	103.978	4200420	5.64111	44	2	False
867	200.32	2180270	6.21341	44	3	False
868	437.211	998949	5.751	44	2	False
872	31.3544	13929500	5.92178	44	2	False
874	84.3571	5177410	5.41578	44	2	False
875	939.832	464712	5.61006	44	2	False
876	132.408	3298540	5.88414	44	2	False
877	64.0444	6819510	7.45259	44	5	True
878	147.807	2954880	7.12113	44	2	False
879	19.153	22803400	5.72323	44	4	False
881	9.62196	45391100	7.1057	44	2	False
891	21.6425	20180300	6.48816	47	2	False
895	64.296	6792820	6.20185	45	2	False
898	89.2725	4892340	6.40627	45	2	False
899	67.885	6433700	6.07291	45	3	False
905	18.7203	23330400	7.1024	45	3	False
906	68.6315	6363720	6.20533	45	2	False
907	103.932	4202260	5.89131	46	4	False
910	197.254	2214160	6.16633	46	2	False
911	218.659	1997410	6.63042	46	3	False
914	205.432	2126010	6.36416	46	4	False
916	40.5656	10766600	7.37211	46	10	True
921	48.9473	8922900	6.01433	47	2	False
923	159.874	2731850	6.6907	47	6	False
924	228.404	1912190	7.08283	47	2	False
925	42.4704	10283700	6.56748	47	4	False
926	142.652	3061660	6.50118	47	4	False
928	14.3736	30385600	6.15907	47	3	False
932	56.7961	7689810	6.59964	47	2	False
936	203.842	2142600	6.48378	47	3	False
937	38.3929	11375800	6.31397	47	2	False
939	180.041	2425850	6.29295	48	3	False
941	16.7754	26035200	5.72323	48	2	False
943	109.357	3993820	5.93097	48	6	True
948	98.9438	4414140	7.27794	48	2	False
949	62.6362	6972840	6.34165	48	2	False
951	132.587	3294070	6.24621	48	2	False
953	448.018	974853	5.71758	48	2	False
954	273.019	1599710	5.84003	48	2	False
959	60.9028	7171290	5.3361	49	2	False
963	91.7692	4759240	5.98442	49	3	False
966	51.2426	8523220	5.89639	49	7	True
968	43.6797	9998960	6.63307	49	4	False
970	9.73106	44882200	6.30351	49	3	False
971	105.078	4156470	6.73125	49	4	False
972	111.933	3901890	7.04601	49	2	False
973	541.407	806697	10.0879	49	2	False
975	61.8262	7064180	6.26604	45	2	False
978	289.588	1508180	7.34763	50	3	False
984	104.156	4193230	6.31188	50	3	False
985	121.362	3598740	5.87837	50	5	False
986	18.3995	23737200	5.5931	50	3	False
987	27.7666	15729400	5.97571	50	2	False
991	28.3054	15430000	6.10674	50	3	False
994	36.5047	11964300	6.45891	50	3	False
1000	159.211	2743230	6.49339	51	2	False
1002	448.989	972745	6.33557	51	2	False
1003	220.682	1979100	6.09516	51	2	False
1006	181.037	2412500	5.06097	51	2	False
1007	84.0879	5193990	6.41195	51	8	True
1008	97.1925	4493680	7.07046	51	4	False
1012	19.129	22831900	5.71758	51	3	False
1014	84.9704	5140040	6.50376	54	2	False
1016	25.0396	17442400	6.65954	51	6	True
1021	57.0877	7650530	6.47231	52	2	False
1022	96.1348	4543120	5.46436	52	4	False
1025	30.4854	14326600	5.12444	52	2	False
1026	30.7363	14209600	6.69141	52	2	False
1028	34.5787	12630600	5.82996	52	2	False
1029	137.002	3187920	5.73998	52	2	False
1032	90.4033	4831150	6.3597	52	2	False
1033	81.8162	5338200	6.41477	52	2	False
1035	149.222	2926860	7.36813	52	3	False
1039	212.277	2057460	6.51488	53	3	False
1040	63.2243	6907970	6.14808	53	2	False
1042	711.25	614062	6.09516	53	2	False
1046	57.469	7599780	6.38228	53	3	False
1047	568.27	768564	10.5892	53	2	False
1048	8.81632	49539000	5.57149	54	3	False
1051	30.1105	14504900	5.9125	54	2	False
1056	1009.51	432637	6.78525	54	2	False
1063	140.624	3105800	6.48685	54	4	False
1069	1404.73	310914	7.30725	54	2	False
1071	87.341	5000540	7.44818	54	5	True
1072	109.298	3995980	6.83649	54	4	False
1073	279.961	1560050	7.21662	54	2	False
1074	96.034	4547890	8.05952	54	14	True
1085	13.2126	33055600	6.33709	55	4	False
1090	234.394	1863330	5.70619	55	2	False
1091	40.4004	10810600	5.73998	55	2	False
1092	57.7022	7569060	6.03102	55	2	False
1093	458.438	952696	6.11818	55	2	False
1094	402.561	1084930	6.90212	55	3	False
1097	185.297	2357030	6.36029	55	5	False
1099	616.967	707901	5.84003	56	2	False
1102	106.475	4101900	7.24652	56	3	False
1103	18.6702	23393000	5.49666	57	2	False
1106	89.1422	4899490	6.24955	57	3	False
1108	125.166	3489390	6.13698	56	2	False
1110	134.956	3236250	5.86478	56	2	False
1113	54.6542	7991180	5.85	56	2	False
1115	53.1245	8221290	6.14931	56	3	False
1117	470.452	928367	6.76559	56	2	False
1118	57.4206	7606180	6.7735	56	4	False
1119	173.36	2519330	9.25326	56	4	False
1120	105.535	4138470	6.74755	52	2	False
1122	47.8737	9122990	5.90314	57	2	False
1125	78.9583	5531420	6.46697	57	2	False
1128	103.091	4236570	5.55829	57	2	False
1134	80.3335	5436730	6.12197	61	2	False
1136	333.082	1311240	5.5494	57	3	False
1138	15.1329	28861000	5.17441	57	2	False
1148	102.482	4261730	5.76189	58	2	False
1150	181.177	2410630	6.89574	58	2	False
1152	41.0669	10635100	5.79912	58	2	False
1155	68874.3	6341.28	5.8095	59	2	False
1159	137.568	3174810	6.22938	59	4	False
1161	364.055	1199680	6.69781	59	3	False
1165	95.3451	4580740	6.59101	59	6	True
1169	77.7343	5618520	6.82408	59	6	True
1172	154.113	2833970	6.60081	59	4	False
1175	19.3152	22611800	6.58666	59	4	False
1177	152.093	2871610	7.63358	59	6	False
1178	362.522	1204760	7.38822	59	2	False
1179	161.181	2709690	6.37742	59	6	False
1180	266.846	1636720	7.06973	59	2	False
1181	113.138	3860350	10.1311	59	3	False
1187	192.061	2274020	5.25852	60	4	False
1200	73.5352	5939350	6.24287	60	3	False
1201	123.997	3522270	6.82033	60	3	False
1202	153.956	2836860	8.10101	60	10	True
1203	141.804	3079970	6.26931	61	3	False
1206	98.9452	4414070	6.37815	61	8	True
1209	110.479	3953260	6.6785	61	2	False
1211	462.131	945083	5.88892	61	2	False
1212	13.5629	32201900	5.77267	61	2	False
1215	113.888	3834920	6.50634	61	3	False
1217	18.6166	23460300	6.09593	62	5	True
1221	76.0078	5746140	5.65928	62	2	False
1223	23.2907	18752200	6.5695	62	3	False
1227	11.0617	39483300	5.70045	62	2	False
1228	204.37	2137060	6.19484	62	2	False
1229	19.3745	22542600	5.98007	62	2	False
1232	61.3778	7115790	5.98225	62	4	False
1236	13.3465	32724100	7.25264	62	2	False
1237	16.1124	27106500	5.81978	63	2	False
1240	121.71	3588470	6.29507	63	2	False
1244	151.775	2877630	5.23126	63	2	False
1248	199.867	2185210	6.02688	63	2	False
1252	757.499	576570	7.03242	63	2	False
1253	47.6273	9170190	6.94885	63	7	True
1254	3635.92	120121	6.51658	63	2	False
1255	491.518	888577	9.89567	63	4	False
1256	266.123	1641160	6.38326	57	4	False
1259	62.2844	7012210	5.94008	64	2	False
1262	37.8571	11536900	6.07555	64	2	False
1265	111.333	3922920	5.61426	64	3	False
1268	107.366	4067880	6.43892	64	3	False
1271	3471.61	125807	5.89368	64	2	False
1273	86.0668	5074560	6.17456	64	7	True
1274	23.8056	18346600	7.1057	64	2	False
1275	143.104	3051980	6.34358	64	22	True
1276	713.015	612542	5.4607	65	2	False
1278	407.065	1072930	5.20324	65	2	False
1282	37.9641	11504300	6.35072	65	2	False
1284	62.8033	6954270	7.10509	65	7	True
1289	219.224	1992260	6.58071	65	3	False
1298	44.7527	9759220	6.53925	66	2	False
1300	61.9593	7049010	6.69993	66	2	False
1302	76.1014	5739070	6.82586	66	7	True
1304	346.991	1258680	6.54421	66	2	False
1307	148.888	2933430	6.33861	66	2	False
1312	65.3662	6681610	7.63841	66	5	True
1314	49.8375	8763510	5.60374	67	2	False
1322	125.665	3475530	5.68301	67	2	False
1331	170.021	2568800	6.34165	68	2	False
1334	65.1342	6705410	5.24347	68	3	False
1338	7.0279	62145400	6.25287	68	2	False
1343	93.2365	4684340	5.36067	68	2	False
1347	62.8034	6954260	6.23422	68	7	True
1349	144.954	3013040	6.54504	68	3	False
1351	319.498	1366990	9.3925	68	7	False
1353	111.734	3908850	6.10674	69	2	False
1354	92.0057	4747000	6.0118	69	5	True
1358	638.712	683800	5.9125	69	2	False
1361	53.9512	8095300	5.6472	69	2	False
1362	42822.9	10199	5.32777	69	2	False
1364	424.934	1027810	6.26057	69	3	False
1366	94.766	4608740	6.85566	69	13	True
1367	93.4149	4675400	7.1322	69	4	False
1370	126.58	3450400	6.48903	70	6	True
1371	105.654	4133810	6.57712	70	4	False
1374	196.776	2219540	6.05959	70	2	False
1376	136.458	3200620	5.83501	70	5	False
1378	143.236	3049170	6.6785	70	2	False
1381	30.1679	14477400	6.25618	70	3	False
1387	516.762	845170	5.84003	70	2	False
1388	18.5644	23526300	5.67713	70	2	False
1395	87.735	4978080	5.59737	71	2	False
1399	327.89	1332010	5.95805	71	2	False
1401	19.8785	21971100	5.36337	71	3	False
1402	92.0414	4745160	6.17353	71	3	False
1403	271.053	1611310	7.09956	71	3	False
1404	169.905	2570560	5.55829	72	2	False
1405	173.153	2522350	5.23126	72	2	False
1409	116.959	3734220	6.08736	72	4	False
1412	105.752	4129980	5.85495	72	2	False
1416	22.5719	19349400	5.73998	72	2	False
1418	70.1346	6227340	6.50634	72	2	False
1424	27.7314	15749400	5.43098	72	2	False
1431	101.772	4291470	8.30628	72	2	False
1435	621.565	702664	6.04337	73	2	False
1440	56.8751	7679130	5.91715	73	2	False
1444	201.857	2163670	5.48004	73	3	False
1447	375.689	1162530	6.56748	73	4	False
1448	58.4586	7471130	7.02886	73	3	False
1449	137.857	3168140	8.15203	73	7	True
1453	55.9084	7811910	6.33251	74	6	True
1457	139.318	3134920	6.58166	74	10	True
1460	163.51	2671090	6.1444	74	3	False
1461	7.69484	56759000	6.58785	74	2	False
1463	1811.67	241077	5.12444	74	2	False
1465	85.8997	5084440	6.97933	74	2	False
1466	58.3404	7486260	7.06532	74	2	False
1467	170.053	2568330	6.8245	74	9	True
1468	52.813	8269770	6.27257	74	2	False
1469	115.752	3773170	8.03248	74	12	True
1470	56.8935	7676650	6.62434	75	3	False
1473	77.2444	5654150	6.48238	75	5	True
1477	28.4374	15358400	6.37154	75	2	False
1480	30.0301	14543800	5.7655	75	3	False
1482	170.768	2557570	6.1542	75	3	False
1486	55.2044	7911530	5.36873	75	2	False
1492	153.217	2850550	6.83352	75	5	False
1500	296.061	1475210	6.81215	76	4	False
1505	66.7443	6543650	6.78386	76	7	True
1507	34.3961	12697700	7.72437	76	2	False
1511	62.4275	6996140	6.49339	76	4	False
1513	526.704	829217	6.51658	77	2	False
1514	821.95	531360	5.13463	77	2	False
1515	48.4405	9016250	5.98442	77	4	False
1516	18.9222	23081500	5.03889	77	2	False
1519	23.2757	18764300	6.34165	77	2	False
1523	86.0298	5076750	6.3977	77	2	False
1526	95.2567	4585000	6.51658	77	7	True
1528	138.697	3148970	5.94911	77	2	False
1530	12.9553	33712200	7.31416	77	2	False
1531	73.5274	5939990	7.47589	77	4	False
1532	82.1161	5318710	6.47762	78	2	False
1533	363.821	1200460	5.55829	78	2	False
1535	326.328	1338380	6.42877	78	2	False
1537	36.987	11808300	5.77267	78	4	False
1538	39.361	11096100	5.73257	78	3	False
1544	158.019	2763920	6.95443	78	6	False
1545	348.141	1254520	5.91715	78	4	False
1548	144.82	3015820	7.31645	78	2	False
1549	90.4972	4826140	6.43831	78	9	True
1550	753.051	579976	6.23615	79	2	False
1551	129.78	3365310	5.6472	79	3	False
1556	70.9899	6152310	6.57832	79	2	False
1558	17.3603	25158100	5.85824	79	3	False
1568	39.6431	11017100	6.4732	79	3	False
1570	201.734	2164980	6.23951	79	4	False
1571	62.0533	7038330	7.17793	79	2	False
1574	112.305	3888990	5.74551	80	2	False
1576	102.274	4270420	5.7119	80	2	False
1579	11243.5	38844.6	5.86965	80	2	False
1582	34.2417	12755000	5.51069	80	2	False
1585	728.548	599482	6.07159	80	2	False
1589	231.165	1889350	6.25618	80	2	False
1592	31.1862	14004600	6.7536	80	2	False
1594	315.656	1383630	8.43959	80	5	False
1595	95.0384	4595530	6.80835	81	2	False
1600	48.0129	9096550	5.54492	81	2	False
1601	220.77	1978310	6.20417	81	3	False
1602	125.907	3468830	7.18562	81	15	True
1604	44.6726	9776710	6.93674	81	2	False
1610	55.6492	7848300	6.98333	81	4	False
1611	15.1311	28864600	5.94911	81	4	False
1613	91.5614	4770040	6.54297	81	4	False
1614	299.42	1458660	5.14473	81	2	False
1615	147.203	2967010	6.04337	81	2	False
1618	309.797	1409800	8.34774	81	4	False
1620	58.173	7507800	6.37644	82	6	True
1622	318.063	1373160	6.04541	82	4	False
1623	84.5203	5167420	6.23277	82	4	False
1624	19.6824	22190000	6.25618	82	2	False
1631	73.0995	5974750	6.48261	82	9	True
1634	108.148	4038470	5.69177	82	4	False
1635	27.3151	15989400	7.01245	82	2	False
1636	196.34	2224460	6.97358	82	7	False
1637	84.4965	5168870	7.20261	82	14	True
1638	30.8814	14142900	7.12529	82	4	False
1640	651.907	669960	6.86386	83	2	False
1641	88.0766	4958770	6.38906	83	2	False
1644	53.1664	8214810	5.99735	83	2	False
1645	379.094	1152090	6.28869	83	2	False
1651	159.194	2743510	7.25142	83	6	False
1652	1607.83	271640	6.51658	84	2	False
1655	347.807	1255730	6.15542	84	2	False
1658	241.384	1809370	5.15472	84	2	False
1659	432.7	1009360	5.6472	84	2	False
1662	43.8405	9962280	6.24955	84	3	False
1663	312.979	1395460	5.88414	84	2	False
1667	130.634	3343320	7.56858	84	8	True
1670	356.814	1224030	5.7673	84	2	False
1673	204.777	2132810	5.15472	85	2	False
1677	553.395	789223	5.86965	85	2	False
1681	330.982	1319560	5.78333	85	3	False
1685	78.3347	5575450	6.25618	85	4	False
1686	25.3975	17196700	6.55979	85	3	False
1687	88093.3	4957.83	5.65326	85	2	False
1691	193.938	2252020	5.85495	86	2	False
1696	75.5185	5783370	6.10161	86	3	False
1697	28.394	15381800	6.24621	86	2	False
1699	109.095	4003410	6.72867	86	8	True
1701	173.67	2514840	5.94008	86	2	False
1705	1004.06	434986	7.30725	86	2	False
1706	91.5389	4771210	8.06567	86	6	True
1710	94.4444	4624430	5.80433	87	2	False
1711	21.6518	20171600	5.54042	87	3	False
1715	68.3967	6385570	5.468	87	2	False
1719	15.5185	28143900	6.09516	87	4	False
1720	190.805	2288990	6.64546	87	2	False
1722	47.2247	9248380	5.85988	87	2	False
1723	94.3809	4627540	5.31937	87	2	False
1725	79.8172	5471900	6.36416	87	4	False
1727	237.655	1837760	7.23665	87	2	False
1729	104.29	4187880	6.24063	87	3	False
1730	113.886	3834980	5.9187	88	3	False
1736	79.0092	5527850	7.13275	88	5	True
1737	144.498	3022550	8.76684	88	2	False
1744	70.8691	6162800	6.71884	89	8	True
1745	7.28018	59991900	5.80778	89	3	False
1746	50.4242	8661550	5.93827	89	5	True
1747	8.01002	54525700	5.69467	89	2	False
1748	408.692	1068660	6.02964	89	3	False
1751	91.297	4783850	6.49599	89	2	False
1752	185.303	2356960	6.12762	89	4	False
1756	21.8663	19973700	6.37839	89	3	False
1759	79.6068	5486360	8.64055	89	2	False
1762	46.6785	9356590	5.86478	90	2	False
1766	12.4421	35102800	5.21267	90	2	False
1767	154.478	2827270	5.83164	90	3	False
1771	90.6135	4819940	6.56627	90	2	False
1772	27.5073	15877700	5.68691	90	3	False
1773	123.611	3533280	6.77153	90	4	False
1777	25.0812	17413500	5.82149	90	3	False
1778	162.124	2693930	6.44727	90	7	False
1782	111.661	3911400	6.38034	90	2	False
1783	88.7369	4921870	7.1972	90	5	True
1784	62.3148	7008800	6.47497	90	3	False
1786	250.472	1743720	6.21915	91	2	False
1791	75.2164	5806600	5.85	91	2	False
1794	30.1015	14509300	7.37427	91	8	True
1799	219.336	1991250	8.88302	91	2	False
1804	87.7822	4975400	6.49339	92	2	False
1805	29.4888	14810800	6.39387	92	6	True
1806	525.723	830764	6.53425	92	2	False
1807	691.064	631999	5.3361	92	2	False
1808	232.683	1877020	5.7119	92	2	False
1809	108.345	4031110	6.10674	92	2	False
1811	78.8329	5540220	6.24287	92	2	False
1812	94.2312	4634890	6.84141	92	9	True
1813	475.62	918279	6.64993	92	2	False
1814	156.657	2787950	7.13495	92	2	False
1815	234.224	1864670	8.65356	92	2	False
1821	41.3352	10566100	5.58882	93	3	False
1825	30.5267	14307200	6.10289	93	2	False
1829	171.929	2540300	6.74249	93	4	False
1833	68.7481	6352930	7.59253	93	8	True
1834	97.9579	4458560	7.32368	93	3	False
1837	278.603	1567650	5.7119	94	2	False
1845	35.5296	12292600	6.3686	94	2	False
1846	130.008	3359410	6.17353	94	3	False
1847	81.6444	5349440	6.68498	94	7	True
1850	173.519	2517030	8.54407	94	2	False
1852	72.1682	6051860	5.09321	95	2	False
1855	7.24477	60285100	6.29825	95	2	False
1861	86.3086	5060350	5.73443	95	2	False
1870	256.975	1699580	7.57434	95	3	False
1871	104.226	4190430	8.05214	95	12	True
1873	276.26	1580940	6.63012	96	5	False
1875	189.44	2305480	7.03898	96	3	False
1877	30.895	14136700	6.22257	96	3	False
1878	676.599	645510	5.57802	96	2	False
1879	122.94	3552560	6.96098	96	6	True
1883	20.7877	21010100	5.73998	96	2	False
1884	45.8775	9519960	6.30771	96	3	False
1890	143.327	3047240	6.57111	97	2	False
1892	17.1256	25502800	5.45335	97	2	False
1894	64.303	6792090	6.15176	97	3	False
1896	98.2337	4446040	6.02688	97	3	False
1903	74.3479	5874430	6.55897	97	2	False
1905	82.695	5281480	6.69355	98	3	False
1910	52.5579	8309920	6.32637	98	3	False
1911	404.707	1079180	5.89842	98	2	False
1912	51.3329	8508210	6.08736	98	2	False
1913	395.034	1105610	6.35072	98	2	False
1914	64.0532	6818570	5.7655	98	3	False
1915	213.599	2044730	7.77073	98	6	False
1916	3325.07	131351	6.46429	98	2	False
1917	95.6356	4566830	6.83371	98	4	False
1918	66.3117	6586340	7.97283	98	4	False
1919	115.12	3793890	5.42087	99	3	False
1920	11.3653	38428600	5.39253	99	2	False
1921	90.3858	4832080	6.52065	99	5	True
1923	14.7405	29629300	5.58451	99	2	False
1925	8.8677	49252000	6.08736	99	2	False
1932	46.1221	9469470	5.76189	99	2	False
1933	59.9246	7288350	5.83164	99	3	False
1934	451.274	967819	6.85264	99	5	False
1935	11.9125	36663200	6.26604	99	2	False
1936	75.2234	5806060	6.62572	99	11	True
1937	36.158	12079000	7.52818	99	2	False
1938	212.451	2055770	7.11274	99	3	False
1941	6.88545	63431100	5.59737	100	2	False
1944	2308.66	189179	6.47497	100	2	False
1945	152.65	2861120	5.85495	100	7	True
1946	64.2894	6793520	5.74551	100	2	False
1947	410.254	1064590	6.40911	100	2	False
1949	61.1962	7136900	6.43155	100	2	False
1950	89.0526	4904420	7.72817	100	6	True
1952	202.172	2160300	6.39675	101	6	False
1955	337.209	1295190	5.74551	101	2	False
1956	51.9819	8401990	6.52672	105	2	False
1957	24.4421	17868800	6.12197	101	2	False
1964	206.485	2115180	6.63646	101	2	False
1966	96.4778	4526970	5.63497	102	2	False
1967	65.7867	6638900	5.89368	102	2	False
1968	21.113	20686400	6.00162	108	2	False
1969	137.477	3176910	6.62966	102	4	False
1972	38.8018	11256000	6.39579	102	3	False
1973	13.3688	32669400	6.88816	102	3	False
1975	335.053	1303530	6.66101	102	2	False
1976	41.9784	10404200	5.85495	103	2	False
1979	28.9545	15084100	5.82488	103	4	False
1980	48.5953	8987520	5.9125	103	2	False
1986	43.0423	10147000	5.88414	103	2	False
1988	28.7742	15178600	5.42341	103	2	False
1989	63.3039	6899290	6.62586	103	3	False
1990	136.093	3209220	6.82252	103	4	False
1991	72.7517	6003320	6.56627	103	2	False
1993	195.24	2237000	6.44532	103	2	False
1996	92.2182	4736070	5.69467	103	2	False
1997	86.4001	5054990	5.41578	103	2	False
1998	24.355	17932700	5.751	103	2	False
2002	369.756	1181190	7.89475	103	2	False
2003	29.7972	14657500	6.16994	103	2	False
2004	14.9371	29239300	5.57149	104	3	False
2012	19.0187	22964300	5.15472	104	2	False
2013	322.467	1354410	7.16935	104	4	False
2014	275.957	1582680	6.59964	104	3	False
2018	101.731	4293190	5.88094	105	3	False
2025	94.0581	4643420	6.53842	105	6	True
2026	242.062	1804300	5.24952	105	2	False
2030	67.58	6462740	6.63737	105	5	True
2031	93.281	4682110	6.50805	105	3	False
2033	86.5333	5047210	7.09861	105	4	False
2034	91.5594	4770150	7.09908	105	6	True
2035	13.977	31247800	7.68223	105	5	True
2039	73.5746	5936180	6.26931	106	2	False
2045	13.4171	32551800	6.30771	106	5	True
2047	68.4947	6376430	7.18709	106	2	False
2050	67.3584	6484000	5.65928	106	2	False
2052	120.733	3617510	8.84875	106	2	False
2053	100.852	4330630	6.15907	107	2	False
2055	16.2345	26902800	5.56491	107	2	False
2056	1757.48	248510	5.39253	107	2	False
2057	13.3494	32716900	5.5037	107	2	False
2058	86.8647	5027950	6.33557	107	6	True
2061	95.6757	4564920	5.37673	107	2	False
2063	106.866	4086910	6.78135	107	2	False
2064	21.5791	20239600	6.51658	107	5	True
2067	109.342	3994360	7.69423	107	3	False
2068	122.593	3562610	6.0676	101	4	False
2069	43.69	9996600	5.83299	108	5	True
2071	46.6148	9369370	5.48672	108	5	True
2072	104.962	4161050	6.32883	108	5	True
2074	223.758	1951890	6.16994	108	2	False
2077	75.3348	5797470	5.66527	108	2	False
2078	104.79	4167860	6.65487	108	9	True
2081	45.735	9549620	5.9187	108	3	False
2083	84.1856	5187960	7.17859	108	4	False
2085	297.416	1468490	7.61479	108	3	False
2086	171.175	2551490	6.88229	108	3	False
2087	85.6085	5101730	7.52972	108	3	False
2088	130.925	3335890	7.51607	108	18	True
2091	67.2589	6493590	6.16633	109	2	False
2097	86.2009	5066670	6.24287	109	2	False
2098	239.816	1821200	6.35472	109	3	False
2101	231.342	1887900	5.65527	109	3	False
2105	68.2488	6399400	5.98875	109	2	False
2110	289.203	1510190	6.82283	109	3	False
2112	626.655	696957	8.19952	109	4	False
2114	16.1279	27080600	5.78862	110	2	False
2118	36.6971	11901500	5.5037	110	2	False
2119	343.295	1272230	5.97571	110	2	False
2120	40.4626	10794000	5.24952	110	3	False
2122	79.6049	5486490	7.56501	110	8	True
2125	98.344	4441060	6.30875	102	6	True
2130	52.5006	8318990	6.55555	111	10	True
2131	56.8424	7683560	5.32777	111	2	False
2132	32.8137	13310000	5.83501	111	2	False
2142	486.086	898508	5.69467	112	3	False
2144	82.376	5301930	7.13445	112	11	True
2145	36.531	11955600	5.43849	112	2	False
2146	56.3049	7756910	6.40343	112	3	False
2152	126.838	3443380	7.33797	112	2	False
2153	131.588	3319070	7.35441	112	5	False
2154	130.741	3340590	6.92156	112	4	False
2156	66.9622	6522360	5.3361	113	2	False
2159	103.975	4200540	7.10126	113	15	True
2160	32.2696	13534500	7.04451	113	2	False
2163	133.635	3268240	6.24454	113	8	True
2164	61.0348	7155780	5.5037	113	2	False
2172	111.67	3911110	6.41759	114	2	False
2175	78.6568	5552620	7.27705	114	24	True
2178	108.543	4023770	6.91131	114	2	False
2182	94.8764	4603380	6.218	114	3	False
2183	140.608	3106170	6.62608	114	7	True
2186	104.359	4185100	6.96153	114	6	True
2187	81.8624	5335190	6.75058	114	4	False
2188	278.804	1566520	8.10389	114	3	False
2190	19.8168	22039500	5.76189	115	2	False
2197	86.0956	5072870	5.58451	115	3	False
2199	129.149	3381770	5.55829	115	2	False
2201	75.6599	5772560	7.58022	116	3	False
2203	219.666	1988250	5.72323	116	2	False
2208	85.6791	5097530	5.45335	116	2	False
2210	109.444	3990620	6.54421	116	2	False
2211	108.16	4038010	6.88558	116	10	True
2212	49.3778	8845100	5.38466	116	3	False
2216	209.188	2087840	6.57352	116	2	False
2218	269.171	1622580	5.78862	117	2	False
2219	94.5328	4620110	6.3785	117	19	True
2222	125.468	3480970	5.75828	117	3	False
2225	1034.2	422308	6.23951	117	2	False
2228	42.7697	10211700	6.11057	117	2	False
2230	93.8353	4654450	6.59964	117	2	False
2233	74.1787	5887830	6.13325	117	6	True
2235	36.3823	12004500	6.38326	117	2	False
2238	583.371	748669	6.01433	118	2	False
2249	1446.68	301900	6.9889	118	2	False
2252	163.194	2676260	7.17398	118	6	False
2260	555.597	786094	5.97132	119	2	False
2261	945.62	461868	5.45335	119	2	False
2265	68.9076	6338220	6.54916	119	2	False
2266	1306.5	334292	5.55829	119	2	False
2267	56.6331	7711950	5.77624	119	3	False
2270	1957.2	223151	5.468	119	2	False
2272	24.216	18035600	6.40911	119	5	True
2273	11.9895	36427700	6.38809	119	3	False
2280	45.0694	9690650	6.6785	120	2	False
2282	94.7299	4610490	5.468	120	2	False
2286	32.6759	13366200	6.42738	120	4	False
2289	510.288	855892	7.85011	120	2	False
2296	195.825	2230320	5.67122	121	3	False
2298	512.815	851675	6.92664	121	2	False
2302	2365.3	184650	6.03927	122	2	False
2303	34.3743	12705800	5.24952	122	2	False
2304	28.0712	15558700	5.70619	122	3	False
2308	216.159	2020510	6.95058	122	3	False
2309	68.8137	6346870	6.14069	122	2	False
2310	455.387	959079	6.0636	122	2	False
2312	75.5449	5781350	6.63496	122	6	True
2317	33.8648	12896900	5.36873	123	2	False
2318	8.38365	52095600	5.48243	123	2	False
2322	404.536	1079640	5.58882	123	3	False
2323	648.802	673167	6.0676	123	2	False
2324	18.4469	23676200	6.04745	123	2	False
2326	46.0602	9482190	5.90783	123	2	False
2334	98.3049	4442830	7.85866	123	10	True
2335	30.6395	14254500	8.22937	123	2	False
2339	229.108	1906310	5.91947	124	4	False
2349	82.3003	5306800	6.80262	124	4	False
2351	1561.27	279741	5.67122	125	2	False
2353	576.64	757407	6.64097	125	2	False
2355	124.682	3502920	5.96692	125	2	False
2363	163.86	2665390	5.98007	125	2	False
2366	180.182	2423940	6.37449	125	2	False
2368	340.356	1283220	7.22919	125	3	False
2370	26.3251	16590700	5.96692	126	2	False
2374	52.3769	8338640	5.97132	126	4	False
2375	146.741	2976350	5.64314	126	3	False
2383	7.12688	61282300	6.57832	126	2	False
2384	111.082	3931800	6.49287	126	5	False
2387	137.653	3172840	6.03102	126	2	False
2388	258.094	1692220	7.29758	126	3	False
2389	175.547	2487950	8.17654	126	2	False
2390	247.535	1764400	8.2423	126	12	True
2392	83.2076	5248940	6.7178	127	4	False
2396	25.6273	17042400	5.65928	127	2	False
2401	38.3531	11387600	6.13946	127	3	False
2402	106.538	4099490	7.11443	127	10	True
2406	302.28	1444860	6.65659	127	2	False
2407	68.8033	6347830	7.30725	127	2	False
2416	68.7275	6354830	6.45981	128	6	True
2420	121.748	3587350	6.16633	128	2	False
2421	26.5326	16460900	6.03516	128	4	False
2423	528.994	825627	7.82976	128	2	False
2424	131.451	3322530	7.48367	128	3	False
2427	924.595	472371	6.10289	129	2	False
2432	529.624	824644	5.9125	129	2	False
2433	26296.3	16608.9	6.03927	129	2	False
2434	136.493	3199820	7.02988	129	3	False
2438	271.598	1608080	5.27629	129	2	False
2442	9.93855	43945200	5.32777	129	2	False
2447	44.4199	9832340	7.76173	129	4	False
2449	95.3818	4578980	5.60374	130	2	False
2450	99.2837	4399030	6.22938	130	2	False
2454	97.1673	4494840	5.73998	130	2	False
2458	37.7475	11570400	5.99306	130	2	False
2459	32.743	13338800	5.80086	130	3	False
2463	380.402	1148130	5.55829	131	2	False
2470	12.0134	36355400	5.5037	131	2	False
2471	1010.46	432228	5.68301	131	2	False
2473	23.8835	18286800	5.751	131	2	False
2474	136.823	3192100	7.22127	131	19	True
2479	143.639	3040620	7.06164	131	4	False
2483	98.1466	4449990	6.49012	132	8	True
2484	62.7726	6957680	5.08258	132	2	False
2485	65.6663	6651080	5.96692	132	3	False
2486	121.693	3588970	5.87127	132	3	False
2487	46.8165	9329010	5.6472	132	2	False
2490	2883.55	151463	6.16633	132	2	False
2493	51.6533	8455440	7.22167	132	3	False
2496	1414.21	308832	6.56627	132	2	False
2497	11.1402	39205000	6.59682	132	5	True
2501	695.078	628349	5.84503	133	2	False
2502	106.347	4106840	6.98822	133	7	True
2503	79.8035	5472840	6.03721	133	4	False
2507	30.5141	14313100	5.6472	133	2	False
2510	272.521	1602630	5.91715	133	2	False
2511	31.6721	13789800	6.05556	133	4	False
2512	511.656	853604	5.65928	133	2	False
2513	161.771	2699820	6.0676	133	2	False
2518	132.406	3298590	6.48553	134	2	False
2522	39.231	11132800	5.18411	134	2	False
2524	3349.13	130407	5.78333	134	2	False
2526	122.597	3562500	7.94544	134	2	False
2529	26.6849	16367000	5.73443	135	2	False
2531	112.039	3898210	6.33861	135	2	False
2535	342.065	1276810	5.73443	135	4	False
2538	81.4741	5360620	6.4732	135	3	False
2539	14.518	30083400	5.88094	135	3	False
2541	87.0619	5016560	6.26277	135	2	False
2542	194.532	2245140	5.58451	135	4	False
2544	103.938	4202040	7.23417	135	4	False
2545	166.92	2616530	6.68927	135	2	False
2547	125.127	3490460	6.11057	136	2	False
2548	89.3885	4885990	6.26277	136	2	False
2551	110.243	3961730	6.51147	136	2	False
2553	174.682	2500270	6.18543	136	3	False
2555	2961.09	147497	6.04337	136	2	False
2557	13.08	33390900	5.78686	136	3	False
2560	20.7913	21006400	6.59964	136	2	False
2562	152.724	2859740	6.67361	136	16	True
2563	55.7814	7829700	7.89539	136	2	False
2568	139.41	3132850	6.59964	137	2	False
2569	13.7498	31764300	5.751	137	3	False
2572	73.2973	5958630	6.48403	137	7	True
2581	93.7326	4659550	7.17398	137	2	False
2582	136.003	3211330	7.24816	137	15	True
2585	26.3504	16574700	5.38466	138	2	False
2594	15.515	28150300	5.23126	138	2	False
2595	113.262	3856120	5.98788	138	5	False
2598	471.297	926702	5.65928	138	2	False
2603	57.6285	7578740	6.70416	138	4	False
2607	449.365	971931	6.55162	139	2	False
2612	586.831	744255	6.08344	139	5	False
2613	463.745	941792	6.18425	139	2	False
2616	199.207	2192450	6.10417	139	3	False
2617	223.848	1951110	5.79389	139	2	False
2618	11875.1	36778.7	6.96966	139	2	False
2619	67.446	6475570	6.28869	139	3	False
2621	72.3942	6032960	6.82158	139	2	False
2622	89.9418	4855940	6.68184	139	11	True
2626	86.7865	5032480	6.7833	139	5	True
2627	169795	2572.23	6.89574	139	2	False
2628	96.3541	4532780	8.71784	139	7	True
2631	34.4531	12676700	5.43098	140	2	False
2635	57.9436	7537530	6.71988	140	8	True
2645	32.7905	13319500	5.95359	140	2	False
2648	23.5759	18525400	5.21267	140	2	False
2651	23.9088	18267400	6.31397	140	3	False
2656	90.8242	4808760	6.54421	140	2	False
2657	120.318	3629970	7.68273	140	7	True
2660	221.417	1972530	7.34244	140	2	False
2669	2626.22	166304	6.04337	141	2	False
2673	339.861	1285090	5.83501	141	2	False
2679	232.094	1881790	5.51763	142	3	False
2680	127.458	3426620	6.07026	142	6	True
2681	205.415	2126190	6.32019	142	3	False
2683	73.9658	5904780	5.59737	142	2	False
2684	468.584	932068	5.65928	142	2	False
2690	249.111	1753240	6.0676	142	2	False
2692	171.152	2551840	6.20185	142	2	False
2695	33.3228	13106700	6.76995	142	5	True
2697	7.97872	54739500	5.67122	142	2	False
2701	7.08776	61620500	6.35072	142	2	False
2703	132.398	3298790	6.39195	142	2	False
2705	136.338	3203450	7.05813	142	16	True
2709	200.628	2176920	6.61129	143	4	False
2714	542.569	804969	5.77267	143	3	False
2715	90.1528	4844570	6.48027	143	2	False
2716	61.2053	7135850	5.52223	143	3	False
2718	815.106	535822	7.3301	143	2	False
2721	115.179	3791940	6.47178	143	5	False
2722	723.717	603484	8.65145	143	2	False
2726	65.3801	6680190	6.54916	144	2	False
2736	46.9947	9293630	5.45335	144	2	False
2747	10.1016	43235800	6.02688	145	2	False
2751	51.6949	8448630	5.43849	145	2	False
2755	52.1326	8377710	6.20417	145	3	False
2757	93.4133	4675470	5.80433	145	2	False
2762	244.278	1787930	6.23209	146	5	False
2766	290.456	1503670	6.0636	146	2	False
2768	9.57551	45611300	5.48957	146	2	False
2772	145.983	2991790	6.19835	146	2	False
2777	185.525	2354140	7.43444	146	5	False
2781	34.2802	12740600	5.92792	147	3	False
2784	76.3347	5721530	6.05637	147	5	True
2786	723.618	603566	5.86478	147	3	False
2791	57.4035	7608450	6.96966	147	2	False
2794	61.1572	7141460	6.40911	147	2	False
2795	2164.39	201790	5.55163	147	2	False
2796	201.769	2164620	7.6578	147	5	False
2797	161.854	2698420	8.56376	147	7	False
2798	17.0286	25648100	5.15472	148	2	False
2800	21.4181	20391700	7.10805	148	3	False
2806	26.3207	16593500	5.54492	148	2	False
2809	7.12325	61313500	5.57802	148	2	False
2811	16.5897	26326600	6.21915	148	2	False
2814	328.054	1331340	6.45891	148	2	False
2815	116.238	3757390	5.73443	149	2	False
2816	20.2854	21530300	5.59737	149	2	False
2819	472.279	924774	6.23615	149	2	False
2822	501.279	871274	5.7655	149	3	False
2823	121.885	3583300	5.53137	149	2	False
2824	68.6909	6358210	5.90314	149	4	False
2825	204.33	2137480	6.35671	149	2	False
2829	12.4815	34992000	6.49945	149	3	False
2834	67.0163	6517100	6.32944	150	2	False
2846	30.1553	14483400	6.95891	150	5	True
2848	548.169	796746	5.54492	150	2	False
2853	126.33	3457220	6.62738	150	2	False
2857	18.4629	23655700	6.97933	150	2	False
2858	97.9386	4459440	5.3361	151	2	False
2860	220.082	1984500	5.9	151	3	False
2866	91.7983	4757730	6.41899	151	4	False
2869	12.3108	35477000	5.59096	151	2	False
2872	136.871	3190970	6.15176	151	2	False
2873	128.867	3389170	7.20932	151	8	True
2874	7.33439	59548400	6.28227	151	2	False
2877	189.335	2306760	6.87326	151	8	False
2880	166.049	2630250	6.49599	152	3	False
2882	50.3445	8675260	5.38466	152	2	False
2883	25.9651	16820700	5.18733	152	3	False
2887	222.178	1965780	6.16874	152	3	False
2889	445.445	980485	6.4232	152	2	False
2890	46.3238	9428230	6.97879	152	6	True
2896	69.4206	6291380	6.73841	152	4	False
2897	1361.64	320754	6.46964	152	2	False
2900	59.4687	7344230	6.08344	153	3	False
2907	31.9337	13676800	5.9156	153	3	False
2908	58.1828	7506550	6.37566	153	5	True
2913	49.6643	8794080	5.57585	153	3	False
2916	105.747	4130140	6.50118	153	3	False
2919	219.844	1986640	5.54492	153	2	False
2920	62.8241	6951970	6.22257	153	4	False
2921	440.792	990833	6.11057	153	2	False
2922	243.811	1791350	6.853	153	2	False
2924	853.436	511757	6.98412	153	3	False
2925	220.108	1984260	7.15989	153	5	False
2926	1894.54	230532	7.30494	153	2	False
2929	12.1072	36073800	6.00162	154	2	False
2930	141.472	3087200	6.782	154	12	True
2934	184.692	2364750	6.4232	154	2	False
2941	335.244	1302790	6.94396	155	3	False
2945	1439.54	303397	5.751	155	2	False
2952	612.794	712722	6.08344	155	2	False
2953	219.227	1992230	6.36267	155	3	False
2955	56.3416	7751850	6.29082	155	3	False
2957	79.3841	5501750	6.46295	155	4	False
2962	57.941	7537870	6.24955	155	3	False
2965	78.2654	5580390	6.87282	155	2	False
2968	113.51	3847680	9.14458	155	2	False
2970	204.595	2134710	5.70045	156	2	False
2971	13.2481	32967000	5.71758	156	3	False
2973	41.7785	10454000	5.87933	156	2	False
2975	15.0175	29082900	5.60374	156	2	False
2979	83.5913	5224840	5.42087	156	3	False
2980	32.7835	13322300	6.32637	156	3	False
2983	1507.69	289682	6.32019	156	2	False
2986	150.824	2895760	5.6226	156	2	False
2987	102.078	4278590	6.41025	156	5	True
2988	81.7333	5343620	7.03596	156	3	False
2989	179.369	2434940	7.17398	156	2	False
2990	186.203	2345570	7.26115	156	3	False
2992	8.75421	49890500	6.17712	157	2	False
2993	15.9385	27402300	5.47524	157	2	False
2994	140.489	3108800	6.36105	157	11	True
2997	456.26	957242	6.48816	157	2	False
2998	145.43	3003160	5.65326	157	2	False
2999	506.354	862542	6.8905	157	2	False
3002	51.606	8463200	6.97127	157	3	False
3006	30.7045	14224400	6.15664	158	3	False
3011	201.313	2169520	5.82996	158	2	False
3012	187.587	2328270	6.42226	158	3	False
3015	192.159	2272860	5.73998	158	2	False
3016	658.495	663257	6.43155	158	3	False
3017	403.185	1083250	6.05959	158	3	False
3018	57.7422	7563820	7.0254	158	5	True
3019	87.9188	4967670	6.54008	158	3	False
3021	17.3853	25121800	8.98516	158	5	True
3025	28.3868	15385700	6.38616	159	2	False
3026	69.5869	6276350	6.02688	159	2	False
3033	83.2502	5246250	5.02766	159	2	False
3036	81.0179	5390800	7.0194	159	8	True
3038	16.7347	26098600	6.26931	159	3	False
3044	11.9296	36610600	5.37673	160	2	False
3046	125.668	3475440	5.82081	160	5	False
3052	201.617	2166240	5.6226	160	4	False
3057	53.2921	8195430	5.51069	160	2	False
3058	174.079	2508930	6.44258	160	2	False
3059	130.979	3334510	7.50213	160	21	True
3060	101.672	4295710	6.92946	160	12	True
3062	117.329	3722450	6.37742	160	2	False
3063	19.7973	22061200	7.30262	160	2	False
3064	2996.55	145752	6.1444	161	2	False
3065	85.6412	5099780	5.94911	161	2	False
3067	72.4127	6031430	6.0636	161	2	False
3070	96.748	4514320	7.69376	161	10	True
3073	13.2674	32919100	6.79687	161	2	False
3075	45.7432	9547900	6.84202	161	2	False
3077	81.5126	5358090	6.58706	162	3	False
3081	496.896	878960	6.7333	162	2	False
3082	1013.7	430847	6.32019	162	2	False
3083	11.8852	36747500	6.30456	162	2	False
3085	266.239	1640450	5.35255	162	3	False
3087	24.3171	17960700	6.4232	163	2	False
3090	24.2933	17978300	6.07951	162	2	False
3091	512.637	851970	5.79389	162	2	False
3093	16.5799	26342300	6.20359	162	4	False
3094	133.571	3269800	6.73398	162	3	False
3096	77.9483	5603090	7.78707	162	2	False
3102	139.631	3127890	5.41578	163	2	False
3103	8.86956	49241600	5.73998	163	2	False
3106	61.5164	7099760	6.04948	163	4	False
3110	90.3778	4832510	6.65527	163	10	True
3111	108.931	4009440	7.042	163	3	False
3119	84.1714	5188840	5.9446	164	2	False
3123	93.6984	4661250	6.45891	164	4	False
3129	116.795	3739460	6.65038	164	10	True
3131	26.1488	16702500	6.50891	164	2	False
3132	98.9789	4412570	8.10146	164	15	True
3133	633.392	689544	6.50891	165	2	False
3135	107.43	4065440	6.49404	165	8	True
3137	13.4637	32439200	5.55829	165	2	False
3139	70.8524	6164250	5.28505	166	2	False
3151	66.5716	6560630	5.10373	166	2	False
3153	27684.5	15776	6.48816	166	2	False
3154	2398.66	182081	6.1295	166	2	False
3156	31.6987	13778200	5.9125	166	3	False
3159	62.1651	7025670	5.69177	166	4	False
3161	45.0769	9689040	6.02964	166	3	False
3162	49.2465	8868680	5.59096	166	2	False
3165	33.5053	13035300	6.21915	166	2	False
3167	215.147	2030020	6.19484	166	4	False
3172	88.6838	4924820	7.25142	166	2	False
3182	32.8402	13299300	6.32328	167	2	False
3183	67.8865	6433560	6.218	167	3	False
3184	73.1461	5970950	5.82488	167	3	False
3186	117.522	3716350	6.66028	167	6	True
3188	94.6416	4614800	5.61006	167	3	False
3194	275.433	1585690	7.60826	167	2	False
3195	52.7238	8283770	7.56098	167	10	True
3197	135.876	3214330	9.72576	167	2	False
3199	271.596	1608090	6.27257	168	2	False
3200	102.06	4279370	7.29011	168	7	True
3201	57.5306	7591650	5.59096	168	2	False
3202	8.02646	54414000	5.3109	168	2	False
3203	418.729	1043040	6.19132	168	2	False
3204	18.3802	23762000	5.31937	168	2	False
3205	77.7629	5616450	6.00162	168	2	False
3206	537.678	812292	7.04826	168	4	False
3209	56.5524	7722960	6.05556	168	2	False
3210	66.039	6613540	5.75646	168	4	False
3212	112.577	3879590	6.0324	169	3	False
3214	368.289	1185890	6.3597	169	2	False
3216	303.647	1438350	6.76161	169	2	False
3221	6.88724	63414700	6.52166	169	2	False
3224	110.097	3966970	5.70619	169	2	False
3226	72.7256	6005480	5.91993	169	5	True
3227	141.259	3091860	5.64111	169	2	False
3228	55.5055	7868620	6.72437	169	6	True
3230	61.8052	7066580	8.21344	169	5	True
3233	87.164	5010690	5.39514	170	3	False
3247	24.2898	17980900	6.12574	170	2	False
3252	32.2887	13526500	6.19132	170	2	False
3257	2955.95	147753	7.0415	170	2	False
3259	781.283	559018	9.34452	170	2	False
3260	119.616	3651270	6.52419	171	6	True
3263	63.3803	6890960	6.14931	171	6	True
3266	143.337	3047020	5.69467	172	3	False
3268	17.9872	24281300	5.61635	172	2	False
3272	8.15338	53566900	6.66761	172	2	False
3275	72.9552	5986580	6.00729	172	3	False
3277	17.4432	25038600	5.43849	172	2	False
3279	1308.41	333803	6.72092	172	2	False
3281	381.089	1146060	5.88892	172	2	False
3282	88.3044	4945980	5.8745	172	2	False
3284	26.9706	16193600	5.99649	172	5	True
3286	27.1227	16102800	6.12386	172	4	False
3288	43.1688	10117300	6.60587	172	3	False
3289	60.2568	7248170	6.35192	172	5	True
3291	38.6365	11304100	6.93841	172	3	False
3298	231.24	1888740	5.8095	173	2	False
3300	84.7542	5153160	6.41235	173	7	True
3301	432.762	1009220	5.34436	173	2	False
3302	96.2105	4539540	6.22598	173	2	False
3303	218.266	2001010	6.50192	173	7	False
3304	391.218	1116390	5.87933	173	2	False
3305	105.386	4144310	5.84003	173	2	False
3307	11.6658	37438800	5.30236	173	2	False
3312	349.841	1248430	6.56465	173	3	False
3313	17.0538	25610200	6.82345	173	2	False
3317	1068.05	408924	5.751	174	3	False
3322	16.7016	26150200	5.34436	174	2	False
3327	25.0945	17404300	5.87127	174	3	False
3328	70.1108	6229450	6.0636	174	2	False
3329	100.06	4364890	5.98007	174	2	False
3331	233.087	1873770	6.16633	174	2	False
3335	2378.41	183632	6.68282	174	2	False
3336	37.8892	11527100	6.47762	174	2	False
3342	41.8027	10447900	6.6477	175	2	False
3343	261.685	1669000	6.74215	175	3	False
3346	44.8205	9744470	5.95805	175	2	False
3347	8.15258	53572200	5.6288	175	2	False
3350	774.808	563690	6.11057	175	2	False
3351	64.3957	6782310	5.79038	175	3	False
3357	80.0735	5454380	6.71258	175	2	False
3358	493.378	885227	7.50759	175	2	False
3361	227.167	1922600	6.23277	176	2	False
3364	157.544	2772260	5.01631	176	2	False
3365	68.8265	6345690	5.68594	176	4	False
3368	83.9233	5204180	5.48957	176	2	False
3369	147.904	2952940	6.25948	176	2	False
3370	1213.23	359992	5.59737	176	2	False
3371	44.1348	9895850	5.25852	176	2	False
3380	129.33	3377040	7.19359	176	3	False
3381	154.1	2834200	7.09861	176	2	False
3382	515	848062	9.35778	176	3	False
3383	240.332	1817280	5.29662	177	3	False
3388	22.1208	19743900	6.81404	177	4	False
3389	60.3316	7239190	5.90939	177	3	False
3393	134.208	3254300	5.10373	177	2	False
3394	324.517	1345850	6.1542	177	3	False
3395	34.9081	12511500	6.57688	177	5	True
3397	18.8494	23170500	6.87014	177	4	False
3400	779.122	560569	8.8076	177	2	False
3402	1304.26	334865	6.07555	178	2	False
3403	25.8507	16895100	6.00162	178	2	False
3404	85.8601	5086780	5.80692	178	4	False
3408	1125.08	388196	6.31397	178	2	False
3411	47.491	9196510	6.05556	178	4	False
3412	62.1467	7027750	6.35551	178	5	True
3413	14.1242	30922300	6.01011	178	2	False
3416	7838.67	55717.5	6.14069	178	2	False
3418	272.944	1600150	5.55829	178	2	False
3419	43.7883	9974170	5.49666	178	2	False
3421	157.181	2778650	5.68301	178	2	False
3422	101.231	4314390	7.20622	178	11	True
3423	113.143	3860170	6.64993	178	2	False
3424	256.255	1704360	7.40373	178	3	False
3426	41.8804	10428500	5.52452	179	2	False
3427	158.235	2760150	5.78068	179	4	False
3429	37.6559	11598500	6.52503	179	6	True
3430	56.2351	7766530	6.90673	179	3	False
3434	27.3624	15961800	6.54916	179	2	False
3435	110.856	3939800	7.42072	180	2	False
3441	43.3007	10086500	6.23108	179	4	False
3444	255.595	1708770	5.91715	179	4	False
3446	74.3455	5874620	6.43432	179	2	False
3447	216.825	2014300	7.55349	179	3	False
3448	27.8696	15671200	5.22201	180	2	False
3449	209.241	2087310	5.70619	180	2	False
3454	11.217	38936500	5.24043	180	2	False
3458	3529.37	123748	6.38616	180	3	False
3460	76.7549	5690210	6.28869	180	3	False
3462	51.3287	8508920	6.44532	180	2	False
3463	379.051	1152220	6.73535	180	3	False
3465	88.8211	4917210	6.58071	180	2	False
3466	36.2635	12043800	7.33946	180	3	False
3467	103.169	4233360	8.74115	180	8	True
3468	68.7752	6350430	6.13829	181	17	True
3470	118.446	3687350	5.5037	181	2	False
3473	231.445	1887070	6.2451	181	3	False
3474	179.819	2428840	5.9909	181	4	False
3480	7.7204	56571100	5.72885	181	2	False
3482	346.556	1260260	6.43846	181	4	False
3488	44.7162	9767190	6.52335	181	3	False
3489	22.58	19342400	6.56627	181	5	True
3490	120.633	3620490	6.36069	181	3	False
3494	129.449	3373940	9.13585	181	14	True
3500	59.3685	7356620	5.47524	182	2	False
3502	27.7773	15723300	6.39195	182	8	True
3503	796.927	548045	6.24621	182	2	False
3505	237.278	1840670	5.15472	182	2	False
3507	2141	203994	6.03927	182	2	False
3508	18.2713	23903700	6.43377	182	5	True
3510	84.5064	5168260	6.10161	182	6	True
3511	9.65893	45217400	5.35797	182	3	False
3512	55.3626	7888920	5.87933	182	4	False
3513	302.062	1445900	6.01011	182	2	False
3515	186.226	2345270	6.16994	182	2	False
3519	53.2232	8206040	6.64397	182	3	False
3520	59.7945	7304210	6.00375	182	4	False
3523	5654.19	77243.9	5.93554	183	2	False
3527	288.927	1511630	6.16633	183	2	False
3528	121.016	3609040	6.39195	183	2	False
3530	150.306	2905760	7.00934	183	3	False
3537	29.0222	15048900	6.01011	183	2	False
3540	1012.37	431414	6.33557	183	2	False
3545	110.452	3954220	7.81039	183	2	False
3552	98.248	4445400	6.1295	184	2	False
3555	59.1815	7379870	6.39051	184	4	False
3556	168.317	2594820	6.50891	184	2	False
3557	217.509	2007970	6.07555	184	2	False
3559	45.4616	9607040	6.27581	184	6	True
3561	147.193	2967200	7.14389	184	11	True
3562	1346.01	324479	6.28227	184	2	False
3567	57.949	7536830	5.84503	185	2	False
3569	697.015	626603	6.86025	185	2	False
3571	37.5887	11619200	6.07951	185	2	False
3578	109.743	3979760	6.6342	185	2	False
3581	156.022	2799290	6.36662	186	3	False
3582	483.582	903160	6.1444	186	2	False
3590	70.7279	6175100	6.07555	186	2	False
3591	64.0632	6817510	6.0324	186	3	False
3594	113.933	3833400	5.67122	186	2	False
3595	10.2933	42430700	5.56491	187	2	False
3597	698.488	625281	6.75761	186	2	False
3598	16.9913	25704400	6.38906	186	2	False
3604	253.716	1721420	7.11555	186	2	False
3614	297.738	1466900	5.71758	187	2	False
3620	707.92	616950	6.30771	187	2	False
3623	47.8058	9135960	6.3597	187	2	False
3624	12.2698	35595700	5.75646	187	2	False
3627	39.7531	10986600	6.43708	187	2	False
3628	47.1086	9271170	6.95662	187	2	False
3629	78.5497	5560190	6.33047	187	3	False
3630	268.466	1626840	7.2416	187	2	False
3633	168.536	2591440	6.22938	187	3	False
3635	36.47	11975600	6.08658	188	5	True
3639	159.546	2737460	5.28505	188	2	False
3643	101.054	4321940	6.81593	188	2	False
3645	88.1576	4954210	5.98268	188	5	True
3648	78.3436	5574820	5.6472	189	2	False
3650	55.9417	7807260	5.67122	189	3	False
3653	7.22118	60482000	5.81466	189	2	False
3657	107.824	4050590	6.1	189	8	True
3659	148.012	2950780	6.01643	189	4	False
3663	14.0078	31179200	5.76909	189	3	False
3669	67.5116	6469290	7.32557	189	2	False
3670	66.9976	6518910	7.33722	189	3	False
3673	134.942	3236580	5.86151	190	3	False
3682	69.1329	6317560	6.37154	190	2	False
3683	8.24374	52979800	5.82149	190	3	False
3684	124.875	3497510	6.42877	190	2	False
3685	130.272	3352620	6.67881	190	7	True
3686	182.266	2396230	5.82488	190	2	False
3687	61.1974	7136770	5.60374	190	2	False
3688	1371.14	318531	7.043	190	2	False
3690	11.755	37154400	7.91508	190	2	False
3694	1011.12	431949	5.71758	191	2	False
3695	107.169	4075340	6.51658	191	9	True
3701	106.579	4097930	6.21226	191	2	False
3707	46.2586	9441520	5.43098	191	2	False
3708	85.6976	5096420	6.08736	191	2	False
3712	78.4807	5565080	6.21571	191	2	False
3722	69.2063	6310860	5.23738	192	3	False
3724	80.2158	5444710	6.97772	195	2	False
3728	500.358	872879	5.60374	192	2	False
3730	19.812	22044800	6.4218	192	4	False
3731	29.5855	14762400	7.06777	192	6	True
3736	38.3631	11384700	6.92439	193	6	True
3738	18.6238	23451300	5.28505	193	2	False
3743	115.44	3783350	6.38423	193	3	False
3744	41.8418	10438200	5.91715	193	2	False
3745	25.2264	17313300	6.70258	193	8	True
3746	117.038	3731700	7.01616	193	5	False
3748	18.09	24143200	6.52419	193	2	False
3749	283.571	1540190	7.12944	193	6	False
3751	187.486	2329510	5.74275	194	4	False
3753	97.9087	4460800	6.01853	194	2	False
3755	86.9983	5020230	6.77153	194	10	True
3756	24.5532	17787900	6.37154	194	2	False
3757	58.4909	7467010	6.14808	194	2	False
3761	291.099	1500350	6.52588	194	6	False
3767	198.961	2195160	6.47615	195	9	False
3771	12.8984	33860800	6.54504	195	3	False
3772	221.167	1974760	5.83164	195	3	False
3773	268.758	1625080	6.28227	195	2	False
3775	23.7214	18411700	5.28505	195	2	False
3777	25.1115	17392500	6.36564	195	4	False
3779	17.3657	25150300	6.06494	195	3	False
3780	208.458	2095160	6.03516	195	3	False
3783	465.021	939208	6.33557	195	2	False
3784	15.2147	28705900	6.402	195	4	False
3785	308.136	1417400	7.44416	195	2	False
3789	52.7423	8280860	5.55163	196	2	False
3791	59.0018	7402340	6.21571	196	2	False
3792	131.79	3314010	6.23951	196	2	False
3793	12.3892	35252700	6.72092	196	2	False
3796	542.721	804744	6.00587	196	2	False
3798	123.771	3528700	5.82488	196	3	False
3799	192.971	2263310	7.09576	196	2	False
3801	77.9539	5602690	8.14104	196	2	False
3806	21.8856	19956100	5.78598	197	4	False
3813	223.817	1951380	5.65326	197	2	False
3817	871.461	501172	6.07819	192	3	False
3820	96.2426	4538030	5.85495	198	2	False
3824	287.874	1517160	7.70126	198	2	False
3825	304.095	1436230	6.24955	198	2	False
3826	207.421	2105630	5.83501	198	2	False
3827	903.81	483234	6.50118	198	2	False
3828	10.5248	41497300	5.6472	198	2	False
3833	81.6469	5349270	6.94921	198	4	False
3839	38.4286	11365300	6.37742	199	2	False
3843	121.474	3595430	5.8745	199	3	False
3844	111.995	3899760	5.20324	199	2	False
3845	32.981	13242500	5.71758	199	2	False
3846	115.893	3768590	6.35372	199	4	False
3849	35.3052	12370800	5.49666	199	2	False
3850	76.4687	5711510	5.85165	199	3	False
3852	133.867	3262570	6.59494	199	2	False
3854	38.0506	11478200	6.74871	199	7	True
3855	47.9501	9108460	7.59837	199	4	False
3858	74.5056	5862000	6.18069	200	3	False
3859	142.886	3056640	7.3019	200	21	True
3860	1608.06	271601	5.24952	200	2	False
3862	50.7226	8610590	6.26604	200	2	False
3863	196.272	2225240	6.89633	200	3	False
3871	129.2	3380440	6.34589	200	5	False
3875	125.981	3466800	6.43984	200	2	False
3876	66.086	6608830	7.64546	200	3	False
3879	158.404	2757200	6.24063	201	3	False
3893	62.2707	7013760	5.82488	201	2	False
3895	9807.06	44534.4	5.79912	201	2	False
3901	58.9064	7414330	6.07555	202	3	False
3904	19.6035	22279300	5.79912	202	6	True
3906	11.4834	38033200	5.42341	202	2	False
3907	249.049	1753680	6.21053	202	4	False
3911	50.1666	8706020	6.83834	205	2	False
3912	57.2748	7625540	8.05916	202	9	True
3914	1167.97	373940	5.77802	203	2	False
3919	73.7566	5921520	5.82488	203	2	False
3920	71.3344	6122600	5.78862	203	2	False
3921	34.7095	12583100	5.67713	203	2	False
3923	36.9466	11821200	6.01011	203	4	False
3926	189.093	2309720	6.77481	203	6	False
3932	535.49	815611	6.64322	204	2	False
3934	860.894	507323	6.0676	204	2	False
3937	276.416	1580050	6.84165	204	5	False
3938	1330.03	328377	5.4607	204	2	False
3939	15.0408	29037700	6.32842	204	3	False
3940	88.674	4925360	5.65326	204	2	False
3941	269.741	1619150	6.37056	204	3	False
3945	430.075	1015520	6.39002	204	3	False
3946	87.7538	4977010	7.28222	204	5	True
3949	717.589	608638	5.40034	205	2	False
3950	32.437	13464600	6.53007	205	6	True
3951	352.34	1239570	6.74755	205	3	False
3955	22.9842	19002300	5.59096	205	2	False
3957	36.6773	11908000	5.21267	205	2	False
3958	64.3713	6784880	5.77802	205	2	False
3960	139.537	3130010	6.61515	205	3	False
3961	91.5123	4772600	6.60665	205	2	False
3963	22.9486	19031700	5.43599	206	3	False
3966	208.595	2093780	6.02271	206	2	False
3968	214.975	2031640	6.78037	206	4	False
3973	110.159	3964760	5.61006	206	2	False
3976	37.7371	11573500	6.02688	206	2	False
3977	1228.68	355464	6.3477	206	2	False
3978	86.0755	5074050	5.61006	206	2	False
3979	3694.93	118203	6.04337	206	2	False
3987	101.771	4291500	6.34317	207	4	False
3988	50.1542	8708180	5.97571	207	2	False
3990	9.57344	45621200	5.85988	207	2	False
3992	597.632	730804	6.32328	207	2	False
3995	93.9627	4648140	5.82488	208	2	False
3996	70.3265	6210340	7.08524	202	3	False
3997	165.255	2642890	5.7673	208	2	False
4001	143.007	3054050	7.1647	208	2	False
4002	101.117	4319290	6.45078	208	2	False
4003	74.2727	5880380	6.71675	217	2	False
4004	93.0442	4694020	6.09903	209	2	False
4015	250.405	1744180	5.37673	208	2	False
4016	23.5632	18535300	6.08344	208	4	False
4018	1723.23	253450	5.13463	208	2	False
4020	148.52	2940700	7.19617	208	3	False
4022	108.374	4030040	6.59258	208	4	False
4023	127.59	3423080	8.00238	208	2	False
4026	866.611	503976	6.44258	209	2	False
4027	193.415	2258110	6.09516	209	2	False
4031	56.039	7793710	6.33251	209	2	False
4032	49.5546	8813550	6.16633	209	6	True
4034	37.646	11601500	6.79494	209	2	False
4036	1028.12	424806	5.42341	209	2	False
4037	94.8186	4606180	6.52924	209	2	False
4038	827.675	527685	7.55153	209	4	False
4040	59.1644	7382000	6.54173	210	2	False
4041	54.2701	8047740	5.45335	210	2	False
4044	128.454	3400060	5.68886	210	2	False
4048	450.651	969158	6.37449	210	2	False
4049	1294.83	337303	5.78333	210	3	False
4050	213.497	2045710	5.95805	210	3	False
4052	88093.3	4957.83	6.38326	210	2	False
4054	57.6284	7578750	6.04337	210	2	False
4056	117.748	3709210	5.65326	210	2	False
4057	244.849	1783760	6.07951	210	2	False
4061	57.3595	7614290	6.21915	210	2	False
4062	123.75	3529320	7.47141	210	24	True
4064	11.6752	37408500	5.58882	211	3	False
4068	253.63	1722000	5.98875	211	2	False
4071	24.0465	18162800	6.57832	211	2	False
4073	2423.03	180250	7.45219	211	2	False
4075	55.4689	7873810	7.18631	211	10	True
4076	60.0199	7276790	7.30494	211	4	False
4081	429.395	1017130	6.25618	212	2	False
4082	19.1154	22848200	5.60585	212	3	False
4085	59.8964	7291780	5.74551	212	2	False
4088	64.11	6812530	5.51763	212	2	False
4089	181.373	2408040	6.23884	212	5	False
4092	91.6852	4763600	7.02845	212	5	True
4093	6.89992	63298100	5.47524	212	2	False
4096	7830.53	55775.5	7.17398	212	2	False
4097	67.1173	6507290	6.36267	212	3	False
4100	119.566	3652790	6.27581	213	3	False
4101	98.9705	4412950	6.28869	214	2	False
4106	299.311	1459190	7.26155	213	6	False
4108	20.8609	20936400	7.98199	213	2	False
4111	36.8604	11848800	6.71327	213	3	False
4112	1270.32	343813	6.4829	213	2	False
4113	111.256	3925630	6.11311	213	6	True
4120	33.0083	13231600	5.65326	213	2	False
4121	320.266	1363720	6.88699	213	5	False
4122	49.639	8798550	6.61822	213	2	False
4123	108.612	4021200	6.96722	213	4	False
4124	48.9199	8927890	7.12875	213	4	False
4126	9.96071	43847400	5.83501	214	2	False
4128	192.487	2268990	5.43098	214	2	False
4139	219.472	1990010	7.1647	214	2	False
4145	15.2562	28627700	5.44595	215	2	False
4146	96.0951	4544990	5.81208	215	4	False
4151	23.7657	18377400	6.13884	215	4	False
4152	369.883	1180780	5.59096	215	2	False
4154	106.104	4116260	5.65326	215	4	False
4155	24.6341	17729600	6.59651	215	3	False
4165	25.2151	17321100	6.36267	216	3	False
4170	15.7417	27744900	5.53137	216	2	False
4175	132.86	3287300	6.18069	216	4	False
4179	308.052	1417790	7.01709	216	2	False
4180	266.147	1641020	6.42599	216	3	False
4181	22.8569	19108100	5.43098	217	2	False
4182	69.4287	6290650	6.01573	217	3	False
4183	83.2752	5244680	6.59938	217	18	True
4184	88.8775	4914090	5.42341	217	2	False
4188	12.6604	34497500	5.74551	217	2	False
4190	91.6143	4767280	5.93705	217	3	False
4196	72.0665	6060400	5.87837	217	5	True
4198	598.968	729174	6.60897	217	2	False
4199	41.8449	10437400	7.26598	217	3	False
4201	104.57	4176640	7.48657	217	2	False
4203	67.2702	6492500	8.91616	217	2	False
4205	114.199	3824490	5.50019	218	4	False
4206	154.168	2832960	6.39051	218	4	False
4208	168.833	2586880	6.4435	218	6	False
4211	33.5985	12999100	6.61515	218	3	False
4212	57.8129	7554570	5.8095	218	2	False
4215	1095.7	398604	5.92639	218	4	False
4222	130.252	3353120	6.1542	219	3	False
4225	137.712	3171480	6.23446	219	4	False
4226	33.4353	13062600	6.20045	219	5	True
4227	23.7326	18403000	5.87933	219	2	False
4228	133.725	3266040	6.10929	219	3	False
4229	248.445	1757940	7.04601	219	2	False
4230	28.9955	15062800	5.15472	219	2	False
4234	27.9462	15628300	5.11414	219	2	False
4237	34.3391	12718800	6.17353	219	2	False
4238	1333.7	327473	6.34165	219	2	False
4239	131.542	3320250	6.08344	219	4	False
4242	92.5934	4716870	6.68641	219	3	False
4243	336.766	1296900	7.25953	219	3	False
4244	175.451	2489310	6.48261	208	9	True
4248	430.517	1014480	5.92178	220	2	False
4249	14.7879	29534500	6.04609	220	3	False
4252	31.3527	13930300	6.71188	220	3	False
4253	186.784	2338280	5.80433	220	3	False
4255	59.1046	7389470	6.23951	220	2	False
4256	48.5619	8993710	6.24063	220	3	False
4258	127.848	3416190	6.0636	220	2	False
4262	165.328	2641730	5.75646	220	2	False
4264	16.3063	26784200	6.80109	220	5	True
4265	89.1254	4900420	6.04337	221	2	False
4267	54.3168	8040830	6.71571	221	4	False
4269	226.785	1925840	6.49078	221	4	False
4272	150.53	2901430	6.32431	221	3	False
4276	270.051	1617290	5.91715	221	2	False
4279	20.4724	21333700	6.11945	221	6	True
4288	1569.25	278318	5.53817	222	2	False
4289	7.42787	58799100	6.43155	222	2	False
4295	263.498	1657520	6.13325	222	2	False
4296	58.1761	7507400	5.36873	222	4	False
4297	114.892	3801400	5.70946	222	7	True
4301	195.314	2236150	6.46857	222	5	False
4304	49.6712	8792850	7.59794	222	2	False
4307	114.86	3802480	6.58548	223	2	False
4308	97.474	4480700	6.20533	223	2	False
4314	75.8673	5756780	5.8745	223	2	False
4317	17.1328	25492100	5.82488	223	2	False
4321	95.1793	4588720	5.6226	224	2	False
4324	154.36	2829440	6.20417	223	3	False
4325	277.72	1572630	7.69305	223	4	False
4326	249.62	1749660	7.16736	223	3	False
4327	1317.56	331485	8.11512	223	4	False
4328	8.21099	53191100	5.75828	224	3	False
4329	42.4668	10284500	6.81025	224	3	False
4332	449.677	971255	6.57592	224	2	False
4334	20.783	21014800	6.19015	224	3	False
4336	54.4716	8017970	5.76189	224	2	False
4344	123.069	3548820	7.57001	224	18	True
4345	83.5084	5230030	8.04912	224	2	False
4347	57.8723	7546820	5.88414	225	2	False
4354	10.1932	42847200	6.92833	225	2	False
4355	11.9795	36458300	5.85495	225	2	False
4360	51.2688	8518860	6.24688	225	5	True
4362	116.099	3761880	6.33709	225	4	False
4368	45.7864	9538900	5.6908	226	3	False
4371	1907.02	229023	6.37742	226	2	False
4376	130.585	3344580	5.8803	226	5	False
4377	203.826	2142760	6.00162	226	2	False
4379	560.852	778729	5.8745	226	2	False
4380	38.0602	11475300	6.54173	226	2	False
4381	143.423	3045190	6.41195	226	2	False
4383	167.619	2605620	7.68951	226	2	False
4384	37.1714	11749700	5.81123	227	3	False
4388	168.277	2595440	5.66725	227	3	False
4396	31.305	13951500	6.06494	228	3	False
4398	74.8504	5835000	6.39387	228	6	True
4401	9.51391	45906700	5.20324	228	2	False
4404	202.285	2159100	6.09127	228	2	False
4406	191.786	2277290	6.99207	228	2	False
4407	167.085	2613960	7.23231	228	8	True
4408	375.105	1164350	7.74769	228	2	False
4411	48.3365	9035650	5.18411	229	2	False
4415	880.722	495902	6.42877	229	2	False
4416	222.138	1966130	5.85988	229	2	False
4424	14.7632	29583900	5.64111	229	2	False
4425	99.8893	4372360	5.98007	229	2	False
4429	31.7222	13768000	6.71362	229	4	False
4432	73.064	5977660	6.67198	229	3	False
4433	109.313	3995420	7.64216	229	3	False
4434	200.372	2179710	7.33438	229	10	True
4435	134.942	3236590	8.19896	229	5	False
4436	250.824	1741270	5.39514	230	3	False
4439	99.3718	4395130	5.76909	230	3	False
4444	1029.98	424039	6.11438	230	2	False
4445	122.643	3561160	7.03211	230	5	False
4447	81.8746	5334390	7.60826	230	4	False
4452	10.7631	40578500	5.83249	231	4	False
4453	22.4413	19462000	6.03102	231	2	False
4454	58.1842	7506370	6.18069	231	2	False
4455	47.8958	9118790	5.83501	231	2	False
4456	58.8885	7416580	5.36873	231	3	False
4460	209.921	2080550	6.71675	231	2	False
4466	112.834	3870740	6.47585	231	6	True
4467	1844.42	236797	7.26958	231	2	False
4468	216.562	2016750	6.95563	231	5	False
4469	39.8827	10950900	7.21409	231	2	False
4471	31.4782	13874700	5.24043	232	2	False
4476	359.202	1215890	5.6226	232	2	False
4481	78.9637	5531040	7.1133	232	5	True
4484	186.819	2337840	7.05596	232	3	False
4488	241.295	1810030	6.99302	233	5	False
4489	36.8695	11845900	6.03516	233	3	False
4498	110.017	3969850	6.18779	233	4	False
4503	628.419	695001	5.59096	233	2	False
4506	267.08	1635280	6.3587	233	3	False
4509	107.861	4049210	7.17793	233	3	False
4510	216.537	2016980	8.42564	233	5	False
4511	160.419	2722560	9.17542	233	5	False
4518	56.0687	7789580	5.78686	234	3	False
4527	82.4658	5296150	6.61268	234	5	True
4528	708.327	616596	6.32637	234	2	False
4530	17.2987	25247600	5.78757	235	5	True
4534	85.6464	5099470	5.64111	235	2	False
4535	162.603	2686000	6.36386	235	5	False
4536	132.072	3306930	5.10373	235	2	False
4540	71.6346	6096940	5.79912	235	2	False
4549	118.356	3690150	5.86151	235	3	False
4550	117.131	3728740	7.05348	235	2	False
4551	74.6525	5850460	7.35867	235	3	False
4552	130.116	3356640	6.93506	235	2	False
4556	266.058	1641570	5.32777	236	2	False
4559	14.6147	29884400	5.65326	237	2	False
4564	63.1526	6915810	6.23951	237	2	False
4565	237.675	1837600	5.35255	237	2	False
4569	47.8457	9128330	6.65171	237	5	True
4572	133.726	3266030	6.17783	237	5	False
4575	187.118	2334100	5.94686	237	4	False
4576	89.1821	4897300	5.95359	237	2	False
4578	90.5472	4823470	6.71627	237	13	True
4581	80.2671	5441230	6.38034	237	5	True
4582	35.5673	12279600	6.44258	237	8	True
4584	774.305	564056	7.6394	237	4	False
4590	738.891	591091	5.63497	238	3	False
4596	165.385	2640820	5.85	238	2	False
4597	29.293	14909800	6.31708	238	2	False
4599	146.211	2987130	6.69568	238	8	True
4603	349.153	1250890	6.70627	238	2	False
4604	13.5072	32334600	6.78525	238	2	False
4605	88.7415	4921620	7.04563	238	8	True
4606	107.897	4047860	7.42586	238	2	False
4614	73.9233	5908180	5.98007	239	2	False
4616	14.9804	29154800	6.13698	239	3	False
4617	8.37172	52169900	6.03516	239	2	False
4620	22.5349	19381100	5.99949	239	4	False
4623	138.406	3155590	8.25408	239	9	True
4624	8428.21	51820.2	6.77743	240	2	False
4628	978.884	446173	6.22938	240	2	False
4629	35.1205	12435800	5.77267	240	2	False
4632	171.119	2552320	5.88414	240	2	False
4634	708.391	616541	6.74553	240	2	False
4635	63.4281	6885770	6.38326	240	2	False
4636	129.676	3368010	5.7138	240	3	False
4637	57.085	7650890	6.19923	240	16	True
4640	98.1388	4450350	6.42785	240	6	True
4641	642.624	679638	7.62015	240	2	False
4642	14.6032	29908000	6.26931	240	4	False
4644	82.9323	5266360	7.09469	241	8	True
4645	242.822	1798650	6.11248	241	4	False
4648	443.969	983743	5.45335	241	2	False
4655	47.5697	9181300	6.81177	241	5	True
4656	30.5854	14279700	6.04745	241	2	False
4665	72.2284	6046810	5.97571	242	2	False
4667	86.6086	5042820	6.15907	242	2	False
4668	102.188	4273990	5.29374	242	2	False
4673	21.5406	20275800	5.4607	242	2	False
4674	173.281	2520480	6.12197	242	4	False
4675	77.6224	5626620	6.61361	242	9	True
4676	70.4217	6201940	7.14315	242	4	False
4677	50.635	8625490	7.04601	242	2	False
4678	109.561	3986370	7.07266	242	2	False
4680	426.631	1023720	7.87114	242	3	False
4682	122.909	3553460	7.01141	243	3	False
4686	175.958	2482130	7.41347	243	9	True
4687	311.523	1401990	6.411	243	3	False
4689	102.312	4268810	5.95805	243	2	False
4690	50.7384	8607920	6.39442	243	7	True
4692	171.218	2550840	7.16292	243	9	True
4693	129.812	3364490	5.13463	243	2	False
4695	18.1737	24032000	6.18543	243	3	False
4697	106.792	4089720	9.63605	243	2	False
4700	54.0947	8073830	5.94008	244	2	False
4701	67.4368	6476460	6.25948	244	2	False
4703	210.672	2073130	5.87933	244	2	False
4704	60.2913	7244020	5.85	244	2	False
4707	8.60893	50732400	5.77267	244	2	False
4709	86.2863	5061660	5.70045	244	2	False
4710	103.69	4212110	6.2088	244	3	False
4712	612.915	712582	6.72713	244	2	False
4723	8.69976	50202700	6.11057	245	2	False
4724	193.931	2252100	6.11057	245	2	False
4729	52.3259	8346760	6.36741	245	5	True
4730	245.235	1780950	5.61635	245	2	False
4731	105.996	4120450	7.99555	245	10	True
4733	60.7748	7186390	5.751	246	2	False
4739	264.827	1649200	5.78598	246	4	False
4741	63.3218	6897340	6.44987	246	3	False
4743	470.604	928066	9.50171	246	2	False
4752	51.0523	8554980	6.40911	247	2	False
4753	366.664	1191150	5.66527	247	2	False
4755	29.5705	14769800	5.40809	247	2	False
4756	174.247	2506510	6.48253	247	7	False
4757	139.26	3136220	6.99302	247	5	False
4760	312.904	1395800	6.28709	247	4	False
4765	42.6305	10245100	6.08736	247	2	False
4768	172.754	2528170	7.23251	247	3	False
4770	205.764	2122590	6.67633	248	2	False
4776	2363.63	184780	6.19835	248	2	False
4777	498.488	876153	5.57149	248	3	False
4778	169.129	2582360	6.28411	248	7	False
4781	1160.6	376316	6.13698	248	2	False
4782	1435.49	304253	5.72885	248	3	False
4784	177.447	2461310	5.84003	249	2	False
4785	2357.57	185255	5.23126	249	2	False
4786	26.1531	16699800	5.88892	249	2	False
4788	95.334	4581280	5.43599	249	3	False
4789	53.4104	8177270	5.77624	249	3	False
4790	740.01	590197	5.73998	249	2	False
4791	140.055	3118430	6.7628	249	5	False
4805	43.979	9930910	7.00518	249	6	True
4807	128.963	3386650	6.8376	249	10	True
4808	68.4751	6378250	7.82081	249	4	False
4810	33.6463	12980700	5.67122	250	2	False
4814	69.5888	6276170	6.47231	250	2	False
4820	109.925	3973180	5.83668	250	6	True
4823	172.806	2527410	5.30236	250	2	False
4824	80.3309	5436910	7.07848	250	3	False
4825	74.9022	5830960	6.54173	250	2	False
4829	64.6769	6752830	5.60056	251	4	False
4831	47.1105	9270790	5.91947	251	4	False
4836	184.542	2366680	6.29507	251	2	False
4838	1042.81	418821	5.55829	251	2	False
4841	7.87221	55480200	5.85495	251	2	False
4843	674.345	647668	5.26744	251	2	False
4845	142.576	3063280	7.41051	251	19	True
4846	139.404	3133000	6.96262	251	3	False
4847	42.2448	10338600	6.63947	251	3	False
4848	33.4436	13059300	6.75694	251	6	True
4849	74.8852	5832280	9.83004	251	3	False
4851	72.0337	6063150	5.92792	252	3	False
4852	36.1841	12070300	6.87993	252	2	False
4857	136.249	3205540	5.76909	252	3	False
4861	413.491	1056250	6.38616	252	2	False
4863	266.67	1637800	5.89842	252	2	False
4864	115.821	3770920	5.81978	252	2	False
4867	84.8619	5146620	6.59211	252	5	True
4868	70.3219	6210750	6.49078	256	2	False
4869	43.261	10095700	5.59737	260	2	False
4871	164.535	2654450	6.41477	253	2	False
4874	514.052	849625	5.45335	253	2	False
4876	97.6375	4473190	5.97132	253	2	False
4880	101.203	4315590	5.55829	253	2	False
4881	193.773	2253930	6.50118	253	3	False
4886	65.3907	6679110	5.73998	254	2	False
4891	790.596	552433	6.50118	254	3	False
4896	8.22827	53079400	6.26604	254	2	False
4898	56.1385	7779890	5.91134	254	8	True
4899	370.866	1177650	6.89923	254	2	False
4900	76.085	5740310	6.32637	254	3	False
4903	41.2276	10593700	5.84003	255	2	False
4905	181.188	2410490	6.24621	255	2	False
4909	401.09	1088910	6.34014	255	4	False
4911	251.984	1733250	6.31188	255	3	False
4913	22.7536	19194800	6.79301	255	2	False
4917	429.006	1018060	6.20185	256	2	False
4925	15.6426	27920700	5.86151	256	3	False
4929	33.8356	12908100	6.4535	256	4	False
4931	97.1677	4494820	6.38034	259	2	False
4932	103.797	4207760	6.68282	256	2	False
4933	58.6764	7443390	5.3361	256	2	False
4937	74.1353	5891280	6.95168	256	2	False
4938	343.899	1270000	7.37607	256	3	False
4940	65.7252	6645120	6.19484	257	2	False
4943	219.847	1986610	6.20098	257	8	False
4952	4445.03	98256.2	6.51912	257	2	False
4953	85.1909	5126740	6.87756	257	3	False
4955	200.147	2182150	7.63774	257	3	False
4956	92.6059	4716240	5.88414	258	7	True
4962	49.1055	8894140	5.94008	258	2	False
4963	48.343	9034430	6.26604	258	2	False
4967	74.1497	5890140	6.26745	258	7	True
4968	144.135	3030160	5.73443	258	2	False
4969	108.079	4041030	9.2968	258	3	False
4970	51.6869	8449950	6.83834	252	4	False
4971	31.207	13995300	5.64111	259	2	False
4973	77.7673	5616130	6.5653	259	5	True
4975	147.586	2959310	6.15176	259	2	False
4983	69.6015	6275040	6.05758	259	4	False
4988	197.803	2208010	6.28549	259	2	False
4993	22.3279	19560800	6.24287	260	6	True
4994	388.123	1125290	5.93554	260	2	False
4997	19.5058	22390800	5.73998	260	2	False
4998	17.1113	25524100	5.27629	260	2	False
4999	20.3032	21511400	5.95508	260	3	False
5000	108.262	4034210	5.47524	262	2	False
5001	309.583	1410770	6.56627	260	7	False
5007	9.07869	48107300	6.42599	260	2	False
5013	12.1981	35805000	5.8745	261	2	False
5016	11.8603	36824800	6.14966	261	7	True
5020	19.0305	22950100	6.04337	261	2	False
5023	84.4433	5172130	5.7119	261	2	False
5024	20.307	21507400	5.98152	256	3	False
5027	125.685	3474980	6.49339	262	2	False
5029	10.1732	42931700	5.10373	262	2	False
5031	75.2167	5806580	7.39506	262	9	True
5038	170.302	2564580	6.21226	262	2	False
5039	70.8845	6161460	6.07159	262	2	False
5040	48.7374	8961320	6.71943	253	7	True
5041	201.673	2165650	6.15469	263	5	False
5042	124.848	3498270	7.17846	263	15	True
5043	111.229	3926610	5.18733	263	3	False
5044	74.1787	5887830	6.29507	263	5	True
5048	76.9055	5679070	6.72919	263	6	True
5051	180.032	2425970	5.35255	263	3	False
5053	131.134	3330590	7.7231	263	3	False
5055	132.902	3286260	6.85239	263	3	False
5056	113.134	3860480	7.48076	263	2	False
5060	32.6088	13393700	5.75828	264	3	False
5062	107.705	4055080	6.1295	264	2	False
5063	11.8206	36948300	5.14473	264	2	False
5070	2245.26	194521	6.01433	264	2	False
5071	248.344	1758660	5.63497	264	2	False
5074	68.4452	6381040	7.26898	264	4	False
5075	62.332	7006860	7.30918	264	3	False
5077	115.742	3773500	8.73604	264	3	False
5078	9.252	47206200	6.61592	260	2	False
5079	60.7383	7190710	5.36873	265	2	False
5080	64.5238	6768850	6.02331	265	7	True
5085	62.3547	7004310	6.4562	265	2	False
5087	94.0095	4645820	7.31874	265	2	False
5091	119.736	3647610	5.53817	266	2	False
5092	52.1588	8373500	5.7119	266	2	False
5098	45.8697	9521570	5.72323	266	2	False
5101	254.739	1714510	6.95935	266	3	False
5102	351.058	1244100	6.44441	266	3	False
5103	3042.15	143567	7.0415	266	2	False
5104	187.875	2324690	6.72575	266	3	False
5105	30.5642	14289600	6.47894	267	4	False
5115	60.9296	7168130	6.12197	267	2	False
5117	1060.71	411753	6.63646	267	6	False
5118	35.0324	12467100	6.93002	267	2	False
5119	295.739	1476820	6.1295	267	2	False
5121	43.5585	10026800	7.86101	268	3	False
5122	3039.71	143682	5.98875	268	2	False
5135	495.117	882118	6.03102	268	2	False
5136	1321.3	330547	5.85	268	2	False
5139	233.915	1867140	6.35671	268	2	False
5145	91.4334	4776720	5.6288	269	2	False
5147	85.3066	5119790	5.38466	269	2	False
5151	48.1129	9077640	5.751	269	3	False
5153	124.394	3511050	6.74755	269	3	False
5156	167.615	2605690	6.07555	269	2	False
5159	41.5585	10509300	6.15761	269	5	True
5160	121.179	3604170	7.26115	269	2	False
5161	147.689	2957230	5.90314	270	4	False
5162	12.1177	36042300	5.82149	270	3	False
5170	11.5821	37709100	6.33251	270	2	False
5179	107.162	4075620	6.27581	271	2	False
5181	112.135	3894870	6.24287	270	3	False
5182	817.213	534440	7.14315	270	2	False
5183	56.4184	7741290	6.71467	270	2	False
5184	356.191	1226170	7.31071	270	2	False
5185	29.9356	14589700	6.57832	270	2	False
5187	129.087	3383390	6.94838	271	8	True
5189	57.5794	7585210	6.24955	271	2	False
5194	1304.74	334743	6.32637	271	2	False
5198	17.2458	25325100	5.97571	271	3	False
5199	48.9672	8919280	7.43132	271	3	False
5200	93.3267	4679810	6.01573	271	3	False
5202	88.6404	4927230	5.72323	271	2	False
5204	180.915	2414130	6.63872	271	2	False
5205	252.381	1730520	6.92833	271	2	False
5207	101.187	4316280	7.30639	271	8	True
5212	89.349	4888150	5.39253	272	2	False
5220	90.6906	4815840	7.85346	272	11	True
5221	247.569	1764160	7.32064	272	3	False
5222	370.8	1177860	7.87813	272	6	False
5224	54.4617	8019420	5.73998	273	2	False
5225	149.15	2928270	5.90783	273	4	False
5229	19.9963	21841600	6.12197	273	5	True
5232	124.308	3513460	5.79912	273	2	False
5238	99.5284	4388210	6.19835	273	6	True
5239	322.487	1354320	5.24952	273	2	False
5241	120.766	3616530	7.014	273	2	False
5242	17.3403	25187100	6.0488	273	3	False
5243	55.4248	7880080	7.08427	273	3	False
5244	79.0968	5521740	8.10879	273	21	True
5245	96.1567	4542080	7.74191	273	8	True
5247	290.595	1502950	5.97571	274	2	False
5254	49.2439	8869150	5.34436	274	2	False
5255	161.441	2705340	6.43155	274	2	False
5257	186.646	2340000	6.28709	274	4	False
5260	139.035	3141320	7.15128	274	2	False
5272	155.412	2810280	5.89051	275	3	False
5279	279.457	1562860	6.48027	275	3	False
5280	145.721	2997170	6.1444	275	2	False
5281	42.6764	10234000	6.67343	275	3	False
5282	234.924	1859120	6.92495	275	2	False
5285	252.432	1730180	8.02911	275	2	False
5287	146.442	2982420	5.75646	276	2	False
5290	1137.81	383852	5.82996	276	2	False
5299	100.485	4346450	5.59737	277	2	False
5300	85.9408	5082010	7.01863	276	4	False
5302	130.267	3352730	7.80829	276	2	False
5303	108.799	4014310	5.9125	277	3	False
5305	115.431	3783660	7.38822	278	2	False
5309	74.5601	5857710	6.21743	277	4	False
5310	98.6434	4427580	6.80007	277	3	False
5311	58.2631	7496200	6.20185	277	2	False
5313	267.875	1630430	6.18779	277	3	False
5316	764.432	571341	7.23913	277	3	False
5319	235.949	1851040	6.04609	278	3	False
5323	120.392	3627750	6.41852	278	3	False
5324	61.3374	7120480	5.45335	278	2	False
[truncated: 9,682 more rows]
