# Supplementary material for: Liquid foam improves potency and safety of gene therapy vectors
Source: Nat Commun. 2024 May 28;15:4523. doi: 10.1038/s41467-024-48753-9 (PMC11133309; doi:10.1038/s41467-024-48753-9)
Supplement: Supplementary file 4 — Source data [file 41467_2024_48753_MOESM4_ESM.zip › Supplementary Figure 1_ParticleData9.ods]

## Sheet: Sheet1
Particle ID	Size/nm	Diffusion coefficient/nm^2 s^-1	Ln(Adjusted intensity)/AU	Start frame	Tracklength	Included in distribution?
3	54.0242	8084510	5.35255	0	3	False
11	859.283	508283	5.63497	0	3	False
12	2066.85	211316	5.86478	0	2	False
13	53.2804	8197360	6.21571	0	2	False
14	103.184	4232840	6.00162	0	2	False
16	395.413	1104560	6.37888	0	4	False
18	20.0642	21768000	5.96397	0	3	False
23	69.888	6249410	7.04451	0	4	False
25	47.8591	9125930	6.46964	0	2	False
27	73.5752	5936220	7.01709	2	2	False
31	153.681	2841990	6.81782	0	3	False
32	348.852	1251990	6.99839	0	2	False
33	98.19	4448100	7.03013	0	4	False
34	199.8	2185980	7.53942	0	5	False
36	27.1375	16094300	7.08658	0	5	True
37	82.3773	5301930	7.11997	0	12	True
38	215.747	2024410	8.01242	0	4	False
39	90.1679	4843840	7.17407	0	15	True
41	99.4346	4392420	8.04985	0	6	True
47	40.8662	10687500	5.75918	1	4	False
48	119.04	3669020	5.52452	1	4	False
49	10.1118	43193100	6.55408	1	2	False
51	77.6752	5622890	6.31084	1	2	False
56	17.1934	25402700	6.00162	1	2	False
58	94.4531	4624080	6.27322	1	5	True
62	187.537	2328920	5.41578	2	2	False
64	3034.16	143947	5.64111	2	2	False
75	40.3574	10822300	5.60374	2	2	False
76	45.0801	9688520	6.56627	2	2	False
77	81.8244	5337760	6.26931	2	2	False
78	111.741	3908660	6.66615	2	3	False
79	65.8647	6631150	7.07266	2	3	False
84	361.368	1208630	5.3109	3	2	False
88	92.1008	4742180	5.75646	3	2	False
90	112.228	3891710	6.4562	3	4	False
94	121.167	3604600	7.45922	3	17	True
100	53.3398	8188240	5.81123	3	3	False
102	102.725	4251720	6.47642	3	11	True
103	3359.91	129991	6.94507	3	2	False
104	91.9045	4752320	7.87922	3	14	True
105	97.4419	4482250	7.72361	3	2	False
109	21.5037	20310900	6.25838	4	3	False
110	115.686	3775390	5.72885	4	3	False
114	44.4247	9831450	6.7833	5	2	False
117	118.157	3696430	5.49666	4	2	False
119	41.3781	10555300	6.35072	4	2	False
122	1302.42	335345	5.38466	4	2	False
126	159.923	2731050	7.32216	4	2	False
127	612.053	713597	6.59258	0	2	False
131	184.981	2361100	5.89368	5	2	False
132	174.684	2500280	5.4607	5	2	False
138	7.17641	60860400	5.93554	5	2	False
139	88094.8	4957.83	5.25852	5	2	False
142	106.842	4087890	6.05151	5	3	False
144	128.373	3402260	6.74147	5	2	False
146	2136.41	204436	6.24287	5	2	False
149	47.0377	9285300	6.85378	5	7	True
151	134.778	3240580	8.5252	5	11	True
153	153.327	2848540	6.0676	6	2	False
154	75.7573	5765240	6.28549	6	6	True
155	148.493	2941270	5.13463	6	2	False
157	54.7394	7978880	6.59964	6	5	True
158	133.205	3278850	6.01853	6	2	False
163	17.7526	24602600	5.34436	6	2	False
164	79.4317	5498550	6.6251	6	2	False
167	236.021	1850510	5.21735	6	4	False
168	100.444	4348290	6.00162	6	5	True
169	78.3834	5572090	6.95826	6	2	False
170	95.4432	4576110	6.7636	6	2	False
172	784.186	556959	6.6821	6	3	False
173	64.1526	6808130	6.69781	6	2	False
174	354.518	1231980	6.10929	7	6	False
177	133.084	3281830	5.85988	7	2	False
184	33.5926	13001600	5.54492	7	2	False
190	85.9592	5081000	5.77267	7	5	True
191	215.99	2022130	6.6477	7	2	False
192	84.7435	5153890	6.74147	15	2	False
193	112.562	3880160	7.54198	7	2	False
198	49.7728	8775060	5.85	8	2	False
199	220.388	1981770	5.78862	8	2	False
200	160.277	2725020	6.71675	8	2	False
205	73.6526	5929980	6.1444	8	6	True
208	17.0886	25558500	5.48482	8	3	False
209	43.7497	9983140	6.49599	8	3	False
213	114.701	3807800	6.16271	8	2	False
219	87.4874	4992250	5.84503	8	2	False
224	183.269	2383160	6.01011	9	2	False
227	75.0797	5817270	5.43849	9	2	False
228	42.519	10272100	6.7435	9	3	False
234	31.5013	13864800	5.75646	9	2	False
237	157.71	2769390	5.44595	9	2	False
238	85.6712	5098080	6.67819	9	7	True
246	101.62	4297970	6.48132	10	5	True
248	152.742	2859450	6.69355	10	3	False
249	42.0295	10391700	6.32122	10	6	True
250	92.9943	4696620	6.78062	10	16	True
260	487.495	895924	5.58451	10	2	False
266	22.7965	19159100	7.27078	10	2	False
268	111.043	3933240	6.2451	11	3	False
270	2049.9	213064	6.59729	11	2	False
273	56.9053	7675190	6.18425	11	2	False
280	409.015	1067830	7.45419	11	2	False
281	100.967	4325760	6.9745	11	2	False
282	84.8025	5150310	7.02949	11	13	True
283	122.518	3564860	7.20684	11	13	True
284	508.095	859601	8.50194	11	3	False
285	142.306	3069150	8.69392	11	2	False
287	226.171	1931100	6.48816	12	4	False
290	250.993	1740120	5.86803	12	3	False
296	109.029	4005890	5.25852	12	2	False
298	7.74692	56378400	7.43404	13	2	False
300	110.639	3947590	6.83834	12	4	False
305	41.3114	10572400	6.77547	13	2	False
306	15.8948	27478100	5.54155	13	4	False
307	49.8324	8764550	5.36067	13	2	False
309	38.3242	11396400	6.68066	13	3	False
314	100.898	4328710	5.44595	13	2	False
315	41.3279	10568100	5.55163	13	2	False
319	66.8815	6530340	5.18411	13	2	False
322	53.2324	8204760	6.14193	13	3	False
327	41.4116	10546800	7.11694	13	2	False
328	105.706	4131830	7.80569	13	7	True
329	11.34	38514800	8.87414	13	2	False
335	10.174	42929100	5.77267	14	2	False
340	190.71	2290170	6.57832	14	2	False
341	150.81	2896080	5.47524	14	2	False
348	156.901	2783650	8.51911	14	4	False
350	33.5824	13005600	6.40627	15	2	False
354	443.525	984744	6.1444	15	2	False
355	8.58888	50851700	5.84503	15	2	False
358	48.8773	8935820	6.70205	15	10	True
365	64.4782	6773750	7.4408	15	3	False
368	49.7006	8787800	4.9932	16	2	False
374	10.2299	42694400	5.78862	16	2	False
377	38.3653	11384200	5.80433	16	2	False
379	116.265	3756600	6.54669	16	2	False
380	54.8254	7966360	5.751	16	2	False
384	9.06644	48173200	6.09127	16	2	False
385	130.001	3359660	6.3477	16	4	False
387	38.2077	11431200	5.67122	17	2	False
390	249.029	1753840	6.75561	17	3	False
396	67.0704	6511950	5.82996	17	2	False
399	65.0045	6718910	5.92178	17	2	False
401	13.6349	32032500	5.92485	17	3	False
404	48.8403	8942580	6.25287	17	2	False
407	22.5229	19391800	6.72092	19	2	False
410	123.655	3532080	6.80898	17	3	False
411	2767.18	157836	7.0609	17	2	False
415	62.9339	6939960	7.10464	7	8	True
416	379.018	1152340	6.72644	18	6	False
421	31.6654	13792900	5.85988	18	2	False
427	111.964	3900890	6.55443	18	7	True
428	392.042	1114060	6.02271	18	2	False
430	16.7518	26072400	6.85724	18	3	False
437	910.995	479430	6.15542	19	2	False
444	146.455	2982210	5.86803	19	3	False
450	70.2326	6218750	6.7833	19	2	False
455	183.298	2382780	6.16053	20	5	False
458	44.8092	9747090	6.40722	20	6	True
462	75.0883	5816610	6.19835	20	2	False
467	420.027	1039840	5.94008	20	2	False
468	944.554	462397	5.8745	20	2	False
471	118.508	3685500	5.75646	20	2	False
474	276.067	1582080	6.24621	20	2	False
475	92.4825	4722610	7.35647	20	3	False
476	225.198	1939450	7.81276	20	5	False
477	205.855	2121680	8.52511	20	2	False
478	99.0193	4410850	10.2788	20	3	False
492	19.579	22307500	6.11438	21	2	False
496	324.854	1344480	6.56465	21	3	False
497	94.7511	4609540	6.21399	21	4	False
498	213.002	2050490	7.87726	21	6	False
500	198.607	2199110	6.12197	17	2	False
507	327.174	1334950	6.29507	22	2	False
510	192.637	2267260	5.89842	22	2	False
516	46.5775	9377040	6.85482	22	2	False
517	575.995	758268	5.88414	22	2	False
523	35.7813	12206400	7.09861	22	2	False
524	98	4456720	6.42519	22	7	True
527	3933.96	111023	5.96692	23	2	False
528	103931	4202.4	5.86965	23	2	False
529	279.259	1563990	6.23951	23	2	False
532	108.091	4040670	6.12197	23	3	False
533	103.595	4216020	6.73251	23	13	True
537	105.186	4152260	6.25948	24	2	False
538	12.5325	34850100	6.42599	23	3	False
540	114.591	3811460	6.87103	23	2	False
543	123.641	3532460	7.51794	23	11	True
544	146.128	2988870	7.71596	23	17	True
545	67.8249	6439510	8.70354	23	4	False
550	56.1671	7776060	6.18069	25	2	False
557	9.65155	45252700	5.23126	24	2	False
559	41.6337	10490500	6.32019	24	2	False
561	88.6295	4927920	6.76161	24	2	False
565	22.8446	19118700	5.49666	25	2	False
574	556.869	784311	6.78849	25	3	False
583	47.72	9152530	4.89505	25	2	False
585	402.698	1084580	6.30014	25	5	False
592	53.9102	8101600	7.22454	25	7	True
593	186.551	2341230	6.99366	25	4	False
594	157.443	2774080	8.00736	25	3	False
596	70.5731	6188740	5.68301	26	3	False
597	36.1253	12090100	6.9889	26	2	False
603	49.0073	8912120	6.34165	26	2	False
606	385.129	1134060	6.01011	26	2	False
607	75.9475	5750800	5.65928	26	2	False
608	12.0695	36186900	5.78862	26	2	False
610	480.178	909577	5.79912	26	2	False
611	79.7527	5476420	5.84503	26	2	False
612	148.694	2937300	5.86478	26	2	False
613	245.922	1776000	7.95833	26	8	False
615	51.2269	8525970	6.9338	26	8	True
617	155.152	2815040	8.84045	26	14	True
618	49.2242	8872860	6.53925	27	2	False
620	103.7	4211750	5.90549	27	4	False
621	125.916	3468660	6.4607	27	3	False
622	1070.37	408046	5.58882	27	3	False
623	238.812	1828880	5.82996	27	2	False
627	144.736	3017630	6.49945	27	3	False
628	28.1718	15503400	7.086	27	5	True
630	63.2814	6901850	6.04745	27	2	False
632	180.012	2426280	5.83501	27	2	False
637	84.2198	5185940	6.01853	27	2	False
638	124.855	3498120	5.49666	27	2	False
643	8.16364	53500500	6.21915	28	2	False
645	313.003	1395380	6.40627	28	2	False
651	123.078	3548630	6.55162	28	3	False
653	66.5196	6565870	5.32498	28	3	False
656	16.2402	26893800	7.65747	28	3	False
660	76.0208	5745250	5.7119	29	2	False
662	56.6504	7709720	5.41066	29	3	False
664	623.513	700481	5.78862	29	2	False
672	11.4218	38239100	6.14808	29	2	False
675	456.923	955870	6.65438	29	3	False
676	388.364	1124610	6.83834	29	2	False
683	51.1582	8537430	5.09321	31	2	False
688	80.6222	5417360	6.72863	30	11	True
689	61.5951	7090810	5.96986	30	3	False
690	51.5185	8477710	5.90783	30	2	False
691	571.237	764585	6.47231	30	2	False
696	579.153	754134	5.96028	30	4	False
697	10.9012	40065200	5.9125	30	2	False
710	90.2577	4839020	6.65792	30	5	True
713	211.674	2063350	8.93676	30	2	False
717	64.6818	6752420	6.53175	31	2	False
720	42.2569	10335800	5.9125	31	4	False
722	99.1934	4403110	6.86206	31	8	True
723	273.808	1595130	6.51147	31	2	False
724	54.7766	7973460	6.61669	31	3	False
726	68.018	6421230	7.70134	31	11	True
730	452.799	964576	5.57149	32	2	False
732	322.663	1353610	6.67198	32	2	False
733	27.4608	15904800	5.38466	32	2	False
734	51.8721	8419910	5.84503	32	2	False
738	68.115	6412080	5.79912	32	4	False
739	131.232	3328130	5.57149	32	2	False
741	63.6542	6861430	5.09321	32	2	False
745	207.015	2109790	6.81215	32	2	False
747	24.4133	17890200	6.25397	32	3	False
748	318.214	1372530	6.11692	32	3	False
749	79.2324	5512380	6.32791	32	4	False
751	114.455	3816000	6.42785	32	3	False
759	194.97	2240130	6.48553	33	2	False
760	58.7086	7439440	6.38326	33	2	False
761	233.357	1871630	5.82996	33	2	False
764	38.3875	11377600	5.65928	33	2	False
766	46.8529	9321920	6.22257	33	2	False
767	61.9685	7048080	6.55162	33	2	False
768	7.71871	56584500	6.18779	33	2	False
771	269.629	1619850	6.49078	33	5	False
772	97.5538	4477110	6.68659	33	8	True
773	42.1013	10374000	6.40343	33	2	False
774	379.113	1152050	8.06873	33	2	False
775	254.682	1714920	9.05014	33	7	False
778	238.24	1833280	5.40034	34	3	False
781	21.8203	20016200	5.8533	34	6	True
783	101.314	4310960	6.33098	34	4	False
790	106.309	4108380	6.69099	34	5	True
795	98.2413	4445780	7.23168	34	3	False
803	484.836	900839	6.42226	35	3	False
804	18.8072	23223000	6.57592	35	2	False
816	148.946	2932340	6.38151	36	5	False
819	27.955	15623600	5.99306	36	2	False
820	115.911	3768050	6.23951	36	4	False
821	20.4764	21329900	5.66527	36	2	False
823	59.4136	7351160	6.54102	36	7	True
824	153.988	2836310	5.72323	36	2	False
825	51.3107	8512040	6.25204	36	8	True
828	301.93	1446560	6.1295	36	2	False
832	202.726	2154430	7.03242	36	2	False
834	52.7092	8286200	6.95908	36	4	False
835	76.4009	5716670	8.14054	36	2	False
844	88.5002	4935120	6.01011	37	2	False
845	426.753	1023450	5.67122	37	2	False
847	137.342	3180080	5.67713	37	2	False
848	3174.45	137586	6.83834	37	2	False
851	42.8267	10198300	6.41477	37	3	False
854	109101	4003.25	5.85495	37	2	False
856	35.1508	12425300	6.56973	37	7	True
857	53.2158	8207310	6.60897	38	2	False
863	88.9717	4908970	5.93097	38	2	False
865	231.431	1887210	6.16994	38	2	False
869	79.2053	5514260	6.90442	38	2	False
871	511.369	854097	5.3361	38	2	False
876	40.0435	10907100	6.30456	38	6	True
878	65.8517	6632460	6.81404	38	4	False
880	184.128	2372040	6.01011	39	2	False
886	146.004	2991430	6.49859	39	4	False
887	33.6073	12996000	6.43155	39	9	True
889	17.3757	25136300	6.1789	39	4	False
895	55.1203	7923740	5.61321	39	4	False
902	24.7102	17675200	6.4616	40	4	False
903	49.6365	8799140	5.6226	40	2	False
906	216.091	2021180	6.18425	40	2	False
912	333.157	1310970	5.95508	40	3	False
913	2276.51	191855	6.37154	40	2	False
915	150.064	2910480	6.83278	40	2	False
917	57.249	7629110	7.471	40	2	False
922	22.0307	19825000	5.86478	41	2	False
923	60.3952	7231690	5.93554	41	2	False
924	16.5753	26349900	6.02271	41	2	False
925	10.0968	43257200	5.9625	41	2	False
928	9.43357	46298400	6.50118	41	2	False
930	126.817	3444000	5.44595	41	2	False
939	158.354	2758120	5.39514	41	3	False
942	341.958	1277230	6.08344	41	2	False
946	116.565	3746900	8.01156	41	4	False
947	187.586	2328310	8.16746	41	18	True
948	154.628	2824570	8.66912	41	12	True
949	67.767	6445010	8.72341	41	3	False
953	348.06	1254840	6.18306	42	3	False
955	149.299	2925390	5.54492	42	2	False
956	132.034	3307940	6.26277	42	2	False
958	13.3435	32732000	5.99306	42	2	False
959	117.803	3707520	6.49078	42	2	False
962	7149.23	61091.7	7.27198	42	2	False
963	45.8918	9517140	7.07557	42	3	False
964	333.881	1308130	6.6289	42	3	False
965	98.524	4433020	6.98731	42	16	True
966	59.7896	7304930	6.22484	42	15	True
970	90.5804	4821780	6.55653	43	2	False
973	113.891	3834870	5.52452	43	2	False
974	58.3515	7484970	5.87933	43	2	False
975	95.2725	4584310	6.66322	43	3	False
978	97.5722	4476260	5.75464	43	3	False
979	10087.8	43295.8	5.92178	43	2	False
983	99.2858	4399010	6.11438	43	3	False
988	888.029	491829	6.24955	43	2	False
989	26.9233	16222400	5.82996	43	2	False
995	24.359	17930100	6.82345	44	2	False
999	211.027	2069680	5.81466	44	2	False
1006	39.3724	11093000	6.45891	44	4	False
1008	390.819	1117550	5.6472	44	3	False
1010	41.2892	10578000	6.86025	44	4	False
1011	104.343	4185800	7.23789	44	2	False
1012	109.163	4000960	6.36267	44	4	False
1020	10.8502	40253700	5.468	45	2	False
1021	23.0779	18925400	6.11818	45	2	False
1022	1102.22	396254	6.29507	45	2	False
1023	67.0898	6510060	6.87193	45	4	False
1025	857.135	509557	5.09321	45	2	False
1026	24.4265	17880600	5.11414	45	2	False
1028	416.239	1049300	5.58451	45	3	False
1031	2743.58	159193	7.19099	45	2	False
1032	50.6818	8617680	6.86206	45	2	False
1034	152.646	2861260	6.79494	45	3	False
1042	1867.49	233875	5.84003	46	2	False
1043	36.1997	12065300	6.21146	46	13	True
1044	463.914	941465	6.61129	46	2	False
1045	67.5317	6467460	5.6472	46	2	False
1049	167.095	2613840	6.78849	46	3	False
1053	20.4525	21354800	7.05794	46	3	False
1054	153.7	2841640	6.54173	46	2	False
1056	64.997	6719680	6.2088	46	10	True
1059	680.252	642055	7.39194	46	4	False
1061	75.2959	5800570	5.48004	47	3	False
1066	166.39	2624910	5.67713	47	2	False
1073	80.977	5393620	7.21851	47	4	False
1074	29.8438	14634800	6.84996	47	3	False
1075	89.7571	4866010	8.89975	47	7	True
1080	79.8517	5469620	6.31841	48	7	True
1081	171.154	2551850	7.64023	48	2	False
1082	46.712	9350050	6.49391	48	5	True
1083	30.2863	14421000	5.45704	48	4	False
1085	22.7321	19213300	5.4607	48	3	False
1087	23.3901	18672800	5.61635	48	2	False
1088	63.0198	6930510	5.9187	48	3	False
1093	80.333	5436860	5.88414	48	2	False
1094	71.8938	6075060	6.30561	48	3	False
1095	159.692	2735010	7.51513	48	2	False
1096	165.946	2631930	7.23026	48	7	False
1102	56.4174	7741570	5.59096	49	2	False
1104	36.0285	12122600	6.42133	49	6	True
1105	486.307	898114	6.28549	49	2	False
1106	31.0334	14073800	5.76189	49	2	False
1108	70.4233	6201910	6.35312	49	5	True
1109	56.6955	7703600	6.66541	49	2	False
1111	6776.32	64453.7	5.15472	49	2	False
1112	114.062	3829120	6.95908	49	4	False
1113	359.174	1216010	5.85495	49	2	False
1114	87.7284	4978540	6.65478	49	11	True
1115	45.1907	9664790	5.79912	49	4	False
1118	44.097	9904500	5.6226	50	2	False
1121	129.637	3369100	6.03516	50	2	False
1128	7.80338	55970500	5.71758	50	2	False
1129	88094.8	4957.83	5.468	50	2	False
1133	42.7105	10226000	6.47762	50	2	False
1139	13.792	31667600	7.24037	50	2	False
1141	46.7275	9346930	6.19484	51	4	False
1143	74.8048	5838650	5.85988	52	2	False
1146	190.339	2294630	7.31071	51	6	False
1151	90.8352	4808260	5.53137	51	2	False
1152	25.4035	17192900	5.32498	51	3	False
1154	348.88	1251890	5.90939	51	3	False
1157	708.168	616744	7.70438	51	2	False
1160	192.717	2266320	5.80778	52	3	False
1161	136.798	3192740	6.28411	52	7	True
1162	86.461	5051510	6.12762	52	4	False
1165	114.087	3828310	6.6103	52	7	True
1171	56.3363	7752710	5.54492	52	2	False
1181	7.52074	58074000	5.75646	53	2	False
1184	13.8759	31476100	5.54492	53	3	False
1186	25.487	17136500	5.88094	53	3	False
1192	54.7032	7984160	7.209	53	2	False
1193	340.409	1283040	6.89923	53	2	False
1196	152.04	2872670	7.51105	53	3	False
1198	49.0634	8901930	6.41477	54	4	False
1200	30.2725	14427600	5.68301	54	2	False
1206	15.0649	28991800	6.40627	54	4	False
1207	3897.71	112055	6.4535	54	2	False
1215	23.9928	18203700	5.96692	54	2	False
1217	27.5392	15859500	9.36676	54	3	False
1218	54.5772	8002590	6.16271	55	2	False
1221	71.3907	6117870	5.95805	55	2	False
1222	49.1309	8889700	5.79038	55	3	False
1223	862.22	506552	6.4732	55	3	False
1224	930.227	469519	5.19372	55	2	False
1226	100.983	4325090	5.42341	55	2	False
1228	123.703	3530700	5.6472	55	2	False
1229	23.5507	18545500	5.83333	55	6	True
1232	184.481	2367510	7.18492	55	3	False
1235	141.964	3076540	6.56303	55	6	False
1238	65.9234	6625250	8.93897	55	5	True
1242	187.278	2332140	6.38616	56	2	False
1249	851.327	513033	6.54916	56	2	False
1251	71.4147	6115810	6.60665	56	2	False
1257	19.092	22876600	7.01966	56	3	False
1258	77.7627	5616560	8.2648	56	8	True
1261	15.4609	28249200	5.79389	57	2	False
1273	32.1843	13570600	6.0676	57	3	False
1275	23.3038	18742000	5.78862	57	2	False
1279	129.679	3368000	6.76161	57	2	False
1280	71.4419	6113480	6.411	57	3	False
1288	59.0161	7400670	5.3361	58	2	False
1289	31.6238	13811100	5.48243	58	2	False
1293	30.7532	14202100	7.05979	58	8	True
1294	482.505	905191	6.51658	58	2	False
1296	10.8935	40093700	5.96986	58	3	False
1297	72.6376	6012850	6.61361	58	2	False
1298	64.3877	6783260	6.46786	58	3	False
1299	33.162	13170500	9.22684	58	2	False
1300	217.57	2007440	6.25948	59	2	False
1301	485.91	898848	5.49666	59	2	False
1303	97.5894	4475480	6.32944	59	2	False
1306	53.9214	8099910	6.60665	59	4	False
1309	24.1378	18094400	5.59737	59	4	False
1310	145.939	2992750	6.02688	59	2	False
1311	91.4203	4777490	5.45704	59	4	False
1317	64.7041	6750100	7.22395	59	11	True
1320	124.684	3502920	6.01011	59	2	False
1321	894.913	488046	5.37673	59	2	False
1323	54.939	7949890	5.45335	59	2	False
1325	61.2725	7128140	7.02171	59	2	False
1326	21.2133	20588900	7.08812	59	3	False
1328	10.5187	41522200	5.88892	60	2	False
1329	42.7534	10215800	6.40911	60	5	True
1334	360.442	1211730	6.36564	60	2	False
1335	23.2031	18823300	6.07159	60	2	False
1336	118.7	3679530	5.66527	60	2	False
1342	257.559	1695770	6.93841	60	3	False
1346	754.237	579074	6.34468	61	2	False
1347	258.242	1691280	5.58019	61	3	False
1350	49.3007	8859080	6.57832	61	4	False
1351	1444.26	302409	6.22257	61	2	False
1354	26.2806	16619100	5.72885	61	3	False
1356	81.1428	5382600	6.19484	61	2	False
1359	2166.52	201595	6.61822	61	2	False
1360	75.6709	5771820	7.05443	61	11	True
1363	49.6417	8798230	6.91816	61	2	False
1365	42592.6	10254.3	6.92326	61	2	False
1366	40.6123	10754300	7.73647	65	2	False
1369	85.7996	5090450	5.61006	62	2	False
1372	23.5087	18578600	6.0636	62	2	False
1373	1300.67	335795	5.4607	62	2	False
1376	55.8578	7819130	5.74551	62	4	False
1377	413.856	1055340	5.43098	62	2	False
1381	41.8239	10442800	8.04083	62	2	False
1382	51.1922	8531750	8.33204	62	3	False
1385	38.0387	11482000	5.93705	63	3	False
1389	82.9979	5262290	6.76625	63	3	False
1390	77.8727	5608630	6.28227	63	3	False
1392	24.3011	17972800	6.25287	63	2	False
1397	33.8227	12913200	5.88892	63	2	False
1399	52.3559	8342110	6.09903	63	2	False
1401	73.1246	5972800	5.6472	63	2	False
1402	22.9735	19011400	5.86151	63	3	False
1404	329.633	1324990	5.71758	63	2	False
1408	91.6862	4763630	6.1444	68	2	False
1409	18.1675	24040700	5.89842	63	4	False
1412	19.7504	22113900	7.22919	63	3	False
1416	141.624	3083940	6.17114	64	3	False
1420	24.0757	18141000	5.31937	64	2	False
1425	18.5967	23485900	5.65928	64	5	True
1426	254.324	1717340	6.4232	64	2	False
1428	426.789	1023360	5.6226	64	2	False
1429	557.541	783367	5.13463	64	2	False
1430	317.68	1374840	5.81978	64	2	False
1437	122.739	3558450	6.37644	64	3	False
1441	306.163	1426560	6.81025	64	2	False
1446	111.776	3907460	6.18425	65	2	False
1447	91.9256	4751220	6.14808	65	2	False
1449	19.0816	22889100	5.6472	65	2	False
1450	147.34	2964300	5.97132	65	4	False
1453	990.676	440870	5.15472	65	2	False
1461	174.03	2509680	6.51147	65	2	False
1462	116.801	3739350	7.83219	65	22	True
1463	89.8478	4861100	8.64547	65	5	True
1464	46.0603	9482320	5.35255	66	2	False
1466	23.4787	18602300	6.0569	66	3	False
1467	129.013	3385380	5.61635	66	2	False
1468	23.6536	18464800	5.7646	66	4	False
1470	119.129	3666270	5.40034	66	3	False
1471	30.0651	14527100	5.75918	66	4	False
1480	55.6888	7842860	6.22938	66	2	False
1482	86.5591	5045790	6.62281	66	4	False
1494	102.113	4277220	6.53925	67	6	True
1501	15.3976	28365400	6.09903	67	3	False
1502	105.724	4131130	7.07557	67	2	False
1503	16.3618	26693900	5.7221	67	5	True
1505	109.461	3990100	6.39002	67	3	False
1509	202.384	2158070	7.34541	67	6	False
1510	28.7856	15172800	7.6595	61	4	False
1514	1571.66	277897	6.15542	68	2	False
1516	57.0522	7655430	6.41759	68	2	False
1525	62.5417	6983490	6.91131	68	10	True
1531	89.0853	4902700	5.77802	69	4	False
1533	217.458	2008470	5.49666	69	2	False
1534	143.091	3052310	6.01011	69	3	False
1536	97.9987	4456780	6.71606	69	6	True
1539	101.072	4321250	5.71758	70	2	False
1540	73.7678	5920730	6.17174	69	4	False
1547	195.988	2228500	8.19173	69	5	False
1548	112.49	3882640	7.92721	69	5	False
1549	265.97	1642140	6.85948	69	7	False
1553	65.2889	6689640	6.82533	70	2	False
1560	223.337	1955600	6.09516	70	2	False
1561	10.5802	41280900	6.40152	70	3	False
1565	310.698	1405730	6.83154	70	3	False
1566	14.6288	29856100	6.47497	70	2	False
1567	111.034	3933550	6.41815	63	5	False
1572	36.6013	11932900	6.11057	71	2	False
1574	34.3426	12717700	5.70332	71	4	False
1575	60.7288	7191960	6.96479	71	3	False
1578	66.3567	6581980	5.99306	71	3	False
1579	67.6495	6456200	7.38822	81	2	False
1581	30.8987	14135200	6.58785	71	2	False
1582	105.673	4133130	6.15907	71	2	False
1583	33.947	12865900	5.65928	71	5	True
1589	286.269	1525690	6.76757	71	2	False
1591	88.0153	4962310	7.7905	71	5	True
1592	99.2355	4401240	5.78862	72	10	True
1595	13.324	32779900	5.28505	72	2	False
1596	159.544	2737550	6.48853	72	7	False
1597	64.4274	6779090	5.98875	72	2	False
1598	68.6819	6359150	5.65928	72	2	False
1599	204.298	2137850	5.53137	72	2	False
1600	108.542	4023870	6.33021	72	8	True
1603	23.699	18429400	5.86478	72	3	False
1605	38.2508	11418300	6.22598	72	2	False
1607	146.564	2979980	6.19015	72	3	False
1609	103.327	4226950	6.52065	72	5	True
1614	19.2005	22747300	5.12102	73	3	False
1619	101.765	4291850	7.15622	73	6	True
1626	29.7668	14672700	5.59096	73	2	False
1628	96.3109	4534880	6.71048	73	5	True
1629	237.124	1841900	7.28328	73	4	False
1630	180.457	2420290	6.99681	73	2	False
1631	292.714	1492100	8.54239	73	3	False
1634	157.179	2778740	6.56141	74	3	False
1636	70.6986	6177760	5.93554	74	2	False
1637	18.8414	23180900	6.16573	74	12	True
1639	178.024	2453380	6.98199	74	3	False
1641	73.8616	5913210	6.24287	74	2	False
1645	40.229	10856800	6.71467	74	2	False
1646	50.7379	8608140	7.48173	74	2	False
1650	237.538	1838690	6.15907	75	2	False
1652	87.1165	5013500	5.84303	75	5	True
1664	55.3074	7896940	7.49139	75	2	False
1666	203.256	2148810	6.42599	75	4	False
1667	116.899	3736210	8.4094	75	3	False
1668	373.262	1170110	5.90783	76	2	False
1670	138.08	3163080	5.19372	76	2	False
1671	208.077	2099020	6.04609	76	3	False
1673	61.6344	7086280	5.98152	76	6	True
1675	135.752	3217330	5.38466	76	3	False
1676	70.1037	6230180	5.96692	76	2	False
1678	22.3008	19584900	6.75159	76	2	False
1685	56.0686	7789730	5.93097	77	2	False
1686	72.3648	6035520	5.71758	77	2	False
1688	425.976	1025310	6.02271	77	2	False
1691	763.645	571940	6.74957	77	2	False
1694	100.721	4336300	6.25429	77	7	True
1696	77.5993	5628390	7.01555	77	2	False
1697	32.3477	13502000	5.38466	78	2	False
1698	311.595	1401690	6.01011	77	4	False
1700	105.009	4159250	7.1647	77	4	False
1703	45.3959	9621100	5.57149	78	2	False
1708	44.2261	9875590	6.03516	78	2	False
1716	5405.21	80803.3	6.55897	78	2	False
1718	143.113	3051850	6.37742	78	2	False
1722	9.28294	47049700	6.88523	78	2	False
1723	95.9375	4552540	7.10216	78	4	False
1724	20.4382	21369800	7.20047	78	3	False
1726	3848.77	113480	6.12574	79	2	False
1728	10.413	41943700	5.96692	79	2	False
1729	80.6962	5412390	5.79912	79	2	False
1736	621.612	702623	6.2451	79	3	False
1737	73.6619	5929240	8.30486	79	3	False
1741	20.1748	21648700	5.81978	80	2	False
1745	162.137	2693760	6.03516	80	2	False
1746	343.447	1271690	5.59737	80	2	False
1747	77.3344	5647670	6.18956	80	4	False
1751	14.7213	29668500	6.65141	80	3	False
1752	12.3947	35237500	5.97571	80	2	False
1754	29.1554	14980400	5.73998	80	2	False
1755	36.8317	11858200	6.1444	80	2	False
1761	74.8323	5836500	7.43268	80	3	False
1768	51.9693	8404170	6.05959	81	3	False
1770	27.7157	15758600	6.57592	81	3	False
1778	147.106	2969010	5.92178	81	3	False
1780	171.733	2543240	6.49287	81	5	False
1786	152.359	2866640	6.61476	82	4	False
1788	10.0084	43639200	5.94008	82	2	False
1790	33.7805	12929300	5.7119	82	2	False
1791	124.447	3509600	5.40034	82	3	False
1793	103.875	4204660	6.31084	87	2	False
1794	236.751	1844810	7.55047	82	3	False
1795	73.6087	5933520	6.80454	82	2	False
1796	25.7736	16946000	6.18069	83	2	False
1799	815.734	535418	5.95359	83	2	False
1800	135.973	3212100	5.92792	83	3	False
1805	17.5421	24897800	6.95498	83	3	False
1809	61.5693	7093770	5.6472	84	2	False
1812	283.717	1539420	5.76189	83	2	False
1813	167.192	2612320	5.9782	83	7	False
1814	76.6541	5697790	5.49666	83	2	False
1816	103.487	4220430	6.45078	83	8	True
1818	316.268	1380980	6.7872	83	2	False
1819	122.854	3555100	7.45219	83	2	False
1822	26.4449	16515800	6.34891	71	10	True
1824	30.4699	14334100	5.98268	84	5	True
1825	28.428	15363700	5.2251	84	3	False
1827	58.722	7437740	6.16271	84	2	False
1829	28.7021	15217000	5.9625	95	2	False
1831	49.0336	8907340	6.25948	84	2	False
1835	42.6361	10243900	4.9932	84	2	False
1837	134.335	3251260	6.65659	84	2	False
1842	44.9869	9708590	6.69675	84	4	False
1845	134.205	3254430	8.39652	84	2	False
1850	42.9719	10163800	6.11057	85	2	False
1852	107.859	4049340	6.22938	85	4	False
1856	25.4412	17167400	5.93781	85	4	False
1857	16.323	26757200	5.45335	85	2	False
1860	276.974	1576890	6.43708	85	2	False
1861	1022.04	427342	6.57592	85	3	False
1862	99.4022	4393850	6.86386	85	2	False
1864	164.552	2654220	8.61342	85	9	True
1866	86.4542	5051910	6.32019	86	2	False
1870	63.2996	6899870	5.47524	86	2	False
1873	152.651	2861170	6.60665	86	2	False
1874	36.2418	12051300	5.57802	86	2	False
1876	21.0737	20725300	5.80086	86	3	False
1878	92.7707	4707940	6.13698	86	5	True
1881	38.1095	11460600	6.79108	86	3	False
1887	1071.97	407436	5.74551	87	2	False
1890	42.9059	10179500	5.71758	87	3	False
1891	1155.25	378065	5.4607	87	2	False
1895	327.948	1331790	5.07183	87	2	False
1901	22.5246	19390400	5.35255	87	2	False
1902	137.145	3184660	6.38326	87	2	False
1903	2034.4	214687	7.13495	87	2	False
1904	80.1623	5448440	7.014	88	2	False
1914	579.576	753583	5.751	88	3	False
1918	75.5163	5783640	5.79038	88	3	False
1921	116.981	3733590	6.07159	88	2	False
1926	163.897	2664840	6.22666	88	5	False
1927	75.902	5754250	6.74147	88	2	False
1929	134.117	3256560	5.85495	89	2	False
1934	752.846	580144	6.04337	89	2	False
1943	80.6512	5415400	7.43453	89	37	True
1946	99.0111	4411210	5.59481	89	5	True
1950	372.159	1173580	7.36013	89	2	False
1952	95.9421	4552320	5.86282	82	5	True
1954	43.5934	10018900	6.3597	90	4	False
1959	93.9071	4650970	5.73257	90	3	False
1960	3644.78	119831	6.10674	90	2	False
1965	67.6836	6452960	6.218	90	3	False
1969	9.42544	46338300	6.32019	90	2	False
1972	1021.83	427429	5.59096	90	2	False
1974	16.3469	26718100	5.84503	90	2	False
1978	198.129	2204420	6.61207	90	3	False
1979	313.746	1392080	8.31632	90	7	False
1982	13.5562	32218400	6.16753	91	6	True
1984	320.368	1363300	6.7462	91	3	False
1987	148.126	2948560	5.31937	91	2	False
1988	1320.97	330635	6.23839	91	3	False
1993	81.7275	5344090	5.83501	91	3	False
1995	84.1972	5187340	6.65082	91	5	True
1996	279.445	1562950	8.55773	91	7	False
1997	54.0253	8084350	5.85742	92	4	False
1999	93.9098	4650830	6.70712	92	5	True
2001	81.2181	5377610	6.19874	92	9	True
2002	63.5702	6870500	5.18411	92	2	False
2004	173.054	2523830	6.67561	92	6	False
2005	77.4739	5637500	6.01853	92	2	False
2013	79.4116	5499940	6.77389	92	5	True
2015	30.9101	14130000	5.9	92	6	True
2016	128.684	3394050	6.70796	92	5	False
2018	173.643	2515270	7.79064	92	2	False
2021	24.4477	17865000	5.44595	93	2	False
2023	92.2464	4734700	5.6288	93	2	False
2025	15.9763	27337900	6.41665	93	3	False
2028	49.4468	8832900	5.96692	93	4	False
2031	221.552	1971360	6.09516	93	2	False
2032	74.3374	5875360	5.42087	93	3	False
2037	58.3727	7482250	5.77267	94	4	False
2044	361.128	1209430	6.33557	94	4	False
2045	355.783	1227600	6.7735	94	2	False
2046	109.454	3990360	5.09321	94	2	False
2047	505.074	864742	6.05959	94	2	False
2051	33.8018	12921200	5.87933	94	2	False
2052	56.2522	7764300	5.7119	94	2	False
2053	95.3902	4578660	5.85824	94	3	False
2056	811.566	538168	5.5037	95	2	False
2058	8.17211	53445100	5.29374	95	2	False
2059	158.566	2754430	5.85	95	2	False
2060	16.1247	27086300	6.15907	95	3	False
2064	33.3497	13096300	5.72135	95	3	False
2066	10.777	40526900	6.23277	95	2	False
2071	100.04	4365840	5.57149	95	2	False
2076	98.0388	4454960	6.23023	96	8	True
2081	54.2957	8044090	6.17174	96	4	False
2082	42.1975	10350400	6.19985	96	7	True
2083	251.911	1733780	6.8153	96	3	False
2084	92.9432	4699200	5.97862	96	3	False
2086	1039.29	420245	5.75646	96	2	False
2089	79.6581	5482920	6.66227	96	14	True
2090	268.511	1626600	5.54042	96	3	False
2091	106.286	4109290	7.0031	96	3	False
2092	21.7155	20112800	5.85742	96	4	False
2096	67.0953	6509530	5.35255	97	2	False
2098	365.937	1193530	6.32944	97	2	False
2101	184.177	2371410	5.95359	97	2	False
2103	593.236	736231	5.9431	97	3	False
2104	338.946	1288580	6.50737	97	5	False
2105	8.97374	48670800	6.37154	97	2	False
2107	89.8636	4860240	6.61592	97	2	False
2108	75.479	5786500	8.59028	97	2	False
2109	62.4132	6997860	8.68999	97	7	True
2110	112.29	3889560	6.49315	84	11	True
2113	16.389	26649600	6.17353	98	4	False
2128	142.108	3073420	6.9025	98	9	True
2129	517.389	844160	6.00587	98	2	False
2132	143.708	3039220	7.05646	98	4	False
2135	49.0854	8897940	5.85495	99	2	False
2137	65.1616	6702700	6.1615	99	6	True
2138	39.6644	11011400	6.05959	99	2	False
2139	726.637	601069	5.86803	99	3	False
2152	158.912	2748440	6.88523	99	2	False
2153	95.0241	4596300	6.04745	99	2	False
2154	32.3508	13500700	5.76622	99	5	True
2158	192.956	2263520	6.18779	99	5	False
2159	392.02	1114120	7.73195	99	2	False
2164	164.143	2660840	6.59022	100	3	False
2166	45.1347	9676800	5.70619	100	2	False
2169	46.0011	9494530	6.48027	100	3	False
2171	34.2011	12770300	5.71758	100	3	False
2172	56.7432	7697110	5.66725	100	3	False
2173	121.472	3595540	7.18937	100	8	True
2177	101.597	4298950	7.47237	100	10	True
2178	87.1309	5012670	7.19445	100	6	True
2181	552.097	791092	6.97772	100	2	False
2183	90.4696	4827680	6.64097	100	2	False
2188	61.4913	7102770	5.92178	101	2	False
2189	24.9085	17534600	5.73998	101	4	False
2191	45.203	9662170	6.52528	101	7	True
2194	83.6763	5219630	5.91483	101	4	False
2199	173.496	2517390	6.08736	101	2	False
2201	182.845	2388680	9.16287	101	3	False
2202	461.371	946655	9.0589	101	3	False
2203	37.2368	11729200	6.36564	102	2	False
2207	136.122	3208570	5.87692	102	4	False
2219	20.9462	20851500	5.4272	102	4	False
2224	83.8774	5207110	6.95716	102	9	True
2225	153.202	2850870	8.6376	102	3	False
2227	765.561	570508	6.26931	103	2	False
2229	463.101	943118	6.75305	103	11	False
2230	147.552	2960040	6.32944	103	4	False
2232	206.391	2116170	5.69467	103	3	False
2235	21.3522	20455000	5.60374	103	2	False
2237	13.9417	31327500	5.3361	103	2	False
2238	124.088	3519750	5.68886	103	2	False
2240	120.486	3624980	7.12944	103	3	False
2243	197.122	2215680	5.44595	103	2	False
2247	4397.56	99318.5	7.06385	103	2	False
2248	257.521	1696010	7.42689	103	2	False
2249	103.391	4224340	7.38239	103	11	True
2258	118.132	3697220	6.4829	104	2	False
2262	79.8847	5467370	6.68375	104	7	True
2264	320.057	1364630	5.8745	104	2	False
2266	39.5523	11042600	6.34468	104	2	False
2267	193.529	2256810	5.80433	104	2	False
2269	557.282	783731	5.57149	104	2	False
2270	41.8498	10436400	6.4829	104	2	False
2273	71.1311	6140190	6.33785	104	8	True
2275	213.173	2048840	6.78978	104	3	False
2281	212.567	2054690	5.79912	105	2	False
2287	24.5569	17785600	5.16133	105	3	False
2288	34.863	12527900	6.72092	105	2	False
2289	306.797	1423610	9.49068	105	5	False
2292	274.582	1590630	6.71824	106	7	False
2296	30.8716	14147600	5.49666	106	2	False
2298	14.9477	29219100	5.78862	106	2	False
2300	62.6093	6975950	5.93097	106	4	False
2302	147.976	2951550	5.92792	106	3	False
2303	9.55656	45702500	6.66541	106	2	False
2304	86.9612	5022460	6.07159	106	2	False
2305	22.177	19694300	5.87933	106	2	False
2307	116.9	3736160	6.77153	106	2	False
2308	143.776	3037770	6.55653	106	3	False
2310	61.3373	7120610	7.37966	106	2	False
2311	76.1684	5734130	8.42715	107	2	False
2313	67.7717	6444560	5.98731	107	3	False
2314	80.3303	5437040	6.17132	107	13	True
2317	343.267	1272360	5.3361	107	2	False
2319	80.5953	5419160	6.16633	107	2	False
2320	88094.8	4957.83	6.03102	107	2	False
2328	133.513	3271290	6.41195	107	2	False
2329	2831.03	154276	5.54492	107	2	False
2330	101.798	4290430	5.80433	107	4	False
2331	569.663	766697	6.49339	107	2	False
2333	213.073	2049810	8.31292	107	6	False
2340	112.306	3889000	6.19484	108	2	False
2342	422.415	1033960	6.53925	108	2	False
2346	74.049	5898240	5.24043	108	2	False
2350	198.496	2200340	6.63496	108	6	False
2351	39.8984	10946800	6.20185	108	3	False
2352	61.4742	7104760	6.73535	108	2	False
2353	81.8658	5335060	6.33076	108	7	True
2354	25.8595	16889700	6.84018	108	2	False
2357	195.26	2236810	5.34436	109	2	False
2361	111.758	3908090	5.61635	109	2	False
2362	311.664	1401380	5.95805	109	2	False
2363	192.744	2266000	5.40034	109	2	False
2368	349.895	1248260	6.71884	109	2	False
2369	69.6657	6269350	6.6251	109	2	False
2374	65.1675	6702100	5.67713	109	2	False
2377	3459.51	126249	6.01011	109	2	False
2378	332.153	1314930	5.7138	109	3	False
2381	71.6219	6098120	7.5108	109	10	True
2383	29.2939	14909600	7.01067	109	7	True
2384	209.55	2084270	8.31997	109	5	False
2387	140.298	3113070	6.12197	110	2	False
2389	722.632	604400	5.53817	110	2	False
2392	198.934	2195500	6.84679	110	5	False
2394	84.1677	5189150	6.29507	110	2	False
2398	97.5282	4478290	7.2056	110	3	False
2399	226.092	1931780	7.37319	110	2	False
2403	75.9312	5752040	6.35372	111	2	False
2408	91.0286	4798040	6.9558	111	4	False
2410	104.563	4177010	5.52452	111	2	False
2412	14.1826	30795500	5.43849	111	2	False
2413	113.17	3859320	6.34089	111	8	True
2414	648.407	673588	5.72885	111	2	False
2415	160.725	2717430	6.41702	111	5	False
2416	174.214	2507020	6.84935	111	2	False
2417	38.4422	11361400	6.27148	111	3	False
2419	75.4015	5792450	6.81025	111	3	False
2421	4293.97	101714	9.37332	111	2	False
2428	168.675	2589350	5.43098	112	2	False
2432	248.921	1754610	5.29374	112	2	False
2436	31.5725	13833500	5.98875	112	2	False
2441	83.906	5205340	6.87816	112	4	False
2443	638.877	683635	8.48168	112	3	False
2444	35.0165	12473000	6.28169	113	11	True
2445	99.1354	4405680	6.55346	113	8	True
2448	228.789	1909000	6.44258	113	3	False
2450	57.5853	7584560	5.62674	113	3	False
2451	17.0988	25543300	5.71758	113	2	False
2453	41.7025	10473200	7.07703	113	2	False
2456	77.1538	5660890	8.00123	113	2	False
2457	126.926	3441050	5.3109	114	2	False
2465	8302.31	52606.9	7.22919	114	2	False
2473	154.299	2830600	7.31378	114	3	False
2474	55.0046	7940410	8.54105	114	2	False
2476	304.215	1435690	9.21407	114	13	False
2477	281.687	1550510	5.92178	115	2	False
2478	99.4669	4391000	7.17635	115	10	True
2480	271.524	1608550	6.94174	115	11	False
2482	110.43	3955080	6.2088	115	3	False
2487	77.3582	5645930	6.68066	115	4	False
2489	157.893	2766170	6.67633	115	3	False
2491	41.8535	10435400	6.37449	115	2	False
2492	141.438	3088000	6.94008	115	2	False
2496	210.924	2070690	7.03191	115	3	False
2497	200.456	2178820	7.45485	115	3	False
2498	79.5313	5491660	7.69527	115	3	False
2499	93.1122	4690670	7.51459	115	14	True
2500	145.359	3004700	8.14588	115	6	False
2501	226.063	1932030	8.96892	115	3	False
2502	83.301	5243140	7.96646	115	15	True
2503	1005.91	434194	5.70045	116	2	False
2505	34.2748	12742900	6.33098	116	4	False
2506	57.1007	7648920	5.72885	116	2	False
2514	26.6467	16390800	6.14069	116	2	False
2517	69.3478	6298100	6.67488	116	9	True
2518	121.663	3589900	6.73671	116	6	True
2523	65.55	6662990	5.94611	117	3	False
2525	58.2723	7495140	6.01433	117	2	False
2527	589.725	740615	6.45078	117	2	False
2532	93.9465	4649020	5.69467	117	2	False
2544	560.5	779231	6.73807	118	3	False
2545	76.3358	5721550	7.05868	118	4	False
2547	149.45	2922440	5.48601	118	4	False
2549	100.624	4340510	5.84835	118	3	False
2550	39.6845	11005800	7.10523	118	6	True
2551	29.6645	14723300	5.92178	119	3	False
2558	65.6123	6656660	6.46831	119	4	False
2559	65.5835	6659590	5.68886	119	2	False
2562	42.9793	10162100	5.86965	119	2	False
2564	8.33832	52379800	5.39253	119	2	False
2565	214.719	2034090	7.16536	119	4	False
2566	114.032	3830140	6.12197	119	2	False
2568	237.158	1841630	5.81978	119	2	False
2569	117.941	3703190	6.43892	119	3	False
2571	57.3747	7612400	6.90787	119	3	False
2572	749.981	582360	6.87638	119	2	False
2573	99.7555	4378290	6.95807	119	35	True
2576	39.9737	10926200	6.82158	119	5	True
2584	17.1173	25515600	5.57149	120	2	False
2586	84.9664	5140380	6.45891	120	19	True
2590	116.427	3751350	5.6288	120	2	False
2591	413.312	1056730	7.90909	120	4	False
2592	108.737	4016660	7.00778	120	6	True
2596	177.002	2467540	5.88174	121	4	False
2598	86.3273	5059340	5.65527	121	3	False
2599	161.155	2710180	5.48957	121	3	False
2603	143.296	3047960	6.25287	121	2	False
2610	111.087	3931690	6.98731	122	2	False
2612	146.907	2973030	5.86803	122	3	False
2618	47.4159	9211240	6.04337	122	4	False
2619	940.835	464225	5.99735	122	2	False
2621	30.5223	14309500	6.54173	122	6	True
2622	64.2588	6796870	6.91679	122	5	True
2623	119.588	3652180	7.11834	122	2	False
2624	150.026	2911230	7.89603	122	8	True
2626	49.5742	8810210	5.87933	123	2	False
2630	87.8588	4971150	6.14069	123	2	False
2633	465.26	938743	6.28227	123	2	False
2634	95.8342	4557450	6.3597	123	2	False
2635	47.4985	9195220	6.03102	123	2	False
2639	53.9428	8096700	5.88733	123	3	False
2645	98.5508	4431820	5.98225	123	4	False
2647	123.389	3539690	7.14406	123	3	False
2648	146.823	2974740	7.41703	123	7	True
2649	96.3021	4535300	6.83813	123	9	True
2651	994.879	439007	7.11694	123	2	False
2664	56.5673	7721060	5.34436	124	2	False
2668	50.6902	8616240	6.37331	124	5	True
2669	136.274	3205000	7.23168	124	9	True
2671	114.572	3812080	7.57339	124	13	True
2672	127.841	3416420	7.69608	124	44	True
2674	366.555	1191530	6.98572	125	2	False
2683	16.2628	26856300	6.79108	125	3	False
2685	128.857	3389490	5.90783	125	2	False
2688	3605.46	121138	7.23417	125	2	False
2690	102.008	4281600	6.45078	126	2	False
2691	52.8702	8260960	6.15542	126	2	False
2693	11.6862	37374000	6.02688	126	2	False
2696	136.614	3197040	5.9	126	3	False
2699	14.879	29354100	6.0971	126	4	False
2707	167.154	2612920	6.2993	126	3	False
2708	88.8154	4917600	7.19359	126	4	False
2709	185.486	2354670	7.51419	126	5	False
2710	150.946	2893470	7.87442	126	6	False
2712	310.487	1406690	5.35255	127	2	False
2721	36.5056	11964200	5.81978	127	2	False
2725	15.0127	29092700	5.63087	127	3	False
2727	106.883	4086310	7.17563	127	8	True
2728	36.4694	11976000	5.45335	127	4	False
2732	277.761	1572430	7.24283	127	2	False
2733	177.432	2461550	7.68054	127	3	False
2736	81.5575	5355230	6.80071	128	2	False
2739	92.3581	4728970	6.7724	128	9	True
2742	82.4537	5297020	6.50376	128	2	False
2744	85.3657	5116330	6.5284	128	3	False
2746	40.3161	10833400	6.6421	128	8	True
2747	38.6878	11289300	6.42877	128	8	True
2751	87.3318	5001140	7.78105	128	5	True
2752	103.072	4237420	6.74553	128	2	False
2753	515.919	846565	7.36994	128	2	False
2754	218.593	1998050	8.07525	128	9	False
2764	207.592	2103930	6.00162	129	2	False
2765	199.056	2194160	6.45078	129	2	False
2768	39.7442	10989300	5.48672	129	5	True
2769	66.1083	6606720	5.04999	129	2	False
2775	204.383	2136970	6.13946	130	3	False
2788	161.151	2710250	6.38034	130	2	False
2790	39.0119	11195500	5.95805	130	2	False
2792	31.13	14030200	5.82488	130	2	False
2793	337.329	1294750	6.92156	130	6	False
2794	389.986	1119940	6.7536	130	2	False
2797	20.5436	21260100	6.76757	130	4	False
2801	218.544	1998500	6.65659	131	2	False
2806	160.072	2728520	5.70045	131	2	False
2807	94.3456	4629350	6.54957	131	12	True
2809	212.768	2052740	6.44623	131	3	False
2810	218.088	2002670	5.88414	131	2	False
2818	88094.8	4957.83	6.57832	131	2	False
2821	201.019	2172730	5.07183	131	2	False
2824	73.8046	5917770	6.53488	131	8	True
2828	195.301	2236330	7.42072	131	2	False
2829	944.489	462429	7.39882	131	3	False
2830	166.827	2618040	7.29768	131	8	True
2831	208.378	2095990	7.89475	131	4	False
2833	117.836	3706510	6.25287	132	2	False
2834	1552.1	281398	5.56491	132	2	False
2838	76.135	5736640	7.28427	132	3	False
2840	17.8359	24487700	7.64875	132	3	False
2844	78.9115	5534800	6.0636	133	2	False
2848	109.019	4006280	6.16814	133	4	False
2851	101.327	4310370	6.86116	133	4	False
2853	20.539	21264900	5.9	133	3	False
2861	120.607	3621350	5.82488	133	2	False
2862	211.746	2062660	7.44366	133	4	False
2863	20.8033	20994700	7.4674	133	3	False
2876	84.0052	5199190	6.8153	134	6	True
2880	183.885	2375180	8.58347	134	24	True
2882	8.69934	50206000	7.11694	134	2	False
2883	195.339	2235900	8.68827	134	4	False
2884	375.495	1163160	5.81808	135	3	False
2885	359.587	1214610	7.00622	135	3	False
2886	35.4018	12337200	6.09903	135	2	False
2892	54.8716	7959650	6.21571	135	2	False
2899	166.059	2630140	6.62281	135	3	False
2900	20.6469	21153800	6.17712	135	2	False
2902	435.203	1003580	7.37319	135	2	False
2903	62.8286	6951590	7.53557	135	8	True
2905	117.873	3705340	8.66209	135	4	False
2906	610.305	715641	5.90783	136	2	False
2910	142.273	3069870	5.69467	136	2	False
2912	109.641	3983520	5.58451	136	2	False
2913	128.127	3408810	6.05151	136	2	False
2916	51.1315	8541870	6.25287	136	2	False
2917	10.6362	41063300	6.41759	136	2	False
2918	53.211	8208070	5.98007	136	2	False
2931	87.2628	5005100	7.55108	136	5	True
2932	130.775	3339780	6.53842	136	3	False
2933	856.303	510052	7.41208	136	3	False
2935	70.0381	6236020	7.77008	136	9	True
2937	551.972	791270	5.66527	137	2	False
2940	176.25	2478070	6.58452	137	5	False
2941	237.597	1838240	5.84503	137	2	False
2945	121.709	3588550	6.41195	137	2	False
2949	47.0117	9290430	5.96912	137	4	False
2953	109.756	3979380	7.39106	137	3	False
2959	133.934	3261000	6.43294	137	4	False
2960	87.4424	4994820	7.74471	137	2	False
2961	181.753	2403030	8.20059	137	8	False
2965	10.5112	41551900	5.96692	138	2	False
2967	125.198	3488540	6.45891	138	6	True
2968	21.3701	20437900	5.6226	138	3	False
2971	90.9424	4802590	7.14354	138	7	True
2974	201.552	2166980	7.45219	138	2	False
2978	192.226	2272110	6.10289	138	2	False
2981	24.6681	17705400	6.55489	138	3	False
2984	432.671	1009450	8.32607	138	2	False
2987	188.229	2320360	6.18543	139	3	False
2990	55.4678	7874090	6.10929	139	3	False
2995	90.8647	4806700	6.01222	139	8	True
2997	52.6765	8291350	5.80433	139	2	False
3002	89.0098	4906860	5.77267	139	2	False
3005	115.582	3778790	6.92495	139	2	False
3006	157.733	2768970	7.25711	139	3	False
3014	597.851	730549	6.9136	140	3	False
3015	70.437	6200700	6.14624	140	4	False
3016	351.804	1241480	5.8095	140	2	False
3017	804.216	543087	5.88892	140	2	False
3020	136.153	3207850	6.31397	140	2	False
3021	12.841	34012900	5.36067	140	2	False
3022	608.009	718343	5.40809	140	2	False
3024	18.539	23559000	5.65928	140	3	False
3025	19.0784	22892900	7.35243	140	4	False
3026	26.7869	16304900	6.07555	140	3	False
3032	186.875	2337170	7.9388	140	7	False
3034	230.957	1891080	5.36873	141	2	False
3038	1715.29	254627	5.77802	141	2	False
3047	84.3496	5177960	6.07555	141	4	False
3048	46.6856	9355320	6.45078	141	2	False
3050	87.5663	4987750	5.77802	141	2	False
3051	280.268	1558360	5.86965	141	2	False
3054	87.0004	5020200	6.99207	145	2	False
3055	401.775	1087070	7.84303	141	4	False
3056	157.577	2771710	7.00414	141	3	False
3057	170.455	2562320	8.03666	141	4	False
3059	132.673	3291980	8.57516	141	7	True
3060	216.461	2017730	8.64481	141	6	False
3072	233.811	1868000	5.81466	142	3	False
3082	87.4506	4994350	6.39387	142	3	False
3083	115.604	3778060	6.49772	142	3	False
3085	37.6236	11608600	7.63442	142	2	False
3086	179.477	2433510	7.27838	142	11	True
3089	143.758	3038150	6.9702	143	3	False
3090	116.62	3745150	6.36564	143	2	False
3092	2977.75	146674	6.46429	143	2	False
3094	44.9979	9706210	5.68301	143	2	False
3095	99.3174	4397610	5.20324	143	2	False
3096	71.4165	6115660	6.52924	143	2	False
3098	29.9849	14566000	5.92178	143	2	False
3099	40.8297	10697100	5.72041	143	4	False
3105	97.7673	4467330	5.59096	144	2	False
3108	36.1326	12087700	5.80433	144	2	False
3109	981.803	444854	6.01853	144	2	False
3115	99.0856	4407890	6.98093	144	3	False
3116	109.239	3998200	6.00502	144	5	True
3123	31.2132	13992700	6.09127	144	3	False
3125	137.337	3180210	5.96692	144	4	False
3127	179.261	2436440	6.09127	144	3	False
3128	178.642	2444880	7.49427	144	2	False
3129	181.976	2400100	8.54105	144	2	False
3130	126.194	3461020	6.73841	145	8	True
3131	228.831	1908650	6.03516	145	2	False
3133	279.569	1562260	5.94911	145	2	False
3135	581.015	751717	5.78686	145	3	False
3136	22.3078	19578700	5.6226	145	2	False
3137	12.3056	35492700	5.47524	145	2	False
3141	56.9698	7666490	5.97862	145	3	False
3142	86.9969	5020400	5.62052	145	6	True
3143	475.634	918267	7.01915	145	6	False
3145	320.129	1364320	7.50285	145	5	False
3150	68.2938	6395290	7.13769	146	2	False
3152	50.0919	8719160	5.95508	146	3	False
3159	127.974	3412880	5.97279	146	3	False
3166	180.728	2416660	6.71675	146	2	False
3167	144.691	3018560	6.53237	146	8	True
3168	108.757	4015910	7.51419	146	5	True
3169	112.183	3893260	8.02038	146	12	True
3173	14.8009	29508900	5.11414	147	2	False
3175	114.919	3800580	5.64111	147	2	False
3178	12.9995	33598100	6.10482	147	4	False
3180	9.01983	48422100	5.8745	147	2	False
3187	118.37	3689770	6.34468	147	2	False
3188	88.3382	4944170	7.53264	147	11	True
3189	251.383	1737420	6.84935	147	2	False
3191	313.145	1394750	7.5897	141	4	False
3192	103.022	4239460	5.57802	148	2	False
3200	8.66456	50407500	5.02766	148	2	False
3208	144.478	3023010	5.21267	148	2	False
3210	12.474	35013600	5.53137	148	2	False
3211	1249.88	349441	8.61495	148	6	False
3212	516.758	845191	5.89842	149	2	False
3213	95.9361	4552600	5.68301	149	3	False
3215	226.657	1926960	6.1615	149	3	False
3218	505.532	863959	5.65928	149	2	False
3220	104.298	4187620	5.85495	149	2	False
3222	128.654	3394840	6.91816	149	2	False
3225	143.381	3046140	7.17001	149	3	False
3226	154.109	2834090	6.84661	149	4	False
3227	8.01787	54473200	6.71675	149	2	False
3228	85.2084	5125770	7.6688	149	2	False
3230	444.565	982442	6.00162	150	3	False
3238	10.8479	40261900	5.64111	150	2	False
3243	21.757	20074400	6.6251	150	10	True
3246	8.61465	50699500	5.98442	150	2	False
3247	213.937	2041530	6.2088	150	2	False
3248	62.3204	7008280	6.57832	150	4	False
3250	84.9575	5140910	5.67122	150	2	False
3253	565.921	771767	6.83154	150	3	False
3255	181.131	2411280	6.40911	151	3	False
3262	172.248	2535640	7.30179	151	7	False
3263	75.6147	5776110	5.17441	151	3	False
3266	139.492	3131070	6.05758	151	4	False
3270	168.581	2590800	5.36873	151	2	False
3273	74.5739	5856720	6.28356	151	5	True
3276	197.985	2206020	6.16814	151	4	False
3278	179.005	2439920	7.54722	151	8	False
3280	681.801	640596	6.46697	152	2	False
3282	142.462	3065800	6.19835	152	2	False
3289	173.061	2523730	6.02688	152	3	False
3291	76.3374	5721430	6.39195	152	4	False
3296	118.609	3682350	6.30351	153	3	False
3302	277.437	1574260	6.51658	153	2	False
3307	100.46	4347580	6.00729	153	3	False
3308	748.62	583419	5.77267	153	2	False
3309	109.323	3995120	6.87993	153	3	False
3310	119.899	3642720	6.53425	153	2	False
3313	230.649	1893610	7.28918	153	4	False
3314	86.6412	5041010	7.18056	156	2	False
3316	93.3221	4680120	5.80086	154	3	False
3318	103.519	4219100	6.81025	154	7	True
3322	162.607	2685980	6.18779	154	2	False
3326	167.312	2610450	6.39483	154	2	False
3328	85.8174	5089400	6.46295	154	4	False
3329	49.6593	8795120	5.79912	154	2	False
3334	63.2735	6902720	6.64814	154	5	True
3335	40.4542	10796400	6.71884	154	2	False
3338	37.7792	11560800	7.06483	154	3	False
3339	138.934	3143650	8.05952	154	5	False
3342	167.296	2610700	6.15907	155	2	False
3346	850.651	513441	6.08344	155	2	False
3347	195.466	2234450	7.20346	155	6	False
3353	30.7983	14181200	5.69467	155	2	False
3354	254.563	1715720	6.13325	155	2	False
3355	99.1253	4406130	6.31397	155	7	True
3357	43.2802	10091400	5.93097	155	3	False
3358	90.8191	4809110	6.03102	155	2	False
3360	50.294	8684120	6.75961	155	2	False
3361	59.627	7324850	6.75561	155	3	False
3362	116.207	3758450	6.1444	155	3	False
3363	102.052	4279760	7.09932	155	4	False
3367	101.999	4282000	8.73354	155	2	False
3376	487.112	896629	6.16633	156	2	False
3381	45.2394	9654390	6.02964	156	3	False
3385	69.3673	6296320	7.43316	156	7	True
3389	148.569	2939760	6.13325	157	2	False
3392	42.7845	10208300	6.17353	157	2	False
3393	66.0274	6614810	5.87933	157	2	False
3394	297.75	1466860	6.46786	157	3	False
3396	45.2058	9661570	6.47364	157	4	False
3397	39.5779	11035400	6.12348	157	10	True
3400	104.484	4180170	6.14193	157	3	False
3401	93.36	4678220	6.38326	157	2	False
3403	62.679	6968190	6.94507	160	2	False
3404	168.707	2588860	7.01709	157	2	False
3409	150.044	2910870	6.53842	158	3	False
3417	29.7168	14697400	6.38761	158	4	False
3422	21.5566	20261000	5.78068	158	4	False
3424	520.594	838963	5.92178	158	2	False
3425	80.8667	5400970	6.69034	158	4	False
3427	50.3455	8675230	7.27317	153	3	False
3429	25.8509	16895300	5.71758	159	3	False
3432	1271.54	343487	5.40034	159	2	False
3433	132.567	3294640	6.31397	159	2	False
3440	78.5426	5560790	5.88414	159	2	False
3442	106.58	4097930	7.04601	159	8	True
3443	119.113	3666750	5.92639	159	2	False
3448	57.7866	7558140	7.07266	159	2	False
3451	94.2446	4634310	6.94507	159	2	False
3453	110.839	3940500	7.46213	159	5	False
3454	204.442	2136340	9.01073	159	8	False
3460	32.8504	13295400	5.70619	160	2	False
3461	97.7633	4467520	5.93705	160	3	False
3464	90.0928	4847880	5.85099	160	5	True
3467	4129.55	105764	5.77267	160	2	False
3469	8.28932	52689300	6.61592	160	2	False
3475	139.041	3141230	6.43708	160	2	False
3476	142.636	3062050	6.9258	160	4	False
3477	24.6653	17707400	7.08644	160	4	False
3479	78.5203	5562370	7.28742	160	2	False
3489	23.3423	18711000	6.33251	161	2	False
3497	826.566	528402	9.53991	161	4	False
3498	445.89	979521	6.58309	162	2	False
3501	41.131	10618700	6.3276	162	5	True
3502	8.1824	53377800	5.52452	162	2	False
3507	21.1522	20648400	5.36471	162	4	False
3509	15.3283	28493600	6.33251	162	3	False
3511	70.0169	6237910	6.98093	157	3	False
3513	1072.54	407218	5.43849	163	2	False
3515	79.5655	5489300	7.1322	163	5	True
3519	92.724	4710310	6.70838	163	14	True
3525	2296.24	190206	6.03927	163	2	False
3528	268.203	1628460	6.84935	163	2	False
3529	156.92	2783330	6.48203	163	3	False
3530	352.393	1239410	6.11438	163	3	False
3534	3144.68	138888	5.63497	163	2	False
3536	69.8834	6249820	6.75561	163	3	False
3539	204.519	2135550	7.57963	163	2	False
3540	46.8467	9323140	6.81025	163	5	True
3541	184.833	2362990	7.30494	163	2	False
3542	12.0977	36102700	7.10429	163	2	False
3543	52.8384	8265950	6.52571	164	5	True
3546	30.9234	14123900	6.14624	164	4	False
3548	492.972	885971	5.83501	164	2	False
3549	68.7424	6353560	5.54492	164	3	False
3552	33.7979	12922700	5.94611	164	3	False
3554	46.6904	9354360	6.46659	164	7	True
3555	51.3775	8500970	6.56141	164	2	False
3556	104.696	4171680	7.3949	164	7	True
3559	17.7977	24540200	5.80778	165	3	False
3560	39.5721	11037000	5.54761	165	5	True
3562	91.1212	4793160	6.23951	165	2	False
3563	147.967	2951740	6.85482	165	2	False
3570	162.906	2681050	6.19132	165	2	False
3573	118.154	3696540	6.14931	165	6	True
3574	31.7634	13750400	5.91483	165	4	False
3578	123.789	3528260	6.51828	165	3	False
3579	1007.81	433373	7.15128	165	2	False
3581	452.625	964947	7.83523	165	2	False
3590	57.8709	7547120	5.85495	166	2	False
3596	40.6298	10749700	5.61844	166	3	False
3597	82.6369	5285280	6.41195	166	4	False
3603	132.604	3293720	6.33658	167	6	False
3610	100.317	4353790	6.07951	168	2	False
3616	64.449	6776820	6.70627	167	4	False
3617	7571.43	57685.1	7.00466	167	2	False
3618	90.7876	4810780	6.22712	167	3	False
3619	260.601	1675970	7.72665	167	3	False
3620	69.208	6310820	7.35265	167	5	True
3623	218.071	2002830	5.61006	168	2	False
3626	8.41798	51884000	5.44595	168	2	False
3631	235.589	1853900	6.04745	168	2	False
3634	116.358	3753580	6.98317	168	10	True
3638	48.5985	8987080	6.17274	168	9	True
3639	71.4782	6110380	7.03757	168	5	True
3640	100.08	4364110	6.94341	168	2	False
3642	126.754	3445710	7.86992	168	5	False
3645	8.61547	50694700	6.03927	169	2	False
3647	630.174	693077	6.4607	169	3	False
3650	283.416	1541050	6.36564	169	2	False
3651	84.5068	5168330	6.77939	169	3	False
3652	87.8509	4971590	6.01433	169	2	False
3653	99.1798	4403710	5.98007	169	2	False
3655	162.456	2688480	7.70756	169	9	True
3656	277.041	1576510	6.99429	169	5	False
3668	43.3328	10079200	5.68301	170	2	False
3669	546.506	799184	6.14069	170	2	False
3670	33.0663	13208600	6.07159	170	2	False
3673	88.5294	4933490	6.43708	170	2	False
3676	12.959	33703200	6.68066	170	2	False
3678	188.757	2313870	7.02937	170	2	False
3679	221.294	1973660	8.87076	170	2	False
3683	324.848	1344500	6.21226	171	2	False
3687	32.643	13379900	6.05959	171	3	False
3689	103.318	4227340	5.59096	171	2	False
3693	84.3268	5179360	6.98333	171	4	False
3694	234.699	1860930	6.75961	171	2	False
3695	112.317	3888640	7.17793	171	10	True
3700	53.2753	8198140	6.28227	172	5	True
3702	8.43864	51757000	5.36067	172	2	False
3705	39088	11173.7	6.18779	172	2	False
3708	3554.54	122874	7.04451	172	2	False
3710	94.3916	4627100	6.60198	172	2	False
3711	229.571	1902500	9.83046	172	9	False
3713	8.73768	49985700	5.06097	173	2	False
3714	41.8864	10427200	6.11248	173	4	False
3717	151.967	2874030	6.40911	173	2	False
3722	327.89	1332030	6.91986	173	4	False
3724	261.098	1672770	7.04751	173	4	False
3725	194.063	2250600	6.67633	173	3	False
3726	104.099	4195610	6.84202	173	6	True
3727	101.292	4311900	6.88611	173	4	False
3728	57.3502	7615640	7.42226	173	4	False
3730	35.4558	12318400	8.21129	173	2	False
3734	9.02685	48384400	5.7673	174	2	False
3737	121.125	3605840	5.85988	174	2	False
3738	72.4772	6026160	5.96912	174	4	False
3742	73.7306	5923710	7.21851	174	4	False
3745	89.6704	4870710	6.03516	174	2	False
3749	92.4509	4724230	7.10852	174	2	False
3752	217.37	2009290	6.54916	174	2	False
3753	85.7647	5092520	7.03394	174	3	False
3754	81.3946	5365940	7.16485	174	17	True
3755	352.707	1238300	7.70774	174	3	False
3757	191.946	2275420	6.26277	175	2	False
3759	71.0448	6147660	5.03889	176	2	False
3761	253.084	1725750	6.25948	175	2	False
3765	34.9782	12486600	6.59258	175	2	False
3768	564.831	773256	6.77547	175	2	False
3769	58.3506	7485080	6.0241	175	3	False
3770	345.001	1265970	6.48816	175	2	False
3771	44.1839	9885030	5.83501	175	2	False
3777	174.673	2500440	5.90314	176	5	False
3778	211.109	2068880	5.6288	176	2	False
3779	7.83035	55777700	5.81466	176	2	False
3782	107.433	4065410	6.28656	176	3	False
3785	154.556	2825890	5.00482	176	2	False
3786	291.35	1499090	5.35255	176	2	False
3787	35.4835	12308800	6.07357	176	4	False
3790	136.932	3189620	6.853	176	4	False
3791	57.4048	7608410	7.13678	176	6	True
3793	44.0769	9909020	6.05959	177	2	False
3795	92.1993	4737120	6.37449	177	7	True
3797	101.121	4319180	6.71586	177	7	True
3798	37.5029	11646000	6.41195	177	2	False
3802	75.9058	5753960	7.15578	177	3	False
3803	123.078	3548640	8.62304	177	6	True
3806	264.459	1651520	6.03845	178	5	False
3809	106.373	4105930	6.23315	178	9	True
3811	226.649	1927030	6.06227	178	3	False
3814	111.575	3914480	5.90314	178	3	False
3816	62.8432	6949980	6.36267	178	7	True
3819	135.665	3219400	7.62257	178	14	True
3822	701.601	622518	5.60374	179	2	False
3824	35.9974	12133100	5.77979	179	3	False
3831	265.185	1646990	6.27581	179	2	False
3833	116.414	3751780	6.40911	179	3	False
3835	133.682	3267150	6.28549	179	2	False
3837	29.4489	14831100	6.67307	179	4	False
3840	57.348	7615940	6.08606	180	3	False
3841	50.7148	8612070	6.39483	180	2	False
3842	30.7178	14218400	5.96161	180	5	True
3843	62.2835	7012440	6.7462	180	3	False
3855	40.5983	10758000	5.39253	180	2	False
3857	77.1412	5661810	6.37056	180	6	True
3858	22.8118	19146200	6.84753	180	3	False
3861	91.8257	4756390	7.20261	180	2	False
3862	180.388	2421220	7.25711	180	3	False
3863	186.979	2335870	8.32022	180	2	False
3868	3725.63	117231	5.97571	181	2	False
3869	450.361	969798	6.32328	181	2	False
3870	31.6977	13778900	6.10674	181	7	True
3871	3954.09	110458	5.37673	181	2	False
3873	26.0003	16798300	6.21846	181	5	True
3874	100.97	4325630	6.6785	181	6	True
3879	46.569	9378750	6.56141	181	2	False
3880	84.9908	5138900	7.78707	181	5	True
3882	296.026	1475410	6.7735	181	2	False
3883	242.535	1800800	7.09813	181	6	False
3884	363.535	1201420	7.46608	181	2	False
3891	91.7375	4760970	6.71837	182	9	True
3894	99.0266	4410520	6.35791	182	5	True
3896	12.3872	35258900	5.72135	182	3	False
3903	224.653	1944150	9.76057	182	6	False
3904	109.956	3972120	6.59964	183	3	False
3907	210.931	2070620	6.4553	183	3	False
3910	92.2207	4736020	5.80692	183	4	False
3916	2031.41	215003	5.94911	183	2	False
3920	330.375	1322010	7.79939	183	3	False
3930	71.5376	6105310	5.78333	184	2	False
3934	30.2666	14430400	5.52452	184	2	False
3935	88094.8	4957.83	6.02271	184	2	False
3937	65.0011	6719260	6.50118	184	7	True
3941	504.582	865586	6.03516	184	2	False
3944	43.1936	10111700	6.57832	184	2	False
3948	64.8517	6734740	5.84835	185	3	False
3951	1052.27	415064	6.48027	185	2	False
3954	236.455	1847110	6.83092	185	2	False
3956	63.4264	6886080	6.36029	185	5	True
3957	72.7739	6001590	6.29348	185	4	False
3958	206.433	2115740	6.54916	185	2	False
3959	63.5971	6867590	6.22086	185	8	True
3962	26.8985	16237300	6.40152	185	3	False
3965	50.0151	8732540	6.21111	185	3	False
3966	330.096	1323130	8.30116	185	2	False
3967	57.8552	7549180	5.88892	186	2	False
3969	42.3779	10306300	5.52223	186	3	False
3970	112.854	3870110	6.0616	186	4	False
3971	433.266	1008060	6.98253	186	2	False
3973	82.1037	5319600	6.11057	186	2	False
3974	330.417	1321840	5.78862	186	2	False
3984	238.634	1830250	5.92639	186	2	False
3985	143.431	3045070	6.3467	186	9	True
3986	285.25	1531150	7.16203	186	3	False
3987	70.8099	6168050	7.03242	186	2	False
3988	103.755	4209530	7.75679	186	7	True
3994	109.804	3977610	7.10265	187	19	True
3995	21.1246	20675400	5.03889	187	2	False
4001	12.4	35222600	6.43155	187	2	False
4003	37.3187	11703500	6.30645	187	5	True
4005	65.5249	6665540	5.95448	187	5	True
4008	45.2154	9659520	6.96966	187	2	False
4010	697.405	626263	7.42996	187	2	False
4018	79.7535	5476360	5.56271	188	3	False
4020	224.061	1949280	5.97571	188	2	False
4021	17.0225	25657800	5.37673	188	2	False
4026	1288.5	338966	5.5037	188	2	False
4032	19.0737	22898400	6.70205	188	6	True
4034	113.986	3831710	7.26155	188	6	True
4036	146.807	2975060	5.38992	189	3	False
4039	102.569	4258180	6.27024	189	7	True
4040	31.7306	13764600	5.55829	189	3	False
4047	13.6224	32061700	5.89684	189	3	False
4048	79.4986	5493920	6.10289	189	2	False
4050	31.6133	13815700	6.19484	189	2	False
4056	287.214	1520670	9.75779	189	3	False
4062	318.409	1371690	6.45891	190	2	False
4070	64.2292	6800010	5.98007	190	2	False
4073	926.879	471214	6.88875	190	2	False
4075	26.4227	16529700	5.99477	190	5	True
4078	94.0462	4644090	6.12449	190	6	True
4081	63.0151	6931020	6.4607	190	3	False
4083	180.956	2413620	7.26397	190	6	False
4084	220.433	1981370	6.90994	190	5	False
4094	167.262	2611230	5.57802	191	2	False
4096	39.0866	11174100	5.8745	191	3	False
4097	359.346	1215430	6.63496	191	3	False
4099	81.1869	5379670	6.54916	191	4	False
4101	9.42826	46324400	6.05959	194	2	False
4111	112.537	3881040	5.58019	192	3	False
4114	77.0543	5668200	6.70627	192	4	False
4117	8.00496	54561100	5.71758	192	2	False
4119	175.879	2483290	5.85495	192	2	False
4121	45.5393	9590820	5.64111	192	2	False
4126	196.343	2224470	6.93674	192	2	False
4127	76.0899	5740040	6.8148	192	5	True
4128	396.028	1102850	7.16203	192	2	False
4132	913.007	478374	5.41578	193	2	False
4134	122.531	3564460	6.25485	193	5	False
4136	47.7	9156370	6.36662	193	3	False
4137	52.2698	8355850	5.28505	193	2	False
4142	153.91	2837750	6.4355	193	7	True
4143	147.358	2963930	6.08866	193	3	False
4144	82.2249	5311760	6.69355	193	3	False
4147	119.899	3642720	7.77194	193	2	False
4148	69.5047	6283880	6.80771	193	3	False
4150	594.218	735015	6.99523	193	2	False
4152	157.252	2777440	9.82856	193	3	False
4153	77.0643	5667460	5.32777	194	2	False
4154	15.7156	27791400	5.55829	194	2	False
4158	121.422	3597040	6.92495	197	2	False
4165	39.9643	10928700	6.08344	194	5	True
4166	14.9949	29127300	5.90783	194	2	False
4167	35.0559	12458900	6.28227	194	2	False
4168	33.4644	13051500	6.22712	194	3	False
4170	518.236	842780	6.24287	194	2	False
4171	75.9452	5750970	6.26277	194	2	False
4172	338.596	1289910	7.47159	194	5	False
4182	20.6445	21156200	5.47524	195	3	False
4183	57.5725	7586240	5.47042	195	3	False
4186	239.633	1822610	5.67122	195	2	False
4187	99.7939	4376610	6.09386	195	3	False
4188	98.5886	4430120	6.15054	195	6	True
4191	67.1175	6507380	7.06532	195	2	False
4194	27.8009	15710200	6.81215	195	6	True
4198	303.497	1439090	5.68886	196	2	False
4200	2068.55	211143	6.07159	196	2	False
4201	62.0622	7037430	6.2088	196	2	False
4203	326.59	1337330	5.8745	196	2	False
4204	69.4294	6290690	6.69355	196	4	False
4205	61.0049	7159410	6.14686	196	3	False
4214	61.5584	7095030	6.38906	196	2	False
4217	770.885	566568	6.62167	196	4	False
4218	734.663	594503	7.36994	196	2	False
4220	129.363	3376240	7.99922	196	15	True
4221	63.6989	6856620	6.3686	191	3	False
4228	23.4434	18630300	5.88414	197	2	False
4230	609.658	716400	5.28505	197	2	False
4231	81.3378	5369690	5.79038	197	3	False
4233	141.905	3077840	5.63497	197	2	False
4239	22.4117	19488000	5.80778	197	3	False
4240	25.9074	16858500	5.36067	197	2	False
4241	15.1858	28761100	6.41759	197	2	False
4243	211.352	2066500	7.63659	197	13	True
4244	26.0941	16737900	6.33327	197	8	True
4245	33.7796	12929700	6.94008	197	2	False
4246	77.649	5624780	9.63869	197	4	False
4248	169.538	2576170	6.15907	198	2	False
4249	15.3451	28462400	6.56384	198	2	False
4254	386.192	1130940	5.86151	198	3	False
4259	102.733	4251400	7.42791	198	4	False
4261	98.4764	4435160	6.29507	199	2	False
4266	13.1615	33184600	5.49666	199	2	False
4267	288.904	1511780	5.75464	199	3	False
4273	407.265	1072420	5.37673	199	2	False
4274	134.238	3253600	5.41578	199	2	False
4278	51.7702	8436500	5.69929	199	5	True
4281	27.8985	15655300	6.67459	199	5	True
4284	191.86	2276450	5.79389	199	2	False
4285	16.8942	25852500	6.23164	199	3	False
4286	231.309	1888210	6.68713	199	2	False
4288	513.016	851355	6.6342	199	2	False
4289	79.359	5503580	5.48957	194	3	False
4291	22.2248	19651900	5.84503	200	3	False
4296	94.3919	4627080	5.95805	200	2	False
4298	12.1981	35805600	5.20324	200	2	False
4299	1154.58	378283	6.2088	200	2	False
4300	86.6303	5041640	6.03102	200	2	False
4301	17.6583	24733900	5.39253	200	2	False
4303	137.752	3170620	6.44532	200	2	False
4305	252.08	1732620	6.16271	200	2	False
4306	13.5636	32200800	5.94008	200	3	False
4308	113.166	3859470	8.03346	200	21	True
4309	577.931	755729	5.89368	200	3	False
4310	34.7507	12568400	6.64322	200	2	False
4311	174.207	2507120	6.77153	200	2	False
4313	75.9126	5753440	6.78817	200	8	True
4314	15.6729	27867200	7.28742	200	3	False
4317	40.5239	10777800	5.41578	201	2	False
4318	84.6568	5159170	6.83895	201	6	True
4319	106.185	4113210	6.45259	201	6	True
4323	20.788	21010200	5.60374	201	2	False
4324	21.5544	20263100	6.99681	201	2	False
4330	25.5484	17095300	6.46429	201	2	False
4333	301.79	1447230	7.32864	201	7	False
4335	273.087	1599340	7.7975	201	3	False
4340	131.089	3331770	5.7673	202	2	False
4341	111.507	3916890	5.6791	202	3	False
4345	137.939	3166320	6.04337	202	3	False
4348	124.269	3514640	6.35671	202	3	False
4350	75.4681	5787330	6.21915	202	2	False
4352	1676.52	260516	6.35372	202	2	False
4353	229.016	1907110	6.93924	202	4	False
4355	3175.43	137543	7.27198	202	2	False
4356	82.4574	5296780	6.4562	202	8	True
4357	102.649	4254880	7.29773	202	10	True
4358	100.745	4335310	7.29446	202	6	True
4363	106.1	4116480	5.78686	203	3	False
4365	381.893	1143670	6.03927	203	2	False
4366	48.7506	8959050	6.20533	203	2	False
4368	26.5164	16471300	5.78333	203	2	False
4369	138.45	3154640	5.79389	203	3	False
4371	42.8367	10195900	6.04064	203	6	True
4372	37.4828	11652200	6.60198	203	2	False
4377	240.447	1816450	6.13449	203	3	False
4379	11.8149	36966800	6.26604	203	2	False
4381	252.787	1727780	5.82996	203	2	False
4384	98.3595	4440430	6.56708	203	6	True
4385	118.816	3675920	7.26034	203	3	False
4386	222.774	1960540	7.89153	203	2	False
4392	561.975	777185	6.73739	204	2	False
4398	32.8421	13298700	6.0636	204	2	False
4405	11442.1	38171.3	5.7673	204	2	False
4409	14.0765	31027500	5.55829	205	3	False
4412	8.80713	49591500	5.74367	205	3	False
4414	443.213	985437	5.53137	205	2	False
4419	17.9252	24365700	6.13449	205	3	False
4420	283.915	1538340	5.96692	205	2	False
4422	116.551	3747380	6.25471	205	9	True
4429	107.074	4079050	5.70619	205	3	False
4431	80.8963	5399000	6.40627	205	2	False
4435	349.247	1250570	6.97127	205	2	False
4444	82.7246	5279680	5.97571	206	5	True
4448	121.438	3596570	5.92178	206	4	False
4450	7.79991	55995400	6.17353	206	2	False
4455	43.8301	9964830	6.132	206	3	False
4457	131.634	3317990	5.88414	206	2	False
4460	727.385	600451	7.00414	206	3	False
4461	3083.69	141635	6.77416	206	3	False
4462	70.9219	6158310	8.00439	206	4	False
4467	57.7678	7560590	6.1444	207	2	False
4468	96.4525	4528230	6.28869	207	3	False
4472	17.2869	25265200	5.58774	207	4	False
4475	34.3811	12703500	5.76189	207	2	False
4477	21.66	20164300	5.56491	207	2	False
4478	75.6192	5775770	5.47524	207	3	False
4480	66.9606	6522630	6.42264	207	5	True
4483	45.6127	9575380	7.19617	207	6	True
4484	194.073	2250490	7.81388	207	4	False
4485	1068.01	408946	9.26849	207	2	False
4489	45.0378	9697600	5.65928	208	3	False
4490	100.049	4365430	7.34615	208	3	False
4492	60.3294	7239570	6.12197	208	2	False
4494	104.265	4188930	5.14473	208	2	False
4496	14.3857	30360600	6.4829	208	2	False
4497	98.3065	4442830	5.7119	208	2	False
4503	266.929	1636240	5.77979	208	3	False
4504	24.2106	18040000	6.61476	208	4	False
4505	130.758	3340210	6.32944	208	2	False
4506	101.224	4314760	6.68927	208	2	False
4507	141.793	3080260	6.56263	208	4	False
4508	181.42	2407450	6.76161	208	2	False
4511	12.9961	33607000	6.09516	209	2	False
4514	527.815	827485	5.39253	209	2	False
4519	44.5706	9799250	6.63496	209	3	False
4525	75.6091	5776540	6.71467	209	8	True
4526	70.8071	6168300	6.34266	209	3	False
4530	73.9016	5910010	7.07848	209	5	True
4532	30.3841	14374600	6.16994	210	2	False
4536	149.399	2923440	5.3361	210	3	False
4539	64.998	6719580	5.82149	210	3	False
4540	122.715	3559130	7.14369	210	5	False
4541	112.823	3871200	6.53675	210	8	True
4543	24.7951	17614700	6.48553	210	2	False
4544	13.8689	31491900	5.38992	210	3	False
4551	48.9134	8929230	6.70908	211	3	False
4555	14.3169	30506500	6.14808	211	2	False
4563	117.941	3703180	6.41571	211	6	True
4568	238.009	1835050	7.07921	211	4	False
4575	37.0239	11796700	5.3109	211	2	False
4577	243.731	1791970	6.41759	211	2	False
4579	290.479	1503580	7.41968	211	2	False
4580	412.137	1059740	7.05199	211	2	False
4581	233.285	1872210	7.11461	211	3	False
4583	20.5749	21227800	5.09321	212	2	False
4585	90.1204	4846400	6.63193	212	2	False
4586	134.976	3235820	6.33251	212	3	False
4587	96.4971	4526140	5.65928	212	3	False
4592	23773	18372.1	6.3477	212	2	False
4595	51.4947	8481620	6.09282	212	5	True
4599	122.09	3577350	6.8152	212	13	True
4603	1167.5	374098	9.35282	212	3	False
4605	252.47	1729950	6.80071	213	2	False
4611	12.1498	35947700	5.30236	213	2	False
4616	15.1345	28858500	6.86206	213	2	False
4621	71.5471	6104500	7.18318	213	6	True
4629	289.44	1508980	5.43599	214	3	False
4631	52.3422	8344290	6.40911	214	5	True
4632	12.9724	33668200	5.42341	214	2	False
4641	254.543	1715860	5.54828	214	4	False
4644	91.2049	4788770	5.9187	214	3	False
4645	106.086	4117020	7.31403	214	9	True
4646	21.051	20747700	5.43849	214	2	False
4648	42.8166	10200700	7.2453	214	2	False
4650	158.316	2758780	7.62142	214	4	False
4652	43.9734	9932350	6.3124	215	4	False
4653	31.981	13656800	6.38616	215	2	False
4654	73.8412	5914840	6.14218	215	10	True
4655	356.458	1225280	6.23277	215	2	False
4657	1035.37	421837	6.16271	215	2	False
4658	28.6322	15254100	5.89842	215	4	False
4660	244.924	1783240	5.92178	215	2	False
4661	105.631	4134750	5.94611	215	3	False
4665	185.294	2357110	6.6785	215	2	False
4666	154.631	2824520	7.00101	215	3	False
4670	51.4245	8493200	7.22083	215	3	False
4671	128.245	3405650	6.57352	215	2	False
4672	1081.62	403800	7.38929	215	2	False
4673	79.0457	5525400	7.42292	215	7	True
4677	135.496	3223400	6.80797	216	5	False
4678	171.479	2547010	5.35797	216	3	False
4681	191.276	2283390	6.07555	216	2	False
4683	1683.49	259436	6.02271	216	2	False
4684	241.134	1811270	6.18543	216	3	False
4685	15.053	29014800	5.67122	216	3	False
4696	153.503	2845270	5.468	216	2	False
4698	15.4669	28238300	5.71758	216	2	False
4705	52.0326	8393950	6.45891	216	13	True
4708	48.674	8973150	6.11057	217	2	False
4712	68.5414	6372190	5.63907	217	3	False
4713	64.1642	6806890	6.61822	217	3	False
4715	145.32	3005500	5.32777	217	2	False
4716	29.321	14895800	5.86478	217	4	False
4717	63.4542	6883050	5.50019	217	4	False
4724	10.0836	43313700	6.66761	217	2	False
4726	103.316	4227410	6.74147	221	2	False
4727	13.7808	31693300	6.06494	218	3	False
4728	107.469	4064040	6.40057	218	2	False
4729	71.515	6107230	6.62052	218	2	False
4731	202.557	2156230	6.95891	218	5	False
4732	31.2436	13979100	5.90783	218	2	False
4734	78.7376	5547020	5.38466	218	2	False
4735	70.8473	6164790	5.92178	218	6	True
4736	14.68	29752000	6.79301	218	2	False
4737	257.727	1694660	6.32944	218	2	False
4739	71.8913	6075260	5.98007	218	2	False
4742	1068.22	408866	6.80454	218	2	False
4744	104.832	4166280	5.96868	218	5	True
4752	9.37495	46587900	6.91017	218	3	False
4754	121.354	3599040	7.99544	218	3	False
4756	41.2813	10580100	6.17174	218	4	False
4757	99.8545	4373950	7.99136	218	4	False
4767	103.997	4199710	5.4196	219	4	False
4768	145.582	3000090	6.02271	219	2	False
4769	73.4435	5946870	7.34411	219	8	True
4771	8.7804	49742500	6.17353	219	2	False
4772	34.453	12677000	5.81466	219	6	True
4773	369.573	1181790	5.6472	219	2	False
4774	17.0836	25566000	6.32328	219	2	False
4776	83.984	5200500	6.61014	219	4	False
4777	73.2157	5965370	6.2993	219	18	True
4779	8345.25	52336.2	5.88414	219	2	False
4781	81.5649	5354740	5.43849	219	4	False
4782	23.6334	18480600	5.48957	219	3	False
4786	885.511	493228	7.3061	219	2	False
4788	107.618	4058420	7.82358	219	2	False
4789	37.4207	11671600	5.42341	220	2	False
4790	653.743	668090	5.65326	220	2	False
4791	116.156	3760100	6.65216	224	2	False
4793	69.4002	6293340	5.97571	220	3	False
4794	67.1402	6505180	6.63737	220	5	True
4795	224.74	1943390	6.43708	220	2	False
4796	20.5413	21262500	6.31812	220	3	False
4801	119.239	3662870	5.93554	220	2	False
4802	54.1397	8067260	6.54669	220	4	False
4806	187.638	2327670	6.76856	220	4	False
4807	84.09	5193950	6.54669	220	3	False
4808	211.386	2066170	7.92572	220	2	False
4810	219.122	1993220	6.49078	221	3	False
4812	28.7152	15210000	5.99306	221	5	True
4813	72.0384	6062860	6.21571	221	2	False
4816	18.3951	23743300	6.43708	221	6	True
4820	54.8587	7961520	5.27629	221	2	False
4821	1227.09	355931	5.6226	221	2	False
4823	285.606	1529240	6.61361	221	2	False
4825	66.9744	6521290	6.04009	221	5	True
4829	49.3548	8849370	6.79108	221	2	False
4830	85.2764	5121680	6.65438	221	3	False
4831	88094.8	4957.83	6.81404	221	2	False
4841	34.8967	12515800	5.40034	224	2	False
4842	133.918	3261390	5.94008	222	2	False
4843	41.2315	10592800	6.04745	222	2	False
4845	31.3788	13918900	6.40911	222	2	False
4847	116.454	3750490	6.26112	222	4	False
4850	61.6883	7080090	7.09233	222	5	True
4852	135.044	3234200	6.11438	223	2	False
4856	37.7973	11555300	6.29825	223	2	False
4857	1308.65	333748	5.69467	223	2	False
4859	166.96	2615950	6.55653	223	2	False
4861	713.382	612237	6.46697	223	2	False
4863	16.6744	26193300	6.15176	223	2	False
4864	29.0714	15023700	5.55829	223	2	False
4869	144.837	3015530	5.68886	223	2	False
4870	48.2401	9053860	5.53591	223	3	False
4871	42.689	10231200	5.81978	223	2	False
4872	69.0173	6328250	7.44295	223	5	True
4878	63010.9	6931.48	5.08258	223	2	False
4882	1810.83	241193	8.30996	223	3	False
4883	30.9113	14129400	6.21743	217	4	False
4891	179.313	2435740	5.48243	224	2	False
4893	338.786	1289190	6.75159	224	3	False
4896	27.1881	16064300	6.02688	224	2	False
4902	144.1	3030940	6.10096	224	8	True
4905	426.46	1024150	6.07555	224	3	False
4906	82.601	5287580	7.02017	224	4	False
4909	144.285	3027060	8.09167	224	18	True
4910	629.291	694050	6.20185	225	2	False
4913	126.869	3442600	5.3109	225	2	False
4915	34.2027	12769700	5.8417	225	3	False
4931	9.96887	43812300	6.97772	225	2	False
4933	1077.93	405182	5.48957	226	2	False
4935	266.843	1636760	5.71758	226	2	False
4939	11.5672	37758400	5.76189	226	2	False
4940	166.566	2622130	6.48816	226	4	False
4945	20.0033	21834400	6.47762	226	2	False
4946	28.8544	15136600	6.52419	226	2	False
4947	189.261	2307700	6.34317	226	4	False
4948	355.798	1227550	5.71758	226	2	False
4949	251.217	1738570	5.79738	226	3	False
4951	133.209	3278760	5.45335	226	2	False
4952	9.9682	43815200	6.76559	226	2	False
4955	84.5572	5165250	6.64738	226	7	True
4956	138.721	3148460	7.01012	220	4	False
4957	38.1831	11438500	5.53137	222	2	False
4960	77.7796	5615340	5.82996	227	2	False
4971	15.4924	28191900	6.61592	227	4	False
4976	46.5858	9375370	5.92178	227	2	False
4977	354.315	1232690	7.12113	227	2	False
4980	83.2802	5244450	6.0676	227	2	False
4983	87.4559	4994050	6.42917	227	7	True
4985	89.2957	4891160	7.42175	227	2	False
4987	84.7024	5156400	6.51658	227	4	False
4988	275.57	1584930	8.10798	227	5	False
4991	131.581	3319330	6.26931	228	2	False
4993	102.29	4269800	6.76559	228	2	False
4998	35.4841	12308600	5.72885	228	4	False
5006	31.3654	13924900	7.01726	228	9	True
5007	74.2101	5885440	5.24043	228	2	False
5008	8.00406	54567200	5.52452	228	2	False
5010	99.5884	4385640	5.87933	228	2	False
5012	718.901	607537	6.63872	228	2	False
5016	69.781	6259000	6.08344	229	4	False
5017	342.534	1275080	6.11057	229	2	False
5021	177.285	2463600	6.33251	229	3	False
5023	75.3394	5797210	6.55653	231	2	False
5028	264.419	1651770	6.41289	229	3	False
5029	116.562	3747010	5.16462	229	2	False
5031	67.0127	6517560	6.35372	229	2	False
5032	132.24	3302780	8.10216	229	2	False
5034	50.9913	8565370	5.4607	230	2	False
5036	52.2395	8360710	5.59096	231	2	False
5037	441.111	990133	6.49859	230	2	False
5041	147.219	2966730	6.16633	230	2	False
5044	41.2093	10598500	5.65928	230	2	False
5045	127.922	3414250	6.03927	230	2	False
5051	67.2037	6499030	6.4616	230	4	False
5056	71.5009	6108440	6.64881	230	4	False
5059	80.8914	5399320	7.00934	230	2	False
5060	292.658	1492390	6.61207	230	3	False
5068	87.2074	5008280	6.01011	231	3	False
5073	235.493	1854660	6.93674	231	2	False
5074	72.8581	5994650	6.37742	231	2	False
5080	50.2598	8690030	6.12574	231	2	False
5081	605.009	721905	6.42599	231	2	False
5082	48.8681	8937500	6.17712	231	2	False
5088	223.376	1955260	6.65216	231	2	False
5089	30.2456	14440400	6.36267	231	4	False
5090	8.53632	51164800	6.45078	231	2	False
5091	87.2028	5008540	7.49817	231	13	True
5092	141.934	3077190	5.72511	232	3	False
5093	16.6598	26216400	5.18411	232	2	False
5100	26.7135	16349800	6.09438	232	5	True
5102	327.466	1333750	6.96641	232	2	False
5105	71.1253	6140690	5.72511	232	3	False
5106	28.6836	15226800	5.90939	232	3	False
5107	44.117	9900020	5.88733	232	3	False
5111	45.2526	9651570	5.61006	232	2	False
5112	67.9838	6424460	5.70045	232	2	False
5114	307.29	1421330	7.61818	232	3	False
5115	137.155	3184430	6.76955	232	2	False
5119	132.999	3283920	7.12576	232	3	False
5120	64.313	6791150	6.48553	232	2	False
5121	453.441	963210	8.03479	232	7	False
5122	443.829	984070	7.01245	232	3	False
5123	124.927	3496120	8.24758	232	2	False
5129	59.9242	7288520	6.19484	233	3	False
5131	230.852	1891940	6.77547	233	2	False
5139	91.6838	4763750	7.62885	233	6	True
5140	77.6458	5625020	5.54492	229	2	False
5142	27.541	15858500	5.9187	234	3	False
5144	20.4454	21362200	5.59096	234	2	False
5149	60.7957	7184040	6.14069	234	2	False
5154	81.5984	5352540	5.76999	234	4	False
5155	23.507	18579900	6.31397	234	2	False
5156	118.697	3679620	6.43892	234	6	True
5157	165.827	2633820	6.52166	234	3	False
5162	183.871	2375360	6.4334	234	3	False
5165	181.374	2408050	6.66013	234	10	True
5167	150.569	2900730	8.09219	234	2	False
5169	156.451	2791670	6.07951	235	2	False
5171	40.7408	10720400	5.65326	235	2	False
5179	43.8388	9962840	5.30806	235	3	False
5187	44.438	9828500	6.44987	235	3	False
5188	20.4315	21376700	6.95168	235	4	False
5195	48.221	9057430	6.05151	236	4	False
5199	818.591	533550	6.12197	236	2	False
5201	34.207	12768100	6.98013	236	4	False
5203	82.7112	5280530	5.23126	236	2	False
5205	20.4661	21340600	6.83278	236	2	False
5207	167.45	2608300	8.25787	236	13	True
5210	17.4743	24994300	5.99306	237	3	False
5216	67.402	6479920	6.10929	237	3	False
5222	50.1696	8705650	6.44478	237	5	True
5226	46.9115	9310280	6.09903	238	2	False
5228	20.178	21645300	5.6472	237	2	False
5231	166.97	2615790	5.51763	237	2	False
5237	36.923	11828900	7.33348	237	2	False
5241	696.244	627308	7.95556	237	3	False
5243	108.278	4033690	8.43624	237	9	True
5254	80.64	5416160	5.8417	238	3	False
5257	99.5388	4387830	5.89842	238	6	True
5258	88.6806	4925080	5.36873	238	2	False
5261	23.0234	18970200	6.49469	238	4	False
5263	107.262	4071900	6.65438	238	3	False
5264	85.8259	5088900	6.77284	238	3	False
5266	148.945	2932360	6.72816	238	4	False
5267	71.7965	6083290	7.72284	238	2	False
5268	94.1196	4640470	6.16814	239	4	False
5269	68.6188	6365000	6.59258	239	2	False
5273	138.005	3164800	5.73443	239	2	False
5279	165.763	2634840	5.55163	239	2	False
5283	62.9788	6935020	6.81499	239	4	False
5284	124.292	3513960	6.80135	239	3	False
5285	75.6687	5771990	7.60311	239	2	False
5286	141.251	3092070	8.12008	239	3	False
5288	121.966	3580980	5.79389	240	2	False
5295	220.485	1980900	5.9625	240	2	False
5300	12.3111	35476800	5.59737	240	2	False
5301	88.7708	4920070	6.99366	240	2	False
5306	131.198	3329010	6.91679	240	5	False
5307	29.6276	14741600	5.94008	240	2	False
5308	73.4881	5943260	7.28584	240	3	False
5310	262.207	1665700	5.9125	240	2	False
5312	1512.41	288784	5.9125	240	2	False
5314	327.423	1333930	6.72919	240	4	False
5315	150.279	2906310	8.58723	240	4	False
5316	1013.11	431108	6.21226	241	2	False
5325	182.339	2395320	5.67713	241	2	False
5326	214.908	2032310	6.19484	241	2	False
5332	85.5465	5105520	6.30771	242	2	False
5337	31.8621	13707800	6.2339	241	3	False
5339	113.355	3853010	7.02171	241	2	False
5342	138.134	3161860	7.31209	241	5	False
5344	57.0522	7655430	7.19952	241	10	True
5345	219.717	1987820	8.80261	241	3	False
5346	184.447	2367930	6.50118	242	2	False
5348	604.453	722569	6.81215	242	2	False
5350	25.6508	17027100	6.17533	242	4	False
5351	44.0492	9915260	5.93554	242	2	False
5354	22.6273	19302300	5.73443	242	2	False
5357	1053.79	414464	6.47762	242	2	False
5359	93.7989	4656330	7.20687	242	6	True
5364	85.3751	5115770	6.84018	242	2	False
5365	144.18	3029260	7.63164	242	3	False
5367	1003.49	435241	6.22257	243	2	False
5370	122.541	3564200	5.94008	243	2	False
5371	107.165	4075570	5.86965	243	2	False
5372	107.21	4073850	7.2453	243	2	False
5373	15.0903	28943100	6.90615	243	2	False
5374	87.1121	5013760	6.26651	243	7	True
5380	21.8764	19964900	5.48004	243	3	False
5383	211.584	2064230	6.39195	243	3	False
5387	66.9461	6524030	5.78862	243	4	False
5390	36.0808	12105000	7.40123	243	7	True
5391	20.6132	21188300	6.73943	243	3	False
5392	101.457	4304860	6.60324	243	13	True
5393	98.5191	4433240	6.95908	243	4	False
5394	599.527	728506	9.30535	243	4	False
5396	29.7175	14697000	6.00446	244	3	False
5397	74.7505	5842890	6.49165	244	6	True
5405	309.22	1412450	5.95627	244	5	False
5408	2306.33	189374	7.38609	244	2	False
5410	170.695	2558710	7.60168	244	3	False
5412	95.719	4562930	7.31912	244	3	False
5413	64.6442	6756350	6.51147	245	2	False
5419	38.2106	11430300	5.84503	245	2	False
5422	242.08	1804190	6.18069	245	2	False
5424	83.2153	5248540	5.73257	245	3	False
5425	1558.28	280282	6.56627	245	3	False
5429	51.2139	8528130	6.17353	245	2	False
[truncated: 10,632 more rows]
