# Supplementary material for: Liquid foam improves potency and safety of gene therapy vectors
Source: Nat Commun. 2024 May 28;15:4523. doi: 10.1038/s41467-024-48753-9 (PMC11133309; doi:10.1038/s41467-024-48753-9)
Supplement: Supplementary file 4 — Source data [file 41467_2024_48753_MOESM4_ESM.zip › Supplementary Figure1_ParticleData6.ods]

## Sheet: Sheet1
Particle ID	Size/nm	Diffusion coefficient/nm^2 s^-1	Ln(Adjusted intensity)/AU	Start frame	Tracklength	Included in distribution?
0	120.637	3576930	4.59672	0	2	False
1	226.362	1906270	5.20635	0	3	False
3	90.6812	4758520	4.62468	1	2	False
5	106.191	4063510	5.28733	0	12	True
6	80.8816	5335060	5.58353	0	4	False
11	252.09	1711730	5.35045	0	2	False
12	271.295	1590550	5.63448	0	3	False
17	192.621	2240200	4.5728	0	2	False
19	17.6636	24429300	5.4268	0	3	False
21	130.474	3307250	5.70014	0	5	False
22	181.409	2378650	5.61475	0	2	False
26	35.8928	12022100	4.99125	0	3	False
27	5.87354	73466500	5.01538	0	2	False
28	221.844	1945100	5.41046	0	5	False
30	2956.2	145968	4.95778	0	2	False
31	105.699	4082430	6.59753	0	5	True
32	140.573	3069650	6.14246	0	5	False
33	35.6651	12098900	5.78624	0	11	True
35	176.165	2449460	6.00208	0	2	False
36	107.772	4003920	5.88539	0	2	False
40	745.749	578625	5.83736	0	2	False
42	1196.99	360493	5.61418	0	3	False
46	79.4304	5432540	6.32195	0	7	True
52	670.085	643961	7.83667	0	3	False
53	227.76	1894570	7.00429	0	3	False
55	277.923	1552620	6.48465	0	2	False
57	122.091	3534320	6.92583	0	2	False
58	31.258	13804800	7.63845	0	3	False
61	834.686	516971	7.89922	0	2	False
63	171.84	2511110	9.61196	0	6	False
67	12.5154	34478100	5.08252	1	3	False
68	26.4447	16317400	4.79539	1	4	False
69	134.843	3200090	5.9546	1	3	False
71	13.9601	30910100	4.96106	1	2	False
72	109.273	3948900	5.84722	1	8	True
75	931.083	463448	5.71693	1	2	False
76	2027.96	212780	5.57645	1	2	False
78	8.83727	48828300	4.75789	1	2	False
80	283.309	1523100	5.69195	1	7	False
81	1165.66	370185	4.59198	1	2	False
84	203.241	2123140	6.58596	1	6	False
85	43.1134	10008700	5.76705	1	3	False
86	1134.77	380260	5.45791	1	2	False
88	149.252	2891150	6.14044	1	3	False
90	82.8506	5208280	6.54235	1	4	False
91	133.198	3239610	7.2453	1	16	True
98	82.4425	5234050	5.096	2	3	False
99	132.358	3260160	4.94784	2	4	False
105	176.526	2444440	4.6414	2	3	False
110	390.255	1105710	5.61816	2	2	False
112	100.81	4280420	6.39315	2	5	True
114	24.4693	17634700	6.15348	2	2	False
116	86.5881	4983460	5.11589	2	2	False
118	131.582	3279400	5.59578	2	2	False
119	185.225	2329640	6.64679	2	2	False
120	61.4025	7027540	6.49188	2	7	True
126	304.229	1418370	6.75945	2	2	False
127	85.7054	5034790	7.79184	2	4	False
130	96.3826	4477040	7.05122	2	8	True
131	83.8184	5148140	6.82315	2	4	False
132	37.0943	11632800	6.89688	2	6	True
133	93.0193	4638920	8.11669	2	2	False
136	132.91	3246610	6.21694	3	8	True
138	64.8792	6650950	6.43128	3	11	True
140	89.4786	4822480	5.49837	3	6	True
141	643.263	670812	5.65163	3	2	False
142	293.46	1470420	5.046	3	2	False
144	41.0694	10506800	5.11745	3	9	True
148	397.343	1085990	5.80117	3	2	False
150	85.534	5044880	6.26465	5	2	False
155	43.5203	9915120	5.66105	3	8	True
157	16.8483	25611400	5.80823	3	2	False
158	174.161	2477650	5.86033	3	2	False
160	67.899	6355160	5.99159	3	2	False
163	134.817	3200700	6.59529	3	8	True
166	1009.21	427570	7.01516	3	2	False
167	96.3836	4476990	7.07955	3	2	False
168	635.471	679038	7.10693	3	3	False
169	174.263	2476190	6.38623	3	3	False
171	323.376	1334390	6.99474	3	2	False
173	342.287	1260660	7.24772	3	2	False
174	954.277	452184	8.06898	3	6	False
177	37.6558	11459300	4.61545	4	2	False
181	1616.06	267013	4.65635	4	2	False
182	50.9041	8476890	5.18646	4	2	False
184	35.9404	12006200	4.6504	4	3	False
186	297.332	1451270	4.90015	4	2	False
188	286	1508770	4.85372	4	2	False
189	699.73	616679	5.096	4	2	False
190	186.997	2307580	5.08639	4	3	False
198	42.6366	10120600	5.07864	4	2	False
200	133.985	3220580	5.69826	7	2	False
201	64.5091	6689120	5.92248	4	7	True
202	143.301	3011200	4.84269	4	2	False
205	9.18033	47003600	4.65635	4	2	False
208	4138.43	104269	5.80164	4	3	False
210	6196.75	69634.7	6.59369	4	2	False
213	942.595	457788	5.78642	4	3	False
216	379.542	1136920	7.06524	4	2	False
217	132.642	3253180	7.09616	4	7	True
218	129.351	3335950	7.63528	4	2	False
220	7.61987	56629400	7.50924	4	2	False
224	185.327	2328370	5.56933	5	2	False
225	107.681	4007290	7.00934	5	18	True
231	37.621	11469900	5.51423	5	2	False
232	78.5457	5493730	5.10457	5	2	False
233	681.165	633486	5.37896	5	2	False
239	34.4297	12533000	5.21657	5	3	False
241	108.913	3961940	6.04074	5	2	False
245	18.4048	23445400	5.58997	5	3	False
250	189.594	2275960	5.41921	5	2	False
252	86.0894	5012340	5.6728	5	3	False
254	105.782	4079230	6.36484	5	5	True
255	102.84	4195900	6.12826	5	2	False
256	87035.8	4957.83	6.22091	5	2	False
257	182.507	2364340	6.62069	5	3	False
261	239.555	1801290	7.39222	5	2	False
274	118.791	3632500	5.61133	6	2	False
277	36.4934	11824300	5.62325	6	2	False
282	4738.37	91067	5.17327	6	2	False
287	11659.5	37009.2	5.43977	6	2	False
288	661.694	652127	6.28086	6	3	False
289	52.9923	8142860	5.72155	6	2	False
291	171.525	2515720	6.4566	6	6	False
292	95.7225	4507910	6.43903	6	3	False
293	79.4851	5428800	6.21276	6	7	True
295	188.931	2283950	6.50825	6	16	True
297	80.7643	5342810	6.78668	6	9	True
298	301.935	1429150	6.32435	6	2	False
301	172.262	2504960	7.60143	6	2	False
302	100.78	4281710	7.85677	6	2	False
305	79.9241	5398980	4.95006	7	3	False
309	39.2802	10985400	5.46785	7	2	False
314	349.597	1234300	4.52826	7	2	False
315	161.68	2668900	4.95117	7	2	False
317	21.1444	20407700	4.72932	7	2	False
322	71.3596	6046960	6.12689	7	3	False
323	88.5695	4871980	5.02466	7	3	False
324	33.2662	12971400	5.25692	7	7	True
325	26.8942	16044600	5.31306	7	4	False
329	92.6369	4658060	4.95778	7	2	False
330	161.645	2669490	6.03178	7	3	False
331	51.9274	8309850	6.22864	7	3	False
334	110.781	3895160	6.29538	7	3	False
335	136.643	3157930	5.39185	7	2	False
338	179.213	2407790	6.4825	7	3	False
340	30.7863	14016300	6.25299	7	2	False
342	182.312	2366870	7.6776	7	15	True
344	222.448	1939820	7.68087	7	3	False
345	254.45	1695850	9.56056	7	3	False
346	10.1854	42365200	6.75891	3	2	False
354	138.388	3118100	5.29888	8	5	False
355	77.1139	5595740	5.43569	8	2	False
356	20.4083	21143800	5.10855	8	5	True
359	81.3416	5304900	5.46256	8	6	True
363	65.5197	6585940	4.5728	8	2	False
365	114.282	3775840	6.21296	8	12	True
366	59.2676	7280680	6.07796	8	2	False
370	229.313	1881750	5.65874	8	3	False
373	4350.12	99194.6	5.66471	8	2	False
374	356.443	1210600	5.69511	8	3	False
377	329.178	1310870	6.79339	8	4	False
378	555.664	776564	6.3323	8	4	False
379	111.703	3863020	6.47121	8	6	True
380	17.9717	24010400	6.49036	8	2	False
381	63.7883	6764700	7.10457	8	5	True
382	43.8199	9847320	8.20818	8	8	True
386	19.5646	22055600	4.51808	9	2	False
396	97.9093	4407230	5.29324	9	4	False
400	57.2319	7539660	5.31422	9	2	False
401	206.829	2086300	5.48937	9	2	False
402	91.412	4720480	6.15368	9	5	True
411	68.5649	6293430	6.40526	9	6	True
412	111.732	3862010	4.52318	9	2	False
414	27.6843	15586800	5.39185	9	2	False
419	62.8151	6869500	6.49604	9	2	False
420	59.9561	7197070	5.91996	9	2	False
421	751.612	574111	6.62526	9	2	False
422	8.77051	49199900	7.01684	9	2	False
425	105.67	4083560	6.70125	9	4	False
426	89.2628	4834140	6.39722	9	4	False
427	1075.68	401150	6.60432	9	3	False
428	1135.21	380113	7.11598	9	2	False
430	155.9	2767850	7.70548	9	5	False
431	83.9843	5137970	5.27901	4	3	False
437	90.9507	4744430	4.77385	14	2	False
439	39.5228	10918000	5.88843	10	3	False
443	56.7169	7608110	5.14998	10	3	False
444	94.7908	4552220	5.05052	10	4	False
445	394.18	1094700	5.60789	10	2	False
447	378.791	1139170	6.33936	10	2	False
448	217.277	1985990	5.76803	10	7	False
451	75.7842	5693910	5.44296	10	7	True
452	49.7669	8670600	6.26998	10	4	False
453	55.9392	7713890	4.46019	10	2	False
455	156.243	2761770	5.4316	10	2	False
456	75.1603	5741180	5.12149	10	2	False
457	71.5197	6033420	6.0216	10	2	False
458	184.488	2338950	5.82313	10	3	False
459	121.552	3549980	6.2002	10	2	False
465	45.0883	9570300	7.27536	10	2	False
466	138.381	3118270	7.01023	10	3	False
470	77.3245	5580490	4.90363	11	2	False
474	15.0365	28697500	6.1693	11	2	False
475	143.249	3012300	5.25581	11	5	False
478	451.053	956670	5.51234	11	2	False
481	100.365	4299400	5.58019	11	9	True
483	147.615	2923200	5.48679	11	3	False
485	1159.98	371997	4.99971	11	3	False
490	10.461	41249200	5.9546	11	2	False
493	90.5659	4764580	5.18068	11	5	True
494	184.049	2344540	5.15541	11	3	False
499	57.9456	7446790	5.01848	11	2	False
501	36.629	11780500	4.39682	11	3	False
502	24.5245	17595000	5.60445	11	2	False
504	47.0704	9167300	6.9016	11	2	False
505	50.1524	8603940	5.56874	11	3	False
506	239.701	1800190	5.35563	11	3	False
510	262.206	1645690	6.53611	11	5	False
511	42.7727	10088400	6.80358	11	2	False
513	54.7557	7880610	7.42096	11	2	False
514	93.557	4612260	7.2844	11	2	False
516	131.498	3281490	7.28601	11	2	False
520	52.7949	8173300	5.78402	12	2	False
524	77.9649	5534650	5.25238	12	2	False
529	68.5597	6293910	5.01434	12	3	False
530	2632.28	163930	5.82636	12	2	False
531	1849.4	233323	4.87183	12	2	False
533	55.3476	7796340	5.39124	12	7	True
536	153.769	2806210	5.28139	12	2	False
541	95.6704	4510370	6.28582	12	2	False
547	139.815	3086280	7.01178	12	2	False
550	18.8629	22876000	6.67617	12	3	False
551	439.951	980810	7.41081	12	2	False
553	194.034	2223890	7.8304	12	5	False
554	173.141	2492240	9.27512	12	2	False
556	524.254	823090	5.50347	13	3	False
557	98.4064	4384960	4.82967	13	4	False
558	40.5679	10636700	4.69565	13	2	False
564	37.0101	11659200	5.61157	13	7	True
566	39.1718	11015800	5.02876	13	3	False
571	364.09	1185170	5.76705	13	3	False
572	105.676	4083310	5.62034	13	7	True
573	15.7051	27475700	5.87535	13	3	False
574	13.0509	33063600	5.346	13	4	False
575	93.3201	4623960	5.65983	14	2	False
577	46.4833	9283100	5.44585	13	2	False
578	54.2749	7950430	5.7592	13	2	False
580	58.0295	7436030	5.60013	13	4	False
582	8.51097	50700300	7.32165	13	2	False
583	177.886	2425760	6.51496	13	2	False
584	165.916	2600760	8.02022	13	7	False
585	358.185	1204710	7.50293	13	4	False
589	221.219	1950590	4.71122	14	3	False
591	68.6173	6288620	5.08832	14	3	False
593	111.431	3872430	5.25605	14	4	False
595	239.912	1798610	5.06984	14	2	False
600	213.981	2016570	5.00601	14	2	False
606	36.8511	11709500	4.84638	14	2	False
607	76.7626	5621340	5.31652	14	4	False
609	769.724	560602	5.863	14	3	False
610	181.512	2377310	5.53479	14	2	False
614	93.1769	4631070	4.87899	14	2	False
618	65.6609	6571770	5.33702	14	2	False
619	205.177	2103100	5.84378	14	7	False
620	283.725	1520870	5.24499	14	2	False
622	749.464	575757	5.99821	14	3	False
624	97.9594	4404970	7.03177	14	5	True
625	75.2528	5734120	7.52656	14	6	True
626	165.397	2608920	7.25503	14	2	False
629	18.5579	23252000	5.72104	15	3	False
632	24.5015	17611600	5.16794	15	2	False
637	15.5043	27831600	5.12985	15	4	False
642	25.1898	17130300	5.17856	15	2	False
647	36.3337	11876300	5.09313	15	2	False
648	42.5632	10138100	4.48163	15	2	False
650	10.0655	42870000	4.62927	15	2	False
651	359.774	1199390	4.90015	15	3	False
652	125.255	3445040	4.60613	15	2	False
653	528.643	816257	5.66796	15	2	False
654	41.044	10513300	5.52213	15	5	True
655	109.759	3931410	5.73223	15	2	False
656	82.5555	5226890	6.81701	16	2	False
657	23.3813	18455300	5.84281	15	4	False
658	243.771	1770140	6.21202	15	4	False
666	41.0047	10523400	6.54975	15	2	False
668	23.603	18281900	7.11369	15	2	False
669	31.9816	13492400	6.83968	15	3	False
670	552.244	781373	6.9359	15	2	False
671	255.383	1689650	7.14837	15	4	False
672	1601.13	269502	7.14449	15	2	False
673	71.7107	6017350	7.48787	15	3	False
674	61.3091	7038250	8.19723	15	4	False
675	30.0337	14367500	8.12447	15	5	True
677	870.292	495821	4.66227	16	3	False
678	175.202	2462930	5.24251	16	4	False
682	10.1736	42414700	6.15746	16	2	False
691	97.3288	4433520	5.50092	16	3	False
694	139.13	3101480	4.92768	16	2	False
696	185.997	2319970	4.87899	16	4	False
697	16.3242	26433600	5.11869	16	2	False
698	106.84	4038820	5.79048	16	4	False
700	129.687	3327310	5.58176	16	2	False
705	94.3253	4574690	6.54302	16	2	False
707	16.4251	26271300	5.95783	16	3	False
708	105.72	4081600	6.81804	16	2	False
709	352.351	1224660	6.84933	16	2	False
712	143.8	3000750	6.99001	16	2	False
715	84.3919	5113150	5.30495	10	4	False
716	133.413	3234370	4.49218	17	2	False
718	17.5467	24592000	6.31761	21	2	False
721	315.868	1366100	5.06097	17	3	False
722	169.185	2550510	5.08736	17	2	False
726	59.7287	7224480	4.6414	17	3	False
727	101.01	4271950	5.30262	17	2	False
734	138.105	3124490	5.96668	17	4	False
739	50.4465	8553780	5.55963	17	5	True
740	332.087	1299380	4.89782	17	3	False
742	142.906	3019530	5.77533	17	4	False
744	50.7625	8500540	6.26732	18	2	False
746	151.926	2840260	5.94972	17	2	False
747	419.506	1028610	5.50855	17	2	False
752	432.277	998222	6.08971	17	2	False
753	89.5318	4819620	6.05293	17	2	False
754	28.4315	15177200	6.01246	18	2	False
755	40.7493	10589400	6.77348	17	2	False
756	341.134	1264920	7.17736	17	3	False
757	5790.93	74514.6	7.32813	17	2	False
760	114.36	3773250	4.79346	18	2	False
761	29.5093	14622800	4.73345	18	2	False
763	30.2319	14273300	4.96978	18	3	False
766	79.3289	5439490	4.91056	18	2	False
767	219.141	1969090	5.39611	18	2	False
770	56.7439	7604490	4.98379	18	2	False
774	34.7534	12416300	5.36152	18	2	False
776	33.8452	12749500	5.21869	18	4	False
780	139.756	3087590	5.1545	18	2	False
781	111.104	3883820	5.2338	18	4	False
782	85.3226	5057380	6.28876	18	16	True
783	345.552	1248750	6.20998	18	3	False
785	785.871	549083	6.1629	18	4	False
789	108.972	3959800	6.66854	18	7	True
790	31.3755	13753000	6.15398	18	4	False
792	73.2214	5893210	7.09093	18	3	False
793	91.2904	4726770	6.39043	18	3	False
795	158.91	2715430	6.27558	18	3	False
798	95.1506	4535010	6.41707	19	6	True
800	107.872	4000190	6.0216	19	2	False
803	213.53	2020840	5.30727	19	4	False
804	93.0566	4637050	5.64004	19	2	False
808	25.3888	16996000	5.12707	19	4	False
810	71.7964	6010170	4.85006	19	3	False
821	297.612	1449900	5.67119	19	2	False
823	116.189	3713850	6.23731	19	8	True
824	59.5122	7250760	5.78582	19	8	True
825	333.46	1294040	6.17419	19	2	False
827	617.943	698298	6.37671	19	2	False
829	51.3687	8400230	7.33891	19	5	True
830	142.335	3031640	6.80384	19	4	False
831	124.632	3462260	6.44152	19	2	False
832	111.697	3863200	7.35266	19	3	False
839	4207.05	102568	4.98379	20	2	False
842	142.048	3037780	5.42212	20	5	False
844	221.818	1945330	5.54032	20	2	False
846	84.7546	5091270	5.51611	20	2	False
848	19.1639	22516700	5.23005	20	2	False
850	90.7415	4755360	7.28344	21	2	False
851	483.834	891852	6.08865	20	2	False
853	76.3273	5653400	5.84958	20	2	False
854	25.2525	17087800	4.63535	20	3	False
855	941.7	458223	5.12149	20	2	False
858	183.658	2349520	6.65265	20	3	False
861	385.514	1119310	5.31191	20	2	False
862	104.497	4129400	5.99315	20	6	True
863	99.2281	4348650	6.24302	20	2	False
864	166.013	2599250	6.86045	20	4	False
866	81.1063	5320290	6.22648	20	2	False
868	257.831	1673610	6.87726	20	2	False
869	104.568	4126590	6.8041	20	2	False
870	160.355	2690950	7.15662	20	5	False
872	319.083	1352340	7.23429	20	2	False
873	313.575	1376090	7.37229	20	6	False
874	120.005	3595760	7.57901	20	6	True
875	354.294	1217940	7.96695	20	2	False
881	311.237	1386430	5.06984	21	2	False
883	130.963	3294890	5.54948	21	2	False
884	406.173	1062380	4.51296	21	2	False
899	186.225	2317140	4.78761	21	4	False
900	28.9566	14901900	5.518	21	2	False
903	144.668	2982750	5.01226	21	4	False
905	50.8254	8490020	6.08225	21	5	True
912	507.103	850930	6.53284	21	2	False
914	107.651	4008390	6.48322	21	2	False
916	2095.78	205894	6.26018	21	3	False
920	95.9039	4499390	5.96956	21	5	True
922	85.3601	5055150	6.53693	21	5	True
924	170.696	2527940	8.31957	21	3	False
927	120.367	3584950	5.65163	22	2	False
930	102.567	4207070	5.11307	22	2	False
931	35.8662	12031100	5.22837	22	3	False
935	23.6243	18265400	4.68272	22	2	False
941	50.9199	8474270	5.30262	22	4	False
942	42.91	10056100	6.21624	22	6	True
943	339.15	1272320	5.06097	22	2	False
946	549.172	785744	5.10457	22	2	False
948	3301.31	130708	6.33853	22	2	False
949	41.2849	10452000	5.56539	22	5	True
951	666.225	647692	6.45586	22	3	False
952	484.568	890502	5.54216	22	2	False
953	149.85	2879610	6.37298	22	3	False
954	27.0885	15929600	6.08064	22	4	False
955	54.0323	7986130	6.74742	22	6	True
957	100.211	4305990	7.21735	22	3	False
958	1332.26	323893	6.42444	22	3	False
961	217.601	1983030	7.53126	22	6	False
962	110.82	3893790	7.6422	22	3	False
965	45.0714	9573890	5.22502	23	2	False
967	79.5135	5426860	4.93781	23	2	False
968	412.182	1046890	5.29324	23	2	False
970	22.2473	19396000	5.16794	23	3	False
974	58.6236	7360670	4.7659	23	2	False
976	522.091	826500	5.28852	23	2	False
978	24.8518	17363300	6.15248	23	2	False
980	318.508	1354780	5.41921	23	2	False
983	3609.03	119564	5.01848	23	2	False
985	17.832	24198500	4.81775	23	3	False
988	93.2709	4626400	5.90548	23	7	True
989	61.1941	7051470	5.5095	23	4	False
990	12.16	35485800	4.27632	23	2	False
991	91.5688	4712400	5.69432	23	4	False
996	185.981	2320170	6.44021	23	8	False
997	123.594	3491330	5.80823	23	3	False
1000	104.58	4126120	5.9912	23	3	False
1004	107.499	4014060	5.91302	23	12	True
1006	109.875	3927270	5.97307	23	3	False
1007	86.8089	4970790	6.73524	23	2	False
1008	143.254	3012190	6.06062	23	2	False
1009	51.8893	8315950	7.00223	23	4	False
1010	2425.09	177935	7.83029	23	2	False
1012	228.369	1889530	5.62663	17	4	False
1034	131.068	3292260	6.25749	24	4	False
1037	90.587	4763470	5.36591	24	4	False
1039	8.6485	49894000	6.14648	24	2	False
1042	617.414	698897	5.98336	24	2	False
1043	46.3091	9318010	6.27793	24	2	False
1044	32.4214	13309400	6.03178	24	3	False
1045	199.544	2162470	5.79833	24	2	False
1046	333.218	1294980	6.25028	24	2	False
1049	56.088	7693420	5.88987	24	9	True
1050	108.191	3988410	7.00769	24	3	False
1052	13.3891	32228300	7.31668	24	2	False
1054	355.473	1213900	7.93486	24	3	False
1057	161.709	2668420	5.74206	25	4	False
1058	85.6251	5039510	6.08865	25	25	True
1059	84.4438	5110010	6.06362	25	8	True
1060	88.0151	4902670	6.49462	25	2	False
1061	81.8659	5270920	4.87183	25	2	False
1067	54.3382	7941170	5.55312	25	2	False
1068	81.7989	5275240	5.26941	26	2	False
1079	65.1265	6625700	5.46019	25	7	True
1081	113.358	3806610	5.55312	25	2	False
1082	43.9907	9809080	5.32568	25	2	False
1084	121.129	3562380	5.83215	25	5	False
1085	331.268	1302600	6.0159	25	2	False
1086	132.338	3260660	6.25958	25	3	False
1087	340.239	1268250	6.36347	25	4	False
1088	229.008	1884250	5.9306	25	4	False
1089	197.223	2187920	5.84891	25	4	False
1091	194.884	2214180	6.15448	25	2	False
1092	15.6664	27543600	6.1983	25	2	False
1094	152.832	2823410	7.2086	25	4	False
1096	151.633	2845740	7.29104	25	7	True
1098	1863.64	231541	7.61029	25	2	False
1101	171.498	2516120	5.11081	26	5	False
1103	87035.8	4957.83	5.08736	26	2	False
1104	352.205	1225160	5.80823	26	4	False
1105	210.15	2053330	5.93371	26	2	False
1107	11.9306	36168200	4.98057	26	2	False
1111	246.466	1750780	4.84638	26	2	False
1112	11.4308	37749500	5.59926	26	2	False
1114	11.9975	35966500	5.29794	26	2	False
1116	95.3017	4527820	4.67692	26	3	False
1120	54.1696	7965880	5.45991	26	2	False
1121	88.2595	4889090	6.1364	26	3	False
1125	128.856	3348760	6.45841	26	10	True
1126	65.994	6538600	5.64668	26	16	True
1127	100.644	4287490	5.69353	26	2	False
1128	798.27	540555	6.1634	26	2	False
1131	64.784	6660720	6.10677	26	5	True
1132	20.651	20895300	5.05142	26	5	True
1133	83.585	5162510	5.54765	26	4	False
1134	95.6645	4510640	6.59753	26	2	False
1137	111.379	3874250	7.19761	26	4	False
1138	192.12	2246030	6.74632	26	2	False
1139	53.0437	8134960	7.22648	26	6	True
1140	391.472	1102270	7.37121	26	2	False
1141	415.01	1039750	7.51001	26	2	False
1142	15.933	27082600	6.30698	26	4	False
1145	607.053	710825	4.86101	27	2	False
1153	16.3685	26362100	5.10172	27	2	False
1154	118.044	3655500	4.52826	27	2	False
1156	80.462	5362890	5.64115	27	3	False
1158	176.791	2440790	5.86907	27	7	False
1160	198.987	2168530	4.46019	27	3	False
1162	282.74	1526170	4.56795	27	2	False
1167	40.3592	10691700	5.69826	27	2	False
1169	130.371	3309860	6.68596	27	3	False
1170	247.612	1742680	6.07688	27	4	False
1173	85.2241	5063230	5.78113	27	2	False
1174	124.02	3479350	5.69983	27	2	False
1177	463.197	931588	6.74223	27	5	False
1179	1591.74	271093	7.85858	27	2	False
1180	79.1129	5454340	4.96761	28	2	False
1184	32.3934	13320900	4.70417	28	2	False
1198	120.109	3592630	5.82359	28	2	False
1200	129.87	3322620	6.30174	28	13	True
1202	148.761	2900690	5.82498	28	2	False
1203	603.937	714493	5.27181	28	2	False
1205	62.6922	6882970	6.07257	28	2	False
1208	261.583	1649610	5.53848	28	2	False
1211	147.653	2922440	6.35821	28	2	False
1212	169.459	2546400	6.62775	28	5	False
1214	149.9	2878640	7.05275	28	4	False
1216	1047.36	411997	6.83465	28	3	False
1218	182.035	2370470	6.7264	28	5	False
1219	91.5406	4713850	7.22238	28	2	False
1220	51.3079	8410170	7.16427	28	2	False
1222	104.322	4136300	7.62321	28	2	False
1228	580.042	743927	5.60847	29	3	False
1232	178.67	2415110	5.97147	29	3	False
1235	35.4276	12180000	6.10844	29	5	True
1237	72.0202	5991490	5.78546	29	4	False
1239	90.7614	4754320	4.85494	29	3	False
1240	30.6393	14083500	5.81943	29	2	False
1241	30.0069	14380300	5.46719	29	6	True
1243	222.79	1936840	5.75029	29	2	False
1245	43.5596	9906180	5.51044	29	4	False
1246	11.4716	37615300	4.74167	29	2	False
1247	32.9552	13093800	5.93566	29	7	True
1248	732.499	589091	4.92428	29	2	False
1249	74.287	5808670	6.32435	29	6	True
1250	64.2184	6719390	4.41588	29	3	False
1251	103.348	4175280	4.66079	29	2	False
1252	42.5441	10142600	6.47125	29	10	True
1253	110.98	3888180	5.26618	29	6	True
1254	267.562	1612740	5.93743	29	3	False
1256	127.661	3380120	5.70244	29	3	False
1257	56.0664	7696390	5.47965	31	2	False
1259	53.8663	8010730	5.48744	29	2	False
1260	115.884	3723630	6.31139	29	3	False
1261	423.042	1020010	6.19505	29	5	False
1263	46.2148	9337030	7.54779	29	2	False
1264	1223.04	352816	7.0987	29	2	False
1265	231.695	1862400	8.56248	29	2	False
1273	28.3775	15206000	5.69301	30	3	False
1279	12.5779	34306800	5.15179	30	3	False
1283	24.5045	17609400	6.03914	30	7	True
1287	739.734	583330	6.22277	30	2	False
1289	143.016	3017210	5.80471	30	4	False
1290	158.295	2725980	6.21437	30	2	False
1292	83.1982	5186510	5.31191	30	5	True
1293	28.7504	15008800	5.75128	30	3	False
1294	122.389	3525720	6.46879	30	2	False
1295	53.6479	8043340	5.537	30	5	True
1296	307.121	1405010	6.37989	30	3	False
1297	50.4055	8560750	7.21655	30	2	False
1298	140.755	3065670	7.55713	30	7	True
1302	45.1027	9567250	7.83457	30	2	False
1303	161.592	2670360	7.41194	30	4	False
1304	329.237	1310630	7.51398	30	4	False
1309	147.776	2920030	5.23505	31	2	False
1310	108.193	3988330	5.51862	31	6	True
1312	10.1213	42633600	5.29559	31	2	False
1313	133.287	3237440	5.02034	31	10	True
1316	89.7161	4809710	5.11024	31	2	False
1317	60.1743	7170980	5.60789	31	4	False
1318	52.8733	8161190	5.2682	31	4	False
1319	76.3498	5651740	4.86173	31	5	True
1328	13.7572	31366000	5.1317	31	3	False
1330	27.968	15428600	5.37028	31	2	False
1331	29.12	14818300	4.99019	31	2	False
1332	51.6718	8350960	5.31537	31	4	False
1333	419.428	1028800	5.58529	31	5	False
1335	143.872	2999260	6.31167	31	2	False
1336	6002.59	71887	5.19948	31	3	False
1340	105.334	4096580	6.10565	31	16	True
1345	14.9231	28915400	6.78362	31	2	False
1347	167.457	2576830	7.47183	31	3	False
1354	113.893	3788710	5.35489	32	6	True
1356	405.787	1063390	4.85006	32	3	False
1357	137.905	3129040	5.45391	32	2	False
1359	167.27	2579720	6.1828	32	7	False
1361	47.3511	9112970	4.95006	32	3	False
1362	104.347	4135330	5.22502	32	2	False
1367	38.2101	11293000	5.5286	32	3	False
1369	91.0172	4740960	6.55142	32	4	False
1372	1107.99	389451	6.38465	32	2	False
1375	140.865	3063280	5.03285	32	3	False
1376	88.1552	4894880	6.01818	32	2	False
1377	113.538	3800570	6.73152	32	6	True
1378	130.531	3305800	6.84335	32	2	False
1380	74.7745	5770800	6.81599	32	2	False
1381	104.77	4118610	6.66786	32	5	True
1382	42.5607	10138700	6.97472	32	7	True
1383	11.1688	38635300	7.49814	32	2	False
1384	95.0494	4539830	8.9791	32	2	False
1389	76.1921	5663430	5.72352	33	7	True
1390	94.7571	4553840	4.4102	33	2	False
1391	59.9506	7197740	6.33576	33	6	True
1400	77.3788	5576580	5.38328	33	4	False
1404	443.563	972823	5.18646	33	2	False
1405	196.765	2193020	5.30959	33	2	False
1407	306.733	1406790	4.83528	33	2	False
1413	121.123	3562560	5.5923	33	5	False
1414	50.7007	8510900	5.95702	33	2	False
1415	42.1795	10230300	7.07456	33	5	True
1417	26.9796	15993900	6.83633	33	3	False
1419	1159.71	372084	7.15113	33	2	False
1420	266.213	1620910	6.47024	33	2	False
1421	1410.43	305941	6.91612	33	2	False
1424	96.6556	4464390	7.08231	33	3	False
1425	79.7253	5412440	6.83437	33	16	True
1426	106.687	4044630	7.40391	33	31	True
1427	96.631	4465530	5.47377	29	2	False
1428	146.279	2949900	5.08252	34	3	False
1429	83.7212	5154120	5.98276	34	4	False
1431	87035.8	4957.83	4.98379	34	2	False
1435	264.196	1633290	6.13893	34	4	False
1437	72.8655	5921990	5.5729	37	2	False
1441	175.705	2455870	5.02876	34	3	False
1444	106.032	4069620	5.42336	34	2	False
1446	70.0074	6163750	6.83834	34	2	False
1449	39.5068	10922400	5.00286	34	2	False
1454	335.699	1285400	5.41401	34	4	False
1455	157.304	2743150	6.54863	34	3	False
1465	54.6326	7898380	6.72122	34	5	True
1468	165.336	2609890	8.94317	34	4	False
1470	1450.35	297521	5.84009	35	2	False
1474	1068.08	404004	4.5728	35	2	False
1475	1137.05	379500	4.58722	35	2	False
1479	94.065	4587350	4.39297	35	2	False
1480	21.6566	19925000	5.04298	35	2	False
1482	225.176	1916320	4.88609	35	3	False
1486	69.9166	6171770	5.00914	35	2	False
1487	87.4859	4932330	5.75128	35	3	False
1492	22.8738	18864800	5.55312	35	2	False
1493	113.628	3797570	6.6322	35	5	False
1495	213.922	2017130	5.94605	35	2	False
1499	12.0926	35683800	6.28057	35	2	False
1500	100.334	4300730	6.1364	35	2	False
1503	610.686	706597	6.9016	35	2	False
1505	318.476	1354920	6.92622	35	7	False
1507	671.788	642329	6.88256	35	2	False
1515	233.596	1847250	4.8278	36	2	False
1518	77.4249	5573250	5.19948	36	2	False
1520	41.3455	10436600	4.4102	36	2	False
1522	219.888	1962400	5.23172	36	3	False
1524	23.3774	18458400	5.096	36	2	False
1526	213.259	2023400	5.36152	36	2	False
1536	170.207	2535200	5.23755	36	2	False
1538	124.323	3470880	5.82912	36	2	False
1540	250.58	1722040	6.05541	36	8	False
1542	77.8536	5542570	6.09712	36	7	True
1543	70.1783	6148750	6.13301	36	3	False
1544	96.2538	4483030	5.31422	36	2	False
1545	69.9951	6164840	6.35005	36	2	False
1546	174.066	2478990	6.14286	36	5	False
1547	70.4878	6121750	5.67388	36	3	False
1548	226.343	1906430	7.02423	36	6	False
1549	142.407	3030120	7.0825	36	8	True
1550	183.532	2351140	4.75386	37	2	False
1552	45.5418	9475000	5.14635	37	2	False
1553	40.9457	10538600	7.63573	37	4	False
1554	166.444	2592510	5.42872	37	10	True
1556	122.494	3522710	5.10172	37	2	False
1559	21.6509	19930300	5.35268	37	2	False
1564	342.567	1259630	4.88609	37	2	False
1565	38.3961	11238400	5.41921	37	2	False
1567	128.994	3345180	5.53971	37	3	False
1569	99.0642	4355850	6.06405	37	7	True
1570	57.8942	7453400	5.77968	37	2	False
1571	14.4198	29924800	5.23505	37	2	False
1572	307.955	1401200	5.80164	37	3	False
1574	194.037	2223850	7.11204	37	3	False
1578	115.878	3723800	7.04896	37	6	True
1581	139.165	3100710	6.63455	37	2	False
1582	424.212	1017200	6.82773	37	4	False
1584	66.2763	6510760	7.34643	37	3	False
1585	60.7661	7101150	7.80692	37	2	False
1586	177.918	2425320	8.19277	37	2	False
1587	186.26	2316700	8.42817	37	2	False
1588	95.2895	4528400	4.80504	39	2	False
1589	377.698	1142470	5.7473	38	3	False
1591	112.156	3847390	4.36952	38	3	False
1596	8.76886	49209200	4.80504	38	2	False
1599	25.1525	17155700	4.65635	38	2	False
1610	148.224	2911200	5.90347	38	2	False
1613	31.792	13572900	5.70296	38	2	False
1614	7107.32	60713.2	5.12429	38	2	False
1615	55.1568	7823310	5.87535	38	3	False
1616	766.524	562942	5.47573	38	2	False
1617	18.1541	23769300	6.20684	38	4	False
1618	83.1606	5188860	6.21577	38	8	True
1620	130.89	3296720	5.89705	38	11	True
1621	768.06	561816	6.11385	38	3	False
1623	85.3671	5054740	6.79774	38	5	True
1625	59.1222	7298590	6.81906	38	2	False
1627	67.0907	6431720	6.21061	38	2	False
1628	27.702	15576800	5.80089	38	5	True
1631	29.1697	14793000	6.29422	38	6	True
1632	22.291	19358000	6.73245	38	2	False
1633	101.981	4231260	6.91503	38	3	False
1634	16.0906	26817400	7.83321	38	3	False
1635	135.317	3188870	7.85067	38	4	False
1641	98.7402	4370140	5.7364	39	8	True
1643	41.1961	10474500	5.90475	39	5	True
1645	200.575	2151360	5.66796	39	2	False
1651	86.9154	4964700	6.05561	39	7	True
1652	284.276	1517920	4.76057	39	3	False
1655	72.1252	5982770	5.28852	39	2	False
1656	35.5695	12131400	4.87542	39	2	False
1657	11.6274	37111400	4.48692	39	2	False
1659	103.686	4161670	5.72155	39	2	False
1660	78.4201	5502530	5.72919	39	5	True
1661	123.955	3481170	5.80353	39	3	False
1662	11.4297	37753400	5.52736	39	2	False
1665	115.297	3742580	6.42689	39	18	True
1666	536.232	804705	7.0153	39	3	False
1669	54.3382	7941170	7.38749	39	3	False
1670	88.598	4870410	7.55958	39	13	True
1673	77.677	5555170	5.44045	34	3	False
1677	156.303	2760720	5.19429	40	2	False
1678	450.534	957772	5.89253	40	4	False
1680	547.6	788000	5.06689	40	3	False
1682	24.2174	17818100	5.4472	40	3	False
1687	50.6509	8519270	5.13814	40	2	False
1688	79.1786	5449810	5.07669	40	3	False
1691	184.532	2338390	4.62927	40	2	False
1693	106.247	4061380	6.24877	40	3	False
1703	45.2748	9530890	4.60613	40	2	False
1706	83.8681	5145090	6.27087	43	2	False
1707	155.26	2779270	5.64998	40	2	False
1708	8.7233	49466200	6.55376	40	2	False
1710	65.2885	6609260	5.47965	40	4	False
1711	13.9803	30865500	5.73375	40	2	False
1712	127.784	3376870	6.025	40	5	False
1715	31.7118	13607200	6.24756	40	4	False
1718	39.1106	11033000	6.78415	40	2	False
1722	81.3444	5304720	8.75465	40	2	False
1724	241.447	1787180	5.05501	41	2	False
1729	103.57	4166340	6.5735	41	7	True
1731	128.375	3361300	5.21996	41	3	False
1741	77.9382	5536550	6.34719	41	4	False
1742	10904.4	39572.1	5.96668	41	2	False
1747	140.585	3069370	5.41401	41	4	False
1750	286.529	1505990	6.62111	41	3	False
1753	84.1834	5125820	6.7157	41	8	True
1755	413.671	1043120	7.21033	41	2	False
1756	30.704	14053800	7.07731	41	3	False
1757	29.2061	14774600	8.2496	41	2	False
1758	293.87	1468370	8.99036	41	5	False
1762	75.4082	5722300	4.84638	44	2	False
1765	40.3839	10685200	4.36058	42	4	False
1766	80.6638	5349470	5.56754	42	4	False
1768	160.986	2680410	5.44585	42	3	False
1770	124.62	3462590	5.60366	42	11	True
1772	153.609	2809130	5.66309	42	2	False
1774	52.2399	8260130	6.16701	42	3	False
1777	85.1153	5069700	5.53725	42	3	False
1784	305.919	1410530	5.29794	42	3	False
1785	740.957	582366	5.90602	42	4	False
1788	181.633	2375720	6.19288	42	6	False
1793	63.4959	6795850	6.0628	42	3	False
1794	91.4448	4718790	6.22956	42	12	True
1795	547.563	788053	5.76274	42	5	False
1797	103.598	4165210	6.17614	42	3	False
1800	132.171	3264790	7.38235	42	2	False
1801	97.2611	4436600	7.48612	42	3	False
1802	218.062	1978840	8.04722	42	3	False
1813	213.056	2025330	5.06097	43	2	False
1816	156.597	2755530	5.29324	43	2	False
1822	42.8517	10069800	5.02158	43	2	False
1826	52.3136	8248500	5.5513	43	2	False
1828	51.2684	8416660	6.00642	43	8	True
1830	28.7118	15029000	5.046	43	4	False
1833	110.428	3907610	5.52175	43	2	False
1836	58.2718	7405110	5.9552	43	8	True
1837	124.978	3452680	6.8015	43	8	True
1838	57.7352	7473920	6.42899	43	3	False
1843	99.3537	4343160	7.32025	43	4	False
1845	54.6073	7902040	8.48565	43	4	False
1846	114.406	3771740	4.95282	44	4	False
1852	349.346	1235190	4.53833	44	2	False
1854	231.778	1861740	5.09313	44	4	False
1855	38.0428	11342700	5.48549	44	3	False
1860	173.36	2489090	5.18383	44	2	False
1861	95.5255	4517210	4.63838	44	2	False
1864	113.053	3816890	5.39752	44	3	False
1866	113.466	3802970	5.50728	45	3	False
1868	65.6932	6568540	4.96761	44	2	False
1871	74.6342	5781650	5.4619	44	2	False
1875	50.2553	8586330	6.12979	44	4	False
1878	147.735	2920830	5.80682	44	2	False
1879	136.076	3171090	6.00671	44	2	False
1887	398.474	1082900	6.60897	44	2	False
1891	312.572	1380510	6.76919	44	2	False
1896	125.145	3448070	7.5636	44	4	False
1906	230.614	1871130	4.51979	45	3	False
1909	12677.6	34037	5.046	45	2	False
1913	223.763	1928420	5.62325	45	2	False
1915	123.425	3496120	5.61646	45	3	False
1916	60.6911	7109920	6.20084	45	6	True
1917	156.452	2758080	6.41003	45	4	False
1923	86.5554	4985350	6.30809	45	5	True
1924	38.317	11261600	7.01831	45	4	False
1928	78.8313	5473830	8.36755	45	4	False
1929	86.7973	4971450	6.39514	40	3	False
1932	61.2913	7040290	5.88669	46	3	False
1934	37.3418	11555700	5.58411	46	6	True
1936	130.496	3306690	5.56933	46	4	False
1938	56.1806	7680740	5.08252	46	3	False
1939	368.433	1171200	5.76656	46	4	False
1945	52.9353	8151620	5.01538	46	2	False
1946	344.794	1251500	5.73223	46	3	False
1948	10.3321	41763800	5.04449	46	4	False
1949	87035.8	4957.83	6.00671	46	2	False
1950	223.793	1928160	5.49709	46	6	False
1951	92.7879	4650490	5.92499	46	3	False
1953	96.9563	4450550	5.11589	46	2	False
1954	198.018	2179140	6.20893	46	9	True
1955	360.728	1196220	6.48608	46	2	False
1956	223.637	1929510	6.3886	46	2	False
1958	244.761	1762980	6.18776	46	2	False
1961	38.8385	11110300	6.86118	46	2	False
1962	214.474	2011940	6.68264	46	2	False
1963	126.673	3406470	6.89165	46	8	True
1965	167.361	2578310	8.32751	46	4	False
1966	1636.6	263661	4.65635	42	2	False
1968	91.9294	4693920	5.11629	47	7	True
1976	95.3105	4527400	5.99335	47	4	False
1978	408.708	1055790	5.10457	47	2	False
1979	9.85355	43792200	5.42954	47	2	False
1982	701.727	614924	5.91996	47	2	False
1983	757.174	569894	5.62156	47	2	False
1987	150.768	2862070	4.82404	47	2	False
1988	156.531	2756690	4.71263	47	2	False
1989	15.4184	27986500	4.50262	47	4	False
1992	241.263	1788540	6.2971	47	2	False
1995	128.139	3367500	6.02662	47	7	True
1996	100.61	4288920	5.56933	47	2	False
2000	196.671	2194060	5.94891	47	3	False
2001	39.8534	10827400	6.00208	47	3	False
2002	161.452	2672670	6.59176	47	2	False
2004	150.096	2874890	7.28005	47	8	True
2005	1626.69	265268	6.97171	47	2	False
2007	21.4023	20161800	5.99198	47	3	False
2008	71.6597	6021640	6.93179	47	2	False
2009	37.8232	11408600	6.46002	47	2	False
2010	367.936	1172780	6.96598	47	2	False
2011	26.3056	16403700	6.01208	47	3	False
2014	355.057	1215320	8.09776	47	2	False
2016	108.284	3984960	5.08446	48	7	True
2021	111.052	3885640	4.81268	48	5	True
2023	84.5119	5105890	5.78977	48	2	False
2040	13.065	33027900	4.67401	48	2	False
2041	73.4198	5877280	6.03595	48	7	True
2042	393.569	1096400	6.28582	48	2	False
2043	100.427	4296750	6.32435	48	4	False
2045	360.49	1197010	5.65819	48	2	False
2046	1354.78	318509	5.96908	48	2	False
2047	29.8822	14440300	5.99889	48	8	True
2053	45.7624	9429340	7.80482	48	2	False
2054	77.3366	5579620	8.40001	48	2	False
2056	52.7457	8180930	5.27901	49	4	False
2059	23.8343	18104600	5.34525	49	3	False
2060	114.434	3770820	5.69983	49	4	False
2062	28.1563	15325500	5.64503	49	2	False
2064	21.2464	20309800	5.24746	49	4	False
2066	107.371	4018860	5.05899	49	6	True
2067	97.4085	4429890	5.096	49	2	False
2069	353.17	1221810	5.96788	49	2	False
2076	14.4208	29922600	5.54216	49	2	False
2077	65.6442	6573450	5.64171	49	2	False
2078	23.7153	18195400	5.59055	49	2	False
2079	103.852	4155050	6.33126	49	8	True
2080	76.5562	5636490	5.90645	49	3	False
2084	54.9214	7856840	6.05733	49	4	False
2085	3729.38	115705	6.28407	49	2	False
2090	223.728	1928720	7.09696	49	4	False
2092	101.497	4251460	7.36767	49	4	False
2093	87035.8	4957.83	7.44754	49	2	False
2098	248.262	1738120	5.29794	50	2	False
2099	574.444	751176	5.45658	50	3	False
2100	102.682	4202400	6.12866	50	5	True
2105	30.4053	14191900	5.04901	50	2	False
2109	411.268	1049210	5.36591	50	2	False
2121	21.1492	20403100	5.58529	50	2	False
2122	84.0755	5132400	5.8736	50	2	False
2123	75.2499	5734340	6.03761	50	5	True
2124	81.0053	5326920	5.7962	50	4	False
2125	19.0891	22605000	5.9073	50	3	False
2128	289.902	1488460	6.52394	50	2	False
2131	85.0175	5075530	6.75618	50	4	False
2133	390.976	1103670	8.10166	50	5	False
2134	86.4142	4993490	8.39578	50	2	False
2135	109.656	3935110	5.99784	51	23	True
2145	64.5268	6687280	5.46322	51	3	False
2148	1076.47	400855	5.63336	51	2	False
2155	245.883	1754940	5.96307	51	2	False
2160	113.537	3800610	5.31306	51	4	False
2166	38.355	11250400	5.48679	51	3	False
2168	39.086	11040000	5.86433	51	2	False
2171	100.473	4294780	6.56538	51	4	False
2174	106.253	4061150	7.26459	51	2	False
2175	33.4367	12905300	6.49957	51	5	True
2181	71.2076	6059870	8.10558	51	2	False
2183	392.48	1099440	5.09887	52	2	False
2187	94.0278	4589160	5.57468	52	2	False
2188	90.3459	4776180	5.9392	52	7	True
2189	230.317	1873540	5.44854	52	3	False
2190	57.8487	7459270	5.27181	52	2	False
2196	89.6015	4815860	4.18073	52	2	False
2197	68.1067	6335780	5.17327	52	4	False
2200	81.5584	5290790	7.20486	52	13	True
2203	141.433	3050970	5.01226	52	2	False
2205	14.8211	29114500	4.90363	52	2	False
2209	34.5082	12504500	5.65327	52	5	True
2211	58.4031	7388450	5.58353	52	2	False
2214	201.947	2136750	6.14568	52	5	False
2215	76.1511	5666480	6.3918	52	13	True
2221	73.6139	5861780	6.45978	52	3	False
2222	86.4658	4990520	7.77179	52	5	True
2224	112.899	3822090	8.58551	52	2	False
2225	70.5548	6115930	8.57883	52	2	False
2226	2674.41	161347	5.03387	53	2	False
2230	258.171	1671400	5.02672	53	3	False
2237	15.9055	27129500	5.12149	53	2	False
2238	792.505	544487	4.5078	53	2	False
2239	112.908	3821780	5.93805	53	4	False
2244	35.0681	12304900	4.81268	53	2	False
2246	28.9549	14902800	5.29794	53	2	False
2248	84.9197	5081380	5.12056	53	3	False
2249	131.261	3287410	4.71122	53	3	False
2250	138.613	3113040	4.74167	53	3	False
2251	69.1807	6237410	4.28926	53	2	False
2252	40.8113	10573300	6.09817	54	2	False
2253	13.1776	32745600	6.22184	53	2	False
2254	167.429	2577270	5.7592	53	2	False
2257	57.1543	7549890	5.14088	53	3	False
2263	64.1564	6725890	7.55909	53	2	False
2267	76.2601	5658380	5.42336	54	2	False
2268	68.7426	6277160	5.59113	54	6	True
2269	89.0154	4847580	4.95778	54	2	False
2279	112.692	3829100	4.91056	54	2	False
2280	825.231	522894	5.22502	54	2	False
2283	44.5282	9690690	4.30203	54	2	False
2285	100.724	4284080	4.97411	54	2	False
2290	122.905	3510910	5.9306	54	8	True
2291	344.053	1254190	5.37028	54	3	False
2292	70.4546	6124630	5.79691	54	2	False
2293	42.7719	10088600	6.48513	54	6	True
2296	30.135	14319200	5.7123	54	2	False
2297	15.3483	28114400	5.23755	54	2	False
2300	96.736	4460680	6.48965	54	2	False
2301	213.032	2025560	6.32267	54	3	False
2306	126.32	3415990	6.8638	54	3	False
2307	1029.55	419123	6.70356	54	2	False
2309	284.594	1516230	6.68616	54	2	False
2310	229.823	1877570	7.13146	54	2	False
2311	112.712	3828430	6.94377	54	3	False
2317	24.4509	17648000	4.91056	55	2	False
2318	473.999	910359	5.41921	55	2	False
2322	11.6411	37067600	4.93107	55	2	False
2325	36.2325	11909400	4.86824	55	2	False
2326	40.8447	10564600	5.44527	55	7	True
2335	73.344	5883350	5.42405	55	3	False
2336	129.516	3331700	5.72691	55	4	False
2339	10.5087	41062000	4.48163	55	2	False
2343	765.038	564036	6.04	55	3	False
2344	97.5716	4422480	6.06716	55	9	True
2345	47.0281	9175560	5.21657	55	3	False
2347	2209.64	195285	5.66633	55	2	False
2350	25.8433	16697100	4.91401	55	6	True
2351	90.4495	4770710	5.99976	55	2	False
2352	113.982	3785770	6.73747	55	2	False
2355	121.316	3556890	6.59944	55	2	False
2357	1411.5	305710	6.75345	55	2	False
2363	89.2278	4836030	5.42129	56	2	False
2365	158.294	2725990	5.52736	56	5	False
2373	38.1525	11310100	5.86033	56	6	True
2375	71.1224	6067130	5.45391	56	5	True
2376	151.547	2847360	6.54144	56	6	False
2377	53.0844	8128730	4.28281	56	2	False
2384	14.2878	30201300	4.60144	56	2	False
2390	55.0458	7839080	5.47245	56	3	False
2392	96.4472	4474040	6.52524	56	9	True
2394	286.458	1506360	5.70061	56	4	False
2395	808.093	533984	5.804	56	2	False
2397	135.008	3196170	5.9485	56	2	False
2398	10.9765	39312200	5.43977	56	2	False
2399	43.8869	9832300	6.09922	56	2	False
2400	133.779	3225520	5.36591	56	4	False
2401	295.963	1457980	6.84085	56	2	False
2402	338.296	1275540	6.78123	56	4	False
2403	101.313	4259180	6.92352	56	2	False
2405	8.92219	48363500	6.36064	56	2	False
2407	711.423	606543	6.3967	56	3	False
2408	94.7882	4552350	6.76587	56	7	True
2410	30.5604	14119800	6.58077	56	6	True
2411	158.016	2730790	7.85441	56	2	False
2412	167.262	2579830	8.29953	56	2	False
2414	546.346	789809	5.12429	57	2	False
2418	732.377	589189	4.68272	57	2	False
2421	83.0964	5192870	5.42129	57	3	False
2422	64.1358	6728040	6.10865	57	2	False
2423	40.919	10545400	5.68306	57	5	True
2434	214.588	2010870	4.4102	57	2	False
2437	104.367	4134530	5.12707	57	2	False
2439	66.2692	6511450	5.30469	57	9	True
2442	64.7856	6660560	4.99019	57	2	False
2443	25.7141	16781000	6.17224	57	3	False
2444	93.2752	4626190	6.3932	57	7	True
2449	84.3124	5117970	6.30946	57	5	True
2451	48.793	8843660	5.76998	57	3	False
2454	680.122	634458	5.58	57	2	False
2455	520.052	829742	5.90219	57	2	False
2457	84.0977	5131040	6.71157	57	2	False
2462	311.033	1387340	8.11697	57	4	False
2466	711.065	606849	5.84009	58	2	False
2468	191.331	2255300	5.26214	58	2	False
2472	155.702	2771370	6.21886	58	5	False
2478	212.334	2032220	5.06984	58	2	False
2481	92.5973	4660060	5.22502	58	2	False
2490	589.012	732598	5.54704	58	3	False
2492	99.8551	4321350	7.21758	58	3	False
2495	1724.52	250220	6.80618	58	2	False
2496	58.9232	7323240	6.45709	58	2	False
2497	197.62	2183530	6.75745	58	3	False
2498	160.415	2689960	6.28044	58	7	False
2499	3138.42	137492	6.75509	58	2	False
2500	105.631	4085070	6.55131	58	6	True
2505	96.288	4481440	5.55493	59	2	False
2508	130.019	3318820	4.84269	59	2	False
2509	1005.49	429152	4.76989	59	2	False
2510	168.338	2563350	4.55817	59	2	False
2511	49.544	8709610	5.56874	59	3	False
2512	48.6878	8862770	5.0259	59	5	True
2517	21.2932	20265100	4.92428	59	2	False
2518	123.403	3496740	5.40738	59	3	False
2520	225.516	1913430	6.0463	59	2	False
2521	25.2503	17089200	5.18032	59	3	False
2522	98.2666	4391200	4.96434	59	2	False
2523	28.9646	14897800	5.54765	59	2	False
2535	34.7	12435400	6.03178	59	2	False
2538	25.7744	16741800	5.71384	59	2	False
2540	237.049	1820340	5.7692	59	5	False
2545	268.212	1608830	6.28931	59	2	False
2548	7720.68	55889.9	7.02354	59	2	False
2549	4575.55	94307.5	7.83587	59	2	False
2550	114.428	3771020	7.90744	59	4	False
2551	85.2973	5058880	8.40337	59	2	False
2557	141.119	3057770	4.82027	60	2	False
2562	110.013	3922330	5.7473	60	3	False
2563	18.1427	23784100	5.31191	60	2	False
2565	44.6778	9658230	4.97627	60	3	False
2566	52.0588	8288880	5.51423	60	2	False
2567	99.5138	4336170	5.95581	60	2	False
2568	66.1318	6524980	5.66091	60	3	False
2572	311.866	1383630	4.85372	60	2	False
2576	139.979	3082680	5.88409	60	4	False
2577	8.59225	50220700	5.54032	60	2	False
2580	16.7396	25777800	5.86211	60	3	False
2586	82.8532	5208110	6.51009	60	2	False
2587	133.307	3236960	6.275	60	3	False
2588	183.388	2352990	5.88595	60	7	False
2592	378.83	1139060	6.68235	60	4	False
2593	118.284	3648070	8.49173	60	4	False
2594	9.72584	44367200	5.88799	61	2	False
2595	262.219	1645600	5.20635	61	3	False
2599	178.163	2421990	5.41018	61	3	False
2602	64.7658	6662600	4.79346	61	2	False
2605	164.513	2622940	4.72517	61	2	False
2607	20.3933	21159300	5.66471	61	4	False
2608	101.246	4261990	4.32089	61	2	False
2612	40.0405	10776800	5.38543	61	2	False
2616	94.5631	4563180	5.57349	61	3	False
2619	75.1853	5739270	7.01894	61	2	False
2633	147.241	2930620	4.65635	62	2	False
2635	30.2565	14261700	5.65108	62	3	False
2640	166.835	2586440	4.91744	62	4	False
2646	393.768	1095850	6.18261	62	3	False
2648	375.481	1149220	5.90219	62	2	False
2652	145.961	2956330	5.75624	62	3	False
2653	609.403	708085	5.70608	62	2	False
2655	51.0386	8454560	6.04386	62	5	True
2656	74.8185	5767410	6.67301	62	3	False
2658	179.836	2399450	6.6209	62	2	False
2660	252.474	1709120	6.42798	62	4	False
2665	397.679	1085070	8.00911	62	4	False
2666	794.817	542903	8.14796	62	3	False
2667	102.472	4211010	5.18646	63	2	False
2669	75.1448	5742360	5.45991	63	6	True
2672	87.5497	4928730	5.11869	63	3	False
2678	3029.25	142447	5.804	63	2	False
2679	57.6938	7479290	4.38131	63	2	False
2688	79.5728	5422820	6.13842	63	2	False
2691	114.612	3764940	5.24828	63	3	False
2694	196.522	2195720	5.11024	63	4	False
2699	66.5091	6487970	6.00978	63	6	True
2700	90.81	4751770	6.44995	63	3	False
2701	51.7341	8340890	6.68885	63	5	True
2702	94.6307	4559920	5.85497	63	2	False
2705	53.1901	8112580	5.91744	63	2	False
2707	31.3219	13776600	5.97783	63	3	False
2708	116.648	3699230	6.45143	63	3	False
2709	1637.4	263533	6.51565	63	2	False
2710	110.931	3889870	6.92932	63	5	True
2715	264.476	1631560	7.57316	63	2	False
2719	212.316	2032390	4.75386	64	2	False
2721	11.6622	37000500	6.45266	64	2	False
2723	20.011	21563600	6.21124	64	3	False
2726	1336.3	322913	5.21742	64	2	False
2731	229.403	1881010	6.0686	64	3	False
2734	665.007	648878	6.29422	64	6	False
2735	49.7455	8674330	5.55457	64	5	True
2736	30.4747	14159600	5.39185	64	2	False
2740	50.6863	8513310	6.32561	64	4	False
2741	63.6703	6777240	6.57294	64	2	False
2742	14.8894	28981000	5.6909	64	3	False
2743	118.504	3641310	6.30484	64	2	False
2744	25.5886	16863300	6.13538	64	4	False
2748	29.7762	14491700	4.4102	65	2	False
2753	47.8745	9013330	5.55069	65	9	True
2759	24.7929	17404500	5.09982	65	3	False
2762	53.234	8105890	4.94117	65	2	False
2763	38.4503	11222500	5.46587	65	3	False
2768	267.639	1612280	5.17504	65	3	False
2769	130.336	3310740	5.31652	65	3	False
2772	773.196	558084	4.5078	65	2	False
2773	50.0081	8628770	5.05202	65	2	False
2775	44.5857	9678190	6.18584	65	3	False
2776	48.8869	8826670	5.73299	65	4	False
2777	357.724	1206260	6.48465	65	2	False
2778	53.7412	8029380	5.71075	65	3	False
2780	46.2107	9337850	6.52463	65	2	False
2782	62.4571	6908880	6.43176	65	4	False
2783	351.971	1225980	6.50659	65	2	False
2785	43629.2	9890.36	6.78838	65	2	False
2788	91.4252	4719800	6.46441	65	2	False
2789	142.403	3030190	7.07109	65	6	False
2790	77.4428	5571970	7.0122	65	2	False
2791	403.433	1069590	7.98531	65	2	False
2793	211.167	2043440	8.98375	65	3	False
2805	127.215	3391970	4.93781	66	4	False
2809	188.264	2292040	5.77387	66	3	False
2810	91.1363	4734760	5.57705	66	3	False
2814	26.2559	16434700	6.0044	66	5	True
2815	215.342	2003830	4.72101	66	2	False
2817	80.8459	5337420	4.71683	66	4	False
2818	1559.96	276615	5.75624	66	2	False
2820	30.0984	14336600	5.38757	66	2	False
2822	81.5799	5289400	5.89447	66	2	False
2825	64.7346	6665820	5.44006	66	7	True
2826	19.4803	22151100	5.85899	66	2	False
2828	64.5775	6682030	6.78906	66	7	True
2829	82.4949	5230730	6.38702	66	2	False
2830	149.224	2891680	6.15448	66	2	False
2831	45.7797	9425770	6.30399	66	2	False
2833	114.854	3757030	6.90974	66	3	False
2834	60.684	7110750	6.57172	66	15	True
2835	99.2936	4345790	7.11674	66	2	False
2838	197.436	2185560	7.51283	66	4	False
2839	378.656	1139580	8.03343	66	2	False
2846	20.4602	21090200	5.54583	67	2	False
2848	140.364	3074220	5.11869	67	3	False
2849	168.419	2562120	5.17592	67	2	False
2851	455.453	947428	5.29794	67	2	False
2852	319.596	1350170	4.51808	67	2	False
2860	14.3494	30071600	5.90091	67	2	False
2862	213.118	2024740	4.98486	67	3	False
2865	138.915	3106290	5.20849	67	4	False
2872	68.0919	6337160	5.9986	67	2	False
2873	488.267	883755	6.22864	67	3	False
2874	448.901	961256	6.22122	67	3	False
2876	97.3721	4431540	6.63864	67	6	True
2879	229.159	1883010	5.3954	68	12	True
2881	71.3825	6045020	5.39292	68	8	True
2883	21.697	19888000	4.48163	68	2	False
2885	540.18	798823	4.69136	68	2	False
2886	21.9308	19675900	4.57763	68	2	False
2887	82.2075	5249020	4.78174	68	2	False
2888	206.284	2091820	4.92087	68	2	False
2889	9.44162	45702800	5.70764	68	2	False
2891	19.6528	21956600	5.70348	68	3	False
2893	97.1202	4443040	6.19161	68	3	False
2894	75.4242	5721090	4.5078	68	2	False
2897	32.9456	13097600	5.65765	68	6	True
2902	283.475	1522210	4.78957	68	2	False
2903	45.7849	9424700	4.47097	68	4	False
2905	523.872	823691	5.19169	68	2	False
2908	149.765	2881250	6.18824	68	4	False
2909	233.313	1849490	5.95864	68	3	False
2910	72.3686	5962650	6.33604	68	2	False
2911	20.6701	20876000	6.42343	68	3	False
2915	314.107	1373760	7.07401	68	2	False
2918	119.18	3620630	7.8149	68	6	True
2920	905.423	476583	8.28557	68	2	False
2921	190.612	2263810	8.72611	68	10	True
2924	29.5225	14616300	4.5483	69	2	False
2925	87.4785	4932740	5.76346	69	18	True
2927	73.7169	5853590	5.68402	69	8	True
2930	116.005	3719760	5.32568	69	2	False
2934	341.969	1261840	6.2691	69	2	False
2937	189.128	2281580	5.12985	69	4	False
2940	26.3828	16355700	5.36882	69	3	False
2942	103.923	4152190	5.24202	69	5	True
2943	138.911	3106360	5.60904	69	6	False
2945	21.2186	20336400	6.70068	69	3	False
2946	27.9775	15423400	4.62008	69	2	False
2947	23.5228	18344300	4.94784	69	4	False
2948	29.4685	14643100	6.10342	69	3	False
2951	132.106	3266380	6.07365	69	3	False
2952	20.2675	21290700	6.14206	69	5	True
2958	54.2076	7960300	7.32936	69	2	False
2962	84.3322	5116770	7.26288	69	5	True
2963	142.977	3018030	7.43467	69	5	False
2968	79.6098	5420300	4.76989	70	2	False
2971	102.681	4202410	6.02443	70	16	True
2975	428.505	1007010	5.04901	70	2	False
2981	74.4861	5793140	6.73277	70	7	True
2982	61.9128	6969610	4.87542	70	2	False
2983	53.558	8056840	5.02774	70	2	False
2984	42.0883	10252500	4.80504	70	3	False
2988	36.4733	11830800	5.21827	70	3	False
2989	107.375	4018710	5.85676	70	3	False
2993	284.887	1514670	5.57586	70	3	False
2995	75.1837	5739390	6.24784	70	33	True
2997	452.475	953662	5.34525	70	3	False
2999	108.901	3962390	6.48822	72	2	False
3000	309.122	1395920	7.0748	70	2	False
3001	117.145	3683560	6.5522	70	3	False
3002	191.679	2251200	5.97862	70	2	False
3003	205.824	2096490	7.04583	70	2	False
3004	95.4926	4518760	7.22971	70	4	False
3007	1477.4	292073	4.94784	71	2	False
3012	64.4893	6691160	4.71263	71	2	False
3014	21.3459	20215100	4.87899	71	2	False
3017	59.068	7305290	5.5136	71	3	False
3019	89.631	4814280	5.91996	71	2	False
3027	54.0603	7981980	5.60359	71	4	False
3028	60.1875	7169400	5.70764	71	4	False
3030	97.1223	4442940	5.73122	71	3	False
3031	34.5345	12495000	5.60359	71	4	False
3032	39.5465	10911400	5.65218	71	3	False
3033	55.0354	7840570	6.38686	71	5	True
3035	203.544	2119980	5.69195	71	3	False
3036	47.5319	9078300	5.24746	71	2	False
3037	34.2162	12611200	5.68051	71	5	True
3039	205.662	2098140	6.97622	71	7	False
3041	52.9292	8152570	6.65678	71	4	False
3042	122.926	3510300	7.33549	72	2	False
3044	43.5459	9909280	6.30741	71	6	True
3046	54.2596	7952670	7.16391	77	2	False
3048	51.3677	8400390	7.20559	71	3	False
3049	38.6747	11157400	9.40882	71	6	True
3054	105.981	4071560	5.79406	72	2	False
3056	425.729	1013570	5.16259	72	2	False
3058	66.1879	6519450	5.79596	72	9	True
3064	182.662	2362340	5.92499	72	3	False
3065	13.5778	31780500	4.72932	72	4	False
3067	2254.1	191433	5.43228	72	3	False
3068	246.569	1750050	5.38328	72	2	False
3072	66.4786	6490940	5.78084	72	10	True
3074	222.4	1940240	6.89244	72	6	False
3075	156.532	2756680	9.0933	72	3	False
3076	455.528	947271	5.50855	73	2	False
3077	164.895	2616860	5.1545	73	2	False
3082	383.207	1126050	5.1768	73	3	False
3085	141.499	3049550	4.78435	73	3	False
3088	83.5827	5162660	4.7362	73	3	False
3093	2308.32	186936	4.30836	73	2	False
3095	165.75	2603370	4.86463	73	2	False
3096	53.9055	8004910	5.02158	73	4	False
3097	56.3789	7653730	4.29567	73	2	False
3099	324.027	1331710	5.87623	73	3	False
3103	512.946	841235	5.45591	73	2	False
3107	2030.83	212479	6.59795	73	3	False
3109	75.7283	5698120	5.58529	73	2	False
3110	604.386	713962	6.58142	73	2	False
3111	2856.95	151038	4.62927	74	2	False
3113	43.1575	9998470	5.42543	74	2	False
3117	22.7427	18973500	4.83315	74	7	True
3118	9.07184	47565700	5.97267	74	2	False
3120	86.4429	4991840	4.81648	75	2	False
3128	269.434	1601540	5.17592	74	2	False
3130	77.448	5571590	5.52922	74	4	False
3132	162.023	2663250	5.6872	74	2	False
3133	223.337	1932100	5.49324	74	2	False
3134	205.413	2100690	5.33627	74	3	False
3136	109.649	3935350	6.73802	74	4	False
3137	13.6434	31627700	6.08865	74	2	False
3140	165.865	2601570	6.69567	74	3	False
3141	74.4583	5795310	7.09327	74	3	False
3142	53.7458	8028690	7.62847	74	3	False
3143	62.4417	6910580	5.86033	70	2	False
3153	175.08	2464630	5.97123	75	10	True
3156	851.19	506948	5.19948	75	2	False
3158	72.2232	5974660	6.23515	75	5	True
3159	98.5356	4379210	4.59198	75	2	False
3162	54.5718	7907180	5.64503	75	2	False
3166	33.8214	12758400	5.56036	75	3	False
3167	200.53	2151840	5.62832	75	2	False
3174	307.679	1402470	6.516	75	4	False
3175	173.41	2488370	5.98395	75	4	False
3176	60.6576	7113840	6.35479	75	5	True
3178	74.368	5802340	6.73413	75	4	False
3183	298.558	1445310	5.14362	76	2	False
3184	48.2724	8939040	4.45476	76	2	False
3186	104.511	4128840	5.11307	76	2	False
3188	138.484	3115940	5.03081	76	2	False
3191	18.294	23587400	5.85093	76	2	False
3194	331.691	1300940	5.356	76	4	False
3195	77.1693	5591710	4.8278	76	2	False
3200	143.759	3001620	5.10315	76	4	False
3204	85.3202	5057520	4.89782	76	3	False
3210	78.9436	5466030	5.42336	76	2	False
3212	88.8702	4855490	6.22802	76	3	False
3213	30.2761	14252500	5.26941	76	2	False
3216	160.418	2689900	6.12826	76	3	False
3219	171.589	2514780	7.40056	76	2	False
3223	134.024	3219630	7.91166	76	5	False
3224	397.179	1086430	7.96157	76	2	False
3227	111.34	3875580	5.51234	77	3	False
3228	48.0627	8978030	5.08155	77	2	False
3231	63.0997	6838520	4.93107	77	2	False
3232	97.3015	4434760	4.7659	77	2	False
3234	19.3118	22344300	5.29888	77	5	True
3239	48.9718	8811370	6.28844	77	2	False
3240	22.8033	18923000	5.85295	77	4	False
3241	33.1316	13024100	5.64668	77	3	False
3242	87.4707	4933180	5.14362	77	2	False
3244	10.1644	42452800	4.19496	79	2	False
3249	84.8746	5084070	5.96307	77	4	False
3250	84.2591	5121210	5.92059	77	4	False
3252	77.707	5553020	6.37989	77	2	False
3257	164.412	2624560	5.55674	77	4	False
3258	78.0416	5529220	5.82843	77	8	True
3259	76.9806	5605420	6.58854	77	2	False
3260	114.479	3769340	6.38148	77	4	False
3261	108.24	3986580	7.1262	77	2	False
3262	28.3733	15208300	7.04977	77	3	False
3263	127.557	3382870	7.62458	77	10	True
3264	30.2575	14261200	7.83219	77	5	True
3265	290.884	1483440	9.04525	77	4	False
3268	639.199	675077	5.85586	78	3	False
3274	28.3203	15236700	5.046	78	2	False
3275	204.959	2105340	5.09025	78	2	False
3276	104.892	4113850	5.35711	78	2	False
3281	22.1271	19501300	5.66091	78	3	False
3282	37.3172	11563300	4.91401	78	2	False
3287	37.7971	11416400	4.58244	78	2	False
3289	354.358	1217720	6.20797	78	5	False
3291	179.763	2400440	6.04408	78	2	False
3292	212.726	2028470	5.96508	78	3	False
3295	49.3805	8738450	5.32568	78	2	False
3296	32.6808	13203700	5.30339	78	6	True
3301	1135.38	380057	6.95038	78	2	False
3307	70.967	6080410	5.29324	79	9	True
3316	91.1408	4734530	5.98464	79	11	True
3317	306.607	1407370	5.58	79	2	False
3322	130.887	3296800	5.55915	79	3	False
3323	23.2313	18574500	5.4718	79	2	False
3329	379.9	1135850	5.28139	79	2	False
3332	141.782	3043460	5.10172	79	5	False
3334	55.3559	7795170	6.0628	79	2	False
3336	71.4477	6039500	5.56575	79	2	False
3339	177.119	2436270	6.20115	79	2	False
3341	97.7154	4415970	6.50098	79	3	False
3343	135.965	3173680	7.21758	79	2	False
3346	115.009	3751950	8.24179	79	4	False
3347	79.9024	5400450	7.70396	71	6	True
3350	125.331	3442960	5.39441	80	5	False
3351	10.4001	41490800	5.02158	80	2	False
3355	24.4509	17648000	4.62927	80	2	False
3356	859.105	502277	4.62927	80	2	False
3359	86.5206	4987350	4.95006	80	3	False
3360	18.8359	22908900	5.60445	81	2	False
3367	130.069	3317550	5.54338	80	3	False
3368	536.128	804861	5.81104	80	3	False
3369	91.0946	4736930	6.23845	84	2	False
3370	69.0619	6248150	5.91238	80	2	False
3373	17.5698	24559600	5.78833	80	3	False
3376	87035.8	4957.83	5.88278	80	2	False
3379	181.007	2383930	6.33557	80	7	False
3382	277.182	1556770	6.06607	80	4	False
3383	167.506	2576080	6.64444	80	7	False
3384	132.351	3260340	6.55975	80	3	False
3385	174.53	2472410	6.55683	80	5	False
3386	125.753	3431400	5.91576	80	6	True
3388	98.4048	4385040	7.23786	80	5	True
3389	260.82	1654430	7.10565	80	2	False
3390	55.7778	7736210	7.72463	80	5	True
3392	192.037	2247010	7.35765	80	3	False
3393	128.438	3359660	7.38917	80	9	True
3395	75.4369	5720130	5.95864	81	3	False
3400	64.9974	6638860	5.33627	81	3	False
3401	386.045	1117770	5.21148	81	3	False
3402	38.9184	11087500	5.25646	81	6	True
3403	171.704	2513100	4.99125	81	3	False
3410	96.0451	4492770	5.94236	82	2	False
3412	28.0454	15386100	5.38543	81	4	False
3416	17.0082	25370600	4.91859	81	3	False
3424	50.561	8534420	5.51234	81	9	True
3427	21.4918	20077800	5.10741	81	2	False
3432	46.1686	9346360	6.57229	81	2	False
3433	445.926	967669	6.70643	81	2	False
3435	21363.5	20198.4	5.10741	77	2	False
3437	111.374	3874420	5.13905	82	3	False
3438	45.3748	9509880	4.50262	82	2	False
3440	345.288	1249710	5.41297	82	2	False
3443	828.198	521021	4.84638	82	2	False
3444	11.8031	36559000	4.95778	82	2	False
3447	53.3498	8088290	5.6909	82	3	False
3449	70.9774	6079520	4.9071	82	2	False
3453	89.0753	4844320	5.94302	82	15	True
3454	103.585	4165760	5.479	82	3	False
3458	145.159	2972660	6.19925	82	2	False
3459	337.819	1277340	5.479	82	3	False
3461	14.4427	29877300	5.5513	82	2	False
3463	22.419	19247400	6.61065	82	3	False
3465	62.6918	6883020	5.56754	82	3	False
3467	207.253	2082040	5.78689	82	2	False
3469	94.8141	4551100	6.26435	82	3	False
3474	32.4716	13288800	7.31262	82	2	False
3475	242.623	1778510	6.98221	82	2	False
3476	212.24	2033120	4.52826	83	2	False
3477	493.315	874712	4.77385	83	2	False
3478	38.0558	11338800	5.50855	83	2	False
3482	101.459	4253030	5.06394	83	2	False
3484	702.825	613963	5.41921	83	2	False
3492	20.9422	20604700	5.4619	85	2	False
3494	266.596	1618580	5.50855	83	2	False
3498	322.947	1336160	5.88539	83	2	False
3499	782.829	551217	5.80471	83	4	False
3502	82.5875	5224860	6.34131	83	11	True
3503	155.92	2767510	5.91137	83	5	False
3506	104.08	4145930	7.24716	83	3	False
3507	472.757	912749	8.6306	83	5	False
3508	333.853	1292510	4.69136	84	2	False
3510	3050.33	141463	4.79733	84	2	False
3514	54.6583	7894670	5.6872	84	4	False
3517	14.7032	29348000	5.37463	84	3	False
3518	110.132	3918100	4.82027	84	3	False
3520	65.7968	6558200	5.19948	84	3	False
3524	188.962	2283570	5.60322	84	7	False
3528	181.354	2379380	5.19844	84	5	False
3530	70.5144	6119440	5.6728	84	2	False
3531	399.606	1079840	5.12707	84	2	False
3532	33.4585	12896800	5.84823	85	2	False
3533	125.854	3428650	5.70919	84	2	False
3534	93.711	4604680	6.07293	84	3	False
3537	48.6356	8872280	6.59817	84	4	False
3542	231.693	1862410	8.11983	84	4	False
3545	91.5193	4714950	4.4493	85	2	False
3547	588.681	733009	4.87183	85	2	False
3550	18.9663	22751300	4.9071	85	2	False
3552	81.3	5307610	5.86566	85	11	True
3558	470.517	917094	5.35711	85	2	False
3561	11504.7	37507	4.80504	85	2	False
3566	149.689	2882700	5.29009	85	3	False
3568	84.7854	5089420	4.96106	85	2	False
3569	1721.47	250663	4.75789	85	2	False
3570	27.8449	15496800	5.05301	85	6	True
3571	348.299	1238900	5.30106	85	3	False
3576	333.475	1293980	6.1221	85	2	False
3578	92.4234	4668820	5.56754	85	2	False
3582	659.198	654596	6.10447	85	2	False
3584	163.675	2636380	6.26286	85	2	False
3585	144.224	2991930	6.59326	85	3	False
3589	175.276	2461880	8.70187	85	4	False
3594	25.6308	16835500	4.46019	86	2	False
3595	363.017	1188670	5.58353	86	2	False
3599	74.7282	5774380	5.4316	86	2	False
3601	128.698	3352880	4.8278	86	2	False
3603	109.345	3946320	5.78353	86	6	True
3604	16.9349	25480400	4.72517	86	2	False
3605	32.5733	13247300	4.99549	86	3	False
3608	51.8803	8317400	5.26578	86	4	False
3610	28.2764	15260400	4.82404	86	2	False
3612	133.401	3234660	6.0413	86	4	False
3613	162.252	2659490	4.57763	86	2	False
3614	20.5514	20996600	5.53002	86	7	True
3616	475.093	908261	5.77168	86	4	False
3617	46.7406	9231980	5.12149	86	2	False
3618	1897.56	227402	5.03995	86	2	False
3620	111.781	3860300	6.36656	86	3	False
3621	35.9565	12000900	5.59926	86	3	False
3622	23.7951	18134300	5.80259	86	2	False
3624	32.6953	13197900	5.55963	86	5	True
3625	110.632	3900400	5.78175	86	7	True
3628	8.96612	48126600	6.27617	86	2	False
3634	321.413	1342530	7.88671	86	4	False
3635	183.478	2351820	8.21528	86	5	False
3637	157.328	2742740	4.55325	80	4	False
3638	70.6901	6104230	4.56795	87	2	False
3639	70.7502	6099050	5.096	87	2	False
3640	328.426	1313870	5.40563	87	4	False
3641	36.2664	11898300	4.89033	87	5	True
3642	19.6606	21947900	5.31114	87	6	True
3643	683.654	631180	4.77385	87	2	False
3645	59.0801	7303790	4.53833	87	2	False
3647	74.168	5817990	4.92768	87	4	False
3649	85.202	5064530	5.51762	87	5	True
3655	126.45	3412490	5.44787	87	2	False
3656	22.5554	19131000	6.71867	87	4	False
3661	899.808	479556	4.74167	87	2	False
3665	75.931	5682910	5.4619	87	2	False
3667	162.169	2660860	5.77533	87	2	False
3668	175.846	2453910	5.43091	87	3	False
3674	19.2558	22409300	6.08011	87	3	False
3675	85.0539	5073360	5.71517	87	7	True
3677	509.359	847160	6.84634	87	2	False
3678	1484.03	290767	6.21935	87	3	False
3680	542.501	795406	5.94113	87	2	False
3681	96.1966	4485690	6.77008	87	3	False
3685	27.6579	15601600	7.05841	87	2	False
3686	131.648	3277740	8.09236	87	5	False
3687	41.56	10382800	5.84552	83	2	False
3688	111.015	3886960	4.72414	88	8	True
3689	397.612	1085250	5.43569	88	2	False
3690	85.8854	5024240	4.81268	88	3	False
3692	97.557	4423140	5.58176	88	4	False
3696	81.137	5318270	5.39894	88	3	False
3698	98.6222	4375370	5.54674	88	4	False
3703	17.1313	25188400	5.69037	88	4	False
3704	754.724	571744	5.26457	88	2	False
3709	85.3312	5056870	5.03995	88	2	False
3715	101.742	4241200	6.53828	88	4	False
3716	263.78	1635870	5.4718	88	2	False
3718	98.3799	4386150	6.87947	88	14	True
3719	309.568	1393910	6.59753	88	5	False
3721	191.751	2250360	6.12928	88	2	False
3722	30.4247	14182800	6.34678	91	2	False
3723	19.8003	21793000	5.63168	88	2	False
3728	292.805	1473700	7.13321	88	3	False
3729	185.378	2327730	7.95955	88	15	True
3732	20.6361	20910400	4.66345	89	5	True
3733	61.635	7001030	5.12056	89	3	False
3735	121.666	3546680	5.60272	89	2	False
3736	53.9829	7993430	5.32111	94	2	False
3739	50.2658	8584540	5.16192	89	8	True
3742	142.702	3023850	4.90479	89	3	False
3744	134.727	3202840	4.74981	89	2	False
3745	20.3277	21227600	5.69466	89	7	True
3746	82.4956	5230690	5.26699	89	2	False
3750	126.937	3399390	5.6119	89	3	False
3751	26.1667	16490800	4.5483	89	2	False
3752	759.495	568152	4.26321	89	2	False
3756	227.059	1900430	4.88962	89	2	False
3760	109.943	3924860	5.37028	89	3	False
3763	90.3594	4775470	6.09289	89	6	True
3765	47.3299	9117050	5.78833	89	2	False
3767	3886.86	111017	6.10028	89	2	False
3771	95.6661	4510570	7.49136	89	3	False
3772	162.552	2654580	7.70269	89	6	False
3775	247.246	1745260	5.6033	90	6	False
3776	371.777	1160670	5.06689	90	2	False
3780	54.6405	7897230	5.21742	90	2	False
3781	446.52	966382	5.87096	90	2	False
3782	59.7147	7226170	4.67837	90	2	False
3785	48.7966	8843020	5.94544	90	4	False
3786	123.556	3492420	5.47993	90	7	True
3788	116.698	3697650	4.66962	90	2	False
3789	42.4784	10158300	5.46123	90	6	True
3791	42.8755	10064200	4.93613	90	4	False
3794	33.263	12972600	4.94284	90	4	False
3795	67.4945	6393240	5.99393	90	4	False
3797	9.76156	44204900	5.42336	90	2	False
3799	29.187	14784300	5.45391	90	2	False
3801	72.0531	5988760	5.56036	90	2	False
3805	49.8148	8662260	5.30516	90	11	True
3806	98.7844	4368190	6.53693	91	2	False
3809	478.878	901083	5.87754	90	2	False
3812	22.789	18935000	6.71612	90	2	False
3814	40.4892	10657400	6.13538	90	2	False
3818	206.025	2094440	6.77616	90	3	False
3819	114.133	3780750	8.19575	90	2	False
3820	89.8382	4803170	8.57235	90	3	False
3823	171.551	2515340	4.84417	91	5	False
3824	318.322	1355570	5.87623	91	4	False
3830	93.1261	4633600	5.54124	91	8	True
3831	168.411	2562240	5.99159	91	2	False
3836	2529.89	170564	4.49742	91	2	False
3840	22.0566	19563700	5.18383	91	2	False
3844	290.36	1486110	5.81104	91	2	False
3847	17.1894	25103200	5.20977	91	2	False
3848	68.5583	6294040	4.71962	91	3	False
3850	636.181	678279	5.58529	91	3	False
3852	237.494	1816920	6.38781	91	2	False
3854	99.9222	4318450	5.44383	91	4	False
3859	158.122	2728970	5.33325	91	3	False
3863	59.3825	7266590	6.35983	91	2	False
3865	93.3959	4620210	5.95094	91	2	False
3866	224.085	1925640	6.60872	91	5	False
3867	220.494	1957010	6.85593	91	3	False
3870	383.045	1126520	5.74281	92	2	False
3885	382.28	1128780	4.71683	92	2	False
3886	30.9882	13924900	5.54583	92	3	False
3887	42.4199	10172300	6.00947	92	5	True
3888	40.919	10545400	5.17061	92	6	True
3894	34.8271	12390000	6.60834	92	2	False
3895	34.4353	12531000	6.07796	92	2	False
3896	675.014	639259	6.01932	92	2	False
3898	78.6199	5488540	5.4268	92	3	False
3899	54.8003	7874210	6.39488	92	2	False
3900	5402.47	79872.5	6.02952	92	2	False
3901	46.4797	9283810	5.80353	92	3	False
3902	227.473	1896960	6.44748	92	2	False
3904	277.901	1552740	7.73251	92	2	False
3905	1009.37	427502	8.36045	92	2	False
3909	572.747	753402	4.81522	93	3	False
3911	2446.07	176409	5.05202	93	2	False
3918	29.3448	14704800	4.94384	93	5	True
3929	40.5742	10635100	5.63893	93	3	False
3930	185.292	2328800	5.86964	93	14	True
3931	93.4576	4617160	5.83963	93	3	False
3933	26.2635	16430000	6.04907	93	4	False
3935	141.258	3054760	4.90363	93	2	False
3939	464.291	929393	5.81384	93	3	False
3943	25.1564	17153000	5.65218	93	3	False
3945	150.527	2866660	6.16142	93	2	False
3947	123.648	3489820	6.00671	93	2	False
3950	117.178	3682520	6.56821	93	5	False
3951	68.2113	6326050	6.20468	93	7	True
3952	112.352	3840680	6.40539	93	4	False
3953	10207	42275.8	6.18584	93	2	False
3954	279.124	1545940	7.42711	93	2	False
3957	68.1274	6333850	7.53172	93	4	False
3960	101.312	4259200	7.93944	93	2	False
3961	61.5132	7014890	6.47386	89	2	False
3966	204.704	2107970	5.52113	94	3	False
3972	47.2406	9134270	6.01818	94	7	True
3975	24.9257	17311800	4.57522	94	4	False
3978	58.9266	7322820	5.10741	94	2	False
3980	10.3828	41560100	4.5078	94	2	False
3989	205.272	2102130	5.50283	94	2	False
3991	20.3649	21188800	5.36809	94	6	True
3992	246.49	1750610	6.19735	94	2	False
3995	133.265	3237980	5.71796	94	3	False
3997	487.74	884711	6.52874	94	3	False
3998	185.777	2322730	7.13296	94	3	False
3999	65.4636	6591580	6.96841	94	4	False
4002	48.985	8808990	7.83308	94	2	False
4007	2310.42	186767	5.75475	95	2	False
4010	18.4981	23327200	4.98057	95	2	False
4012	60.5833	7122560	4.95778	95	2	False
4014	338.023	1276560	5.23605	95	5	False
4022	47.8328	9021190	5.25483	95	3	False
4025	71.3639	6046590	5.80089	95	5	True
4031	114.808	3758520	4.81078	95	4	False
4033	194.768	2215500	5.49709	95	2	False
4039	110.68	3898720	6.37853	95	7	True
4040	85.0891	5071260	5.50855	95	2	False
4042	110.511	3904650	6.4825	95	2	False
4043	127.934	3372900	6.96494	95	3	False
4047	157.551	2738840	6.54975	95	2	False
4049	159.477	2705770	7.41871	95	7	False
4053	84.9179	5081480	8.60287	95	2	False
4054	64.345	6706170	4.98057	96	2	False
4057	19.5229	22102700	5.06689	96	4	False
4059	67.4001	6402190	5.44952	96	11	True
4061	1155.25	373520	5.17856	96	2	False
4063	31.9131	13521400	4.97195	96	3	False
4069	15.4141	27994400	5.128	96	3	False
4071	116.02	3719260	5.72614	96	2	False
4074	45.7174	9438600	5.11024	96	2	False
4084	57.8504	7459050	6.40407	96	5	True
4086	82.545	5227560	5.79596	96	9	True
4087	265.889	1622890	6.55086	96	3	False
4089	31.0821	13882900	6.32826	96	3	False
4090	130.026	3318640	6.43327	96	2	False
4091	97.899	4407690	6.24696	96	3	False
4092	133.074	3242610	6.09229	96	7	True
4095	165.961	2600060	7.05545	96	3	False
4097	136.332	3165140	6.63885	96	2	False
4098	92.1897	4680660	7.54855	96	11	True
4100	88.1342	4896040	5.77037	89	5	True
4102	149.001	2896010	5.32568	97	2	False
4106	78.209	5517380	4.95778	97	2	False
4107	49.7141	8679810	4.78957	97	2	False
4108	1782.02	242146	5.71847	97	2	False
4111	40.728	10594900	5.79406	97	3	False
4113	169.319	2548500	4.94784	97	2	False
4114	86.6451	4980190	6.19386	97	23	True
4115	39.6276	10889100	5.62494	97	2	False
4116	243.56	1771670	5.77678	97	3	False
4117	74.5927	5784860	5.55312	97	2	False
4120	852.888	505938	6.46551	97	4	False
4121	81.327	5305850	6.76865	97	2	False
4127	19.98	21597000	4.5078	98	2	False
4133	2671.46	161526	5.04901	98	2	False
4135	757.668	569522	4.71683	98	2	False
4138	21.2012	20353100	6.30912	98	3	False
4140	161.982	2663930	5.51536	98	5	False
4142	281.558	1532570	5.20464	98	2	False
4150	494.551	872526	5.19429	98	2	False
4151	15.7771	27350400	4.62927	98	3	False
4152	407.51	1058890	5.07864	98	2	False
4153	110.249	3913930	5.01848	98	2	False
4154	102.163	4223740	6.04445	98	3	False
4155	94.0166	4589710	5.8736	98	2	False
4159	85.083	5071620	6.55462	98	7	True
4163	100.164	4308030	5.56216	98	2	False
4165	34.7266	12425900	5.89318	98	2	False
4166	93.4676	4616660	5.69421	98	7	True
4167	212.982	2026030	5.54704	98	3	False
4168	29.4948	14630000	5.48258	98	4	False
4169	230.771	1869860	5.75029	98	3	False
4172	134.974	3196970	6.66965	98	2	False
4173	148.031	2914990	6.37352	98	2	False
4174	766.625	562868	6.33355	98	2	False
4175	50.884	8480240	6.05623	98	6	True
4176	759.166	568398	6.69721	98	2	False
4178	113.417	3804610	6.68752	98	3	False
4180	255.618	1688100	7.04651	98	3	False
4181	162.787	2650760	6.26554	98	4	False
4184	268.864	1604930	5.11495	99	3	False
4186	56.5129	7635570	5.97545	99	9	True
4187	38.6874	11153700	5.12707	99	2	False
4188	371.839	1160470	4.72932	99	2	False
4190	51.5594	8369150	5.56313	99	13	True
4196	30.1719	14301700	4.80759	99	3	False
4199	701.96	614719	5.33023	99	2	False
4204	146.644	2942560	6.59304	99	2	False
4205	120.619	3577460	5.68083	99	2	False
4208	2389.61	180577	6.11385	99	2	False
4209	97.6301	4419830	6.59944	99	4	False
4210	166.273	2595180	6.12689	99	3	False
4211	22.2983	19351600	6.08225	99	2	False
4213	11.3318	38079500	6.60728	99	3	False
4219	128.995	3345160	8.01584	99	3	False
4222	78.8814	5470350	4.51296	100	2	False
4223	10.9225	39506500	5.46587	100	2	False
4224	59.6425	7234920	5.11307	100	2	False
4227	586.101	736237	5.76656	100	2	False
4230	107.612	4009840	5.30727	100	2	False
4231	325.151	1327100	5.54765	100	2	False
4233	22.1557	19476200	6.33271	100	5	True
4234	34.1341	12641600	4.85737	100	2	False
4238	74.6364	5781470	5.19602	100	3	False
4239	68.4924	6300100	4.69422	100	3	False
4242	160.105	2695170	5.57823	100	2	False
4243	231.322	1865410	5.39717	100	4	False
4246	27.5133	15683600	5.25115	100	4	False
4248	225.312	1915160	5.65656	100	2	False
4249	59.023	7310860	6.10063	100	3	False
4256	80.9898	5327940	5.54704	100	6	True
4257	155.253	2779390	6.91037	100	3	False
4258	84.8027	5088390	6.52394	100	2	False
4260	69.6563	6194820	6.47386	100	2	False
4263	142.026	3038240	5.87886	100	2	False
4264	125.678	3433450	6.79102	100	2	False
4271	524.74	822329	7.71029	100	3	False
4276	1167.97	369453	4.87542	101	2	False
4284	742.376	581254	5.34152	101	2	False
4285	205.987	2094830	5.69826	101	4	False
4286	38.8416	11109500	5.64888	101	3	False
4290	127.922	3373220	5.76117	101	3	False
4292	43.7904	9853960	5.29794	101	2	False
4293	62.3483	6920940	5.78929	101	3	False
4298	44.2965	9741360	5.33023	101	2	False
4299	55.0498	7838510	6.29538	101	3	False
4307	115.805	3726170	6.93773	101	3	False
4309	89.5469	4818800	5.11226	102	7	True
4311	172.186	2506070	5.73451	102	4	False
4312	49.4611	8724210	6.20332	102	7	True
4314	35.4637	12167600	4.92314	102	6	True
4316	37.8916	11388000	5.00286	102	2	False
4318	40.8644	10559500	6.04297	102	2	False
4320	74.2555	5811140	4.77912	102	3	False
4322	235.744	1830410	5.50981	102	3	False
4324	120.417	3583450	6.17419	102	2	False
4325	10.9887	39268600	4.92428	102	2	False
4330	37.0806	11637100	4.44491	102	5	True
4332	144.78	2980450	5.81384	102	3	False
4333	53.5075	8064460	5.37896	102	2	False
4340	86.2397	5003600	5.21488	102	2	False
4343	200.377	2153490	6.38623	102	2	False
4345	149.928	2878100	6.91711	102	7	True
4348	258.99	1666120	7.07559	102	2	False
4350	75.2358	5735420	5.90857	105	2	False
4351	307.91	1401410	7.96451	102	3	False
4353	2499.93	172608	4.41588	103	2	False
4355	147.131	2932820	5.15179	103	6	False
4357	35.7729	12062400	5.47651	103	10	True
4366	32.0457	13465400	5.5513	103	2	False
4367	704.139	612818	5.45591	103	2	False
4368	314.4	1372480	4.5078	103	2	False
4372	41.5159	10393800	5.6685	103	6	True
4374	108.28	3985130	5.78833	103	4	False
4376	103.076	4186330	5.27582	103	3	False
4377	49.9239	8643340	5.21233	103	2	False
4378	82.9298	5203300	5.62212	103	3	False
4379	82.8475	5208470	6.10468	103	5	True
4381	94.9141	4546310	6.21998	103	2	False
4383	684.416	630477	5.54765	103	2	False
4387	122.086	3534450	6.70872	103	2	False
4390	717.087	601753	6.17419	103	2	False
4391	110.303	3912030	7.07678	103	3	False
4392	108.894	3962640	6.83128	103	2	False
4393	144.686	2982380	6.46076	103	2	False
4395	169.969	2538750	7.60447	103	3	False
4397	66.8806	6451930	7.83698	103	2	False
4398	72.6307	5941130	7.76213	103	3	False
4399	101.481	4252110	8.14606	103	2	False
4406	113.138	3814010	5.76942	104	21	True
4415	127.695	3379200	5.25483	104	3	False
4420	1604.84	268879	6.32519	104	2	False
4421	31.6884	13617200	5.91618	104	2	False
4422	54.9816	7848240	5.8736	104	3	False
4424	49.7199	8678800	5.82428	104	8	True
4425	13.3766	32258400	5.41714	104	2	False
4426	43.7847	9855230	5.50665	104	4	False
4427	183.845	2347130	6.75001	104	7	False
4428	32.9817	13083300	6.61149	104	2	False
4430	133.254	3238250	6.82213	104	2	False
4431	121.756	3544040	7.56153	104	3	False
4434	16.1072	26789800	4.13679	105	2	False
4439	376.617	1145750	5.81384	105	2	False
4442	703.964	612970	5.31191	105	3	False
4444	42.1702	10232600	4.9163	105	3	False
4445	12.1668	35466100	5.046	105	2	False
4447	306.08	1409790	4.61545	105	2	False
4452	121.464	3552570	5.79311	105	3	False
4454	191.008	2259110	4.79733	105	2	False
4455	49.4801	8720860	6.49486	105	6	True
4459	68.0753	6338700	5.49965	105	3	False
4461	110.74	3896590	7.53459	105	15	True
4463	9.94417	43393200	5.84823	105	2	False
4464	34.0917	12657300	5.95581	105	4	False
4466	382.635	1127730	6.00901	105	2	False
4468	171.907	2510130	6.50846	105	3	False
4469	94.22	4579800	6.67882	105	8	True
4471	56.8307	7592890	7.07361	105	3	False
4472	200.782	2149140	7.33243	105	2	False
4473	123.71	3488060	8.03476	105	8	True
4475	220.195	1959660	4.75789	106	2	False
4484	21.2143	20340500	5.06394	106	2	False
4485	140.188	3078070	5.4418	106	2	False
4488	393.227	1097350	5.31652	106	2	False
4492	529.128	815510	4.92428	106	2	False
4495	12.1198	35603500	7.01642	106	2	False
4500	109.392	3944630	5.71693	107	2	False
4501	632.805	681898	5.95581	106	2	False
4503	126.31	3416270	6.56472	106	4	False
4510	143.011	3017320	6.86084	106	26	True
4511	665.69	648213	7.12771	106	2	False
4512	165.275	2610860	7.14831	106	3	False
4515	154.263	2797230	7.25034	106	7	True
4518	39.8088	10839500	6.87919	106	2	False
4519	112.353	3840660	8.01331	106	2	False
4520	52.2277	8262060	4.54995	107	3	False
4523	1094.08	394403	5.23172	107	3	False
4525	140.689	3067100	5.80117	107	4	False
4526	49.5601	8706780	7.56951	107	7	True
4534	14.4968	29765900	4.72932	107	2	False
4536	498.941	864850	5.42749	107	2	False
4537	473.499	911320	4.93781	107	2	False
4539	90.9438	4744780	5.44585	107	4	False
4542	10.1784	42394500	4.7778	107	2	False
4543	27.6927	15582100	5.04901	107	2	False
4546	268.451	1607400	5.13262	107	2	False
4547	64.5601	6683830	6.38465	107	2	False
4548	30.9007	13964400	5.40193	107	8	True
4551	145.481	2966090	5.47965	107	2	False
4552	69.3638	6220950	5.23505	107	2	False
4554	24.2441	17798500	5.19948	107	2	False
4558	71.8142	6008680	5.45257	107	3	False
4560	498.413	865765	6.50869	107	2	False
4563	356.064	1211890	8.01755	107	5	False
4564	37.0026	11661600	6.50472	102	3	False
4566	448.582	961939	5.11024	108	2	False
4570	95.409	4522730	4.76989	109	2	False
4572	148.216	2911360	5.80823	108	2	False
4575	57.9742	7443110	4.7619	108	2	False
4576	65.9688	6541100	4.59198	108	2	False
4577	839.748	513855	5.20977	108	2	False
4581	201.502	2141460	5.36809	108	2	False
4582	26.0158	16586400	4.40449	108	2	False
4590	398.332	1083290	4.99019	108	2	False
4591	184.617	2337320	6.05592	108	7	False
4601	45.2832	9529120	6.71138	108	3	False
4603	160.945	2681100	7.40875	108	11	True
4605	11.3177	38126900	6.88783	108	2	False
4606	787.08	548240	6.91596	108	3	False
4607	156.669	2754280	7.23575	108	3	False
4609	810.148	532630	7.71364	108	2	False
4611	2195.21	196568	8.09976	108	2	False
4612	288.124	1497650	7.94285	108	4	False
4613	132.549	3255460	7.56072	108	6	True
4616	24.2283	17810100	5.83599	109	4	False
4617	69.7809	6183770	5.84	109	15	True
4618	37.2629	11580100	4.5078	109	2	False
4619	86.8438	4968790	5.53479	109	2	False
4634	44.1331	9777430	5.9546	109	7	True
4636	762.15	566173	5.91188	109	5	False
4639	16.6025	25990700	5.12149	109	2	False
4643	178.122	2422550	6.66488	109	2	False
4645	53.4778	8068930	6.46514	109	3	False
4651	227.43	1897330	4.93445	110	3	False
4652	241.844	1784250	5.4418	110	2	False
4658	1671.2	258203	4.39297	110	2	False
4660	51.7855	8332610	5.21742	110	2	False
4661	74.3458	5804080	4.78566	110	2	False
4663	141.748	3044190	5.14908	110	2	False
4664	84.9426	5080000	7.07297	110	10	True
4666	2126.31	202938	4.97087	110	2	False
4668	85.752	5032050	5.17061	110	2	False
4672	188.858	2284840	4.43828	110	2	False
4673	44.2881	9743220	4.6108	110	2	False
4674	27.9766	15423900	5.5909	110	5	True
4680	110.414	3908110	5.44585	110	2	False
4682	140.524	3070700	5.80541	110	3	False
4684	149.573	2884940	5.49452	110	3	False
4685	40.3574	10692200	6.15381	110	3	False
4687	246.731	1748900	6.65788	110	3	False
4689	489.747	881085	7.20059	110	2	False
4690	91.4561	4718200	7.11025	110	4	False
4693	137.119	3146970	7.25867	110	2	False
4695	239.528	1801490	5.23505	111	3	False
4696	344.164	1253790	4.82027	111	2	False
4701	209.425	2060440	4.63838	111	2	False
4703	86.1077	5011270	5.31882	111	4	False
4705	133.98	3220700	5.31882	111	2	False
4706	531.173	812369	4.91401	111	2	False
4708	263.073	1640260	5.46488	111	4	False
4713	208.277	2071800	5.98414	111	3	False
4714	68.8005	6271880	4.92087	111	4	False
4716	200.309	2154220	5.2313	111	4	False
4718	85.4017	5052700	5.79311	111	3	False
4720	165.258	2611130	5.90347	111	4	False
4721	18.0606	23892200	5.046	111	4	False
4722	71.809	6009110	5.48937	111	3	False
4723	51.9892	8299960	6.34965	111	4	False
4724	92.3974	4670140	5.54583	111	2	False
4725	41.9705	10281200	6.8257	119	2	False
4727	94.624	4560240	6.05491	111	5	True
4728	125.937	3426390	6.55243	111	2	False
4731	65.4952	6588400	7.49009	111	7	True
4732	204.593	2109110	8.17453	111	7	False
4733	147.891	2917760	8.2749	111	10	True
4738	212.803	2027730	5.2806	112	3	False
4747	368.685	1170400	4.78957	112	2	False
4750	11.3055	38168100	5.27901	112	2	False
4752	11.0191	39160100	4.74167	112	2	False
4754	189.432	2277910	5.43365	112	3	False
4755	128.74	3351780	5.11589	112	2	False
4757	429.84	1003880	5.78065	112	3	False
4758	73.8403	5843810	6.10999	112	14	True
4759	78.9557	5465200	5.87008	112	9	True
4760	36.4547	11836800	5.53479	112	2	False
4764	1608.77	268222	6.09183	112	2	False
4766	68.0389	6342090	5.85631	112	2	False
4767	217.647	1982610	5.31191	112	2	False
4768	216.119	1996620	5.1812	112	2	False
4770	143.088	3015700	5.9931	112	7	True
4773	96.1663	4487110	6.93073	112	6	True
4774	50.0791	8616540	5.79152	112	9	True
4775	49.2127	8768230	5.35975	112	5	True
4776	93.9335	4593770	6.32351	112	2	False
4777	75.805	5692350	7.17867	112	2	False
4780	52.5802	8206670	4.55325	114	2	False
4782	162.492	2655580	7.42823	112	2	False
4783	409.479	1053800	7.11813	112	3	False
4785	35.1059	12291600	4.76457	113	6	True
4791	61.8852	6972720	5.41505	113	2	False
4794	19.7769	21818800	4.7362	113	3	False
4796	579.39	744764	4.79733	113	2	False
4798	45.4612	9491800	5.13774	113	7	True
4799	712.145	605928	4.48163	113	2	False
4807	16.9317	25485300	4.86221	113	3	False
4810	115.672	3730450	6.17906	113	2	False
4814	64.4281	6697530	7.26672	113	4	False
4817	98.2741	4390870	6.24119	113	6	True
4820	159.782	2700610	8.07697	113	3	False
4824	533.415	808954	5.48705	114	5	False
4828	42.4913	10155200	5.40878	114	3	False
4829	19.7016	21902200	6.0463	114	4	False
4830	331.037	1303500	5.9134	114	5	False
4834	87.201	4948440	5.78546	114	3	False
4835	38.396	11238400	5.62916	114	4	False
4840	53.0811	8129240	5.97227	114	3	False
4844	772.297	558734	5.24992	114	2	False
4847	72.8727	5921400	6.17093	114	3	False
4849	67.214	6419920	5.23005	114	2	False
4854	1247.24	345970	5.99976	114	2	False
4858	107.534	4012760	6.65636	114	5	True
4859	96.3891	4476740	6.5799	114	12	True
4860	61.1895	7052000	6.92537	114	2	False
[truncated: 24,372 more rows]
